# Supplementary material for: A transcriptomic time-series reveals differing trajectories during pre-floral development in the apex and leaf in winter and spring varieties of Brassica napus
Source: Sci Rep. 2024 Feb 12;14:3538. doi: 10.1038/s41598-024-53526-x (PMC10861513; doi:10.1038/s41598-024-53526-x)
Supplement: Supplementary file 8 — Supplementary Table S1. [file 41598_2024_53526_MOESM8_ESM.xlsx]

## Sheet: apex_westar_bp
GO.ID	Term	Annotated	Significant	Expected	classicFisher
GO:0009751	response to salicylic acid	992	104	56.62	1.7e-09
GO:0031348	negative regulation of defense response	605	72	34.53	3.4e-09
GO:0071446	cellular response to salicylic acid stim...	746	83	42.58	5.4e-09
GO:0006952	defense response	3263	262	186.24	6.7e-09
GO:0071236	cellular response to antibiotic	764	84	43.61	7.6e-09
GO:0009863	salicylic acid mediated signaling pathwa...	740	82	42.24	8e-09
GO:0001101	response to acid chemical	3331	266	190.12	8.4e-09
GO:1901698	response to nitrogen compound	1106	110	63.12	1.1e-08
GO:0000165	MAPK cascade	503	62	28.71	1.1e-08
GO:0023014	signal transduction by protein phosphory...	503	62	28.71	1.1e-08
GO:0035690	cellular response to drug	805	86	45.95	1.9e-08
GO:0048585	negative regulation of response to stimu...	800	85	45.66	2.9e-08
GO:0046189	phenol-containing compound biosynthetic ...	452	55	25.8	1.1e-07
GO:0009753	response to jasmonic acid	1117	107	63.75	1.2e-07
GO:0014070	response to organic cyclic compound	1534	136	87.55	2.2e-07
GO:0042493	response to drug	2059	172	117.52	2.9e-07
GO:0071407	cellular response to organic cyclic comp...	857	86	48.91	3e-07
GO:0043900	regulation of multi-organism process	251	36	14.33	3.5e-07
GO:0018958	phenol-containing compound metabolic pro...	486	56	27.74	5.3e-07
GO:0009697	salicylic acid biosynthetic process	438	52	25	5.3e-07
GO:0035556	intracellular signal transduction	1072	101	61.18	5.7e-07
GO:0050832	defense response to fungus	715	74	40.81	6.3e-07
GO:0009867	jasmonic acid mediated signaling pathway	674	70	38.47	1.1e-06
GO:0071395	cellular response to jasmonic acid stimu...	674	70	38.47	1.1e-06
GO:0071229	cellular response to acid chemical	1498	130	85.5	1.3e-06
GO:0009696	salicylic acid metabolic process	465	53	26.54	1.5e-06
GO:0010200	response to chitin	786	78	44.86	1.6e-06
GO:0046677	response to antibiotic	1500	129	85.61	2.2e-06
GO:0009862	systemic acquired resistance, salicylic ...	523	57	29.85	2.5e-06
GO:0017000	antibiotic biosynthetic process	651	66	37.16	5e-06
GO:0051193	regulation of cofactor metabolic process	448	50	25.57	5.2e-06
GO:0098542	defense response to other organism	2879	219	164.32	6.4e-06
GO:0010243	response to organonitrogen compound	840	79	47.94	1e-05
GO:0009814	defense response, incompatible interacti...	1175	103	67.06	1.1e-05
GO:0002376	immune system process	2222	174	126.82	1.2e-05
GO:0006820	anion transport	1000	90	57.08	1.4e-05
GO:1901700	response to oxygen-containing compound	5213	364	297.53	1.6e-05
GO:0010310	regulation of hydrogen peroxide metaboli...	392	44	22.37	1.6e-05
GO:0009595	detection of biotic stimulus	238	31	13.58	1.6e-05
GO:2000377	regulation of reactive oxygen species me...	444	48	25.34	1.8e-05
GO:0009626	plant-type hypersensitive response	951	86	54.28	1.8e-05
GO:0032870	cellular response to hormone stimulus	1954	155	111.52	2e-05
GO:0031347	regulation of defense response	1250	107	71.34	2e-05
GO:0034050	host programmed cell death induced by sy...	957	86	54.62	2.3e-05
GO:0045087	innate immune response	2007	158	114.55	2.4e-05
GO:0071495	cellular response to endogenous stimulus	1965	155	112.15	2.6e-05
GO:0010167	response to nitrate	233	30	13.3	2.8e-05
GO:0044419	interspecies interaction between organis...	3669	265	209.41	3e-05
GO:0007165	signal transduction	3309	242	188.86	3.1e-05
GO:0008219	cell death	1164	100	66.44	3.2e-05
GO:0009627	systemic acquired resistance	967	86	55.19	3.4e-05
GO:0009607	response to biotic stimulus	3620	261	206.61	3.9e-05
GO:0043207	response to external biotic stimulus	3620	261	206.61	3.9e-05
GO:0051707	response to other organism	3620	261	206.61	3.9e-05
GO:0006955	immune response	2032	158	115.98	4.5e-05
GO:0015698	inorganic anion transport	311	36	17.75	4.8e-05
GO:0042537	benzene-containing compound metabolic pr...	554	55	31.62	5.2e-05
GO:0051606	detection of stimulus	362	40	20.66	5.4e-05
GO:0023052	signaling	3498	252	199.65	5.7e-05
GO:0015706	nitrate transport	232	29	13.24	6.4e-05
GO:0016999	antibiotic metabolic process	1071	92	61.13	6.5e-05
GO:0080134	regulation of response to stress	1335	110	76.2	7.3e-05
GO:0009725	response to hormone	4199	295	239.66	7.7e-05
GO:0012501	programmed cell death	1062	91	60.61	7.8e-05
GO:0009719	response to endogenous stimulus	4210	295	240.29	9.3e-05
GO:0009617	response to bacterium	1407	114	80.3	0.00011
GO:0071310	cellular response to organic substance	2408	180	137.44	0.00011
GO:0002831	regulation of response to biotic stimulu...	1003	86	57.25	0.00012
GO:0007154	cell communication	4083	286	233.04	0.00012
GO:0045088	regulation of innate immune response	976	84	55.71	0.00013
GO:0010363	regulation of plant-type hypersensitive ...	892	78	50.91	0.00013
GO:0002682	regulation of immune system process	992	85	56.62	0.00013
GO:0072657	protein localization to membrane	907	79	51.77	0.00014
GO:0090150	establishment of protein localization to...	907	79	51.77	0.00014
GO:0032101	regulation of response to external stimu...	1007	86	57.47	0.00014
GO:0050776	regulation of immune response	979	84	55.88	0.00014
GO:0006612	protein targeting to membrane	898	78	51.25	0.00016
GO:0042742	defense response to bacterium	1042	88	59.47	0.00017
GO:0009620	response to fungus	1072	90	61.18	0.00017
GO:0043067	regulation of programmed cell death	948	81	54.11	0.00021
GO:0048583	regulation of response to stimulus	1684	130	96.11	0.00029
GO:0080135	regulation of cellular response to stres...	931	79	53.14	0.0003
GO:0070887	cellular response to chemical stimulus	2689	194	153.47	0.0004
GO:1901701	cellular response to oxygen-containing c...	1945	146	111.01	0.00042
GO:0010941	regulation of cell death	971	81	55.42	0.00043
GO:0042743	hydrogen peroxide metabolic process	831	70	47.43	0.00079
GO:0019400	alditol metabolic process	47	9	2.68	0.0012
GO:1901617	organic hydroxy compound biosynthetic pr...	1235	96	70.49	0.00138
GO:0042445	hormone metabolic process	1647	123	94	0.0014
GO:0006865	amino acid transport	509	46	29.05	0.00151
GO:0010033	response to organic substance	6262	408	357.4	0.00151
GO:0050794	regulation of cellular process	8780	557	501.12	0.00181
GO:0071369	cellular response to ethylene stimulus	281	28	16.04	0.0031
GO:0072593	reactive oxygen species metabolic proces...	937	74	53.48	0.00312
GO:0000041	transition metal ion transport	242	25	13.81	0.00313
GO:0006714	sesquiterpenoid metabolic process	85	12	4.85	0.00316
GO:0009605	response to external stimulus	5049	331	288.17	0.00317
GO:0010413	glucuronoxylan metabolic process	282	28	16.1	0.00326
GO:0045492	xylan biosynthetic process	283	28	16.15	0.00343
GO:0006071	glycerol metabolic process	45	8	2.57	0.00361
GO:0010441	guard cell development	12	4	0.68	0.00362
GO:0010442	guard cell morphogenesis	12	4	0.68	0.00362
GO:0009755	hormone-mediated signaling pathway	1748	126	99.77	0.00414
GO:0072330	monocarboxylic acid biosynthetic process	1313	98	74.94	0.00414
GO:0010093	specification of floral organ identity	88	12	5.02	0.00422
GO:0090701	specification of plant organ identity	88	12	5.02	0.00422
GO:0006468	protein phosphorylation	1626	118	92.8	0.00439
GO:0015849	organic acid transport	568	48	32.42	0.00455
GO:0046942	carboxylic acid transport	568	48	32.42	0.00455
GO:0030968	endoplasmic reticulum unfolded protein r...	442	39	25.23	0.00491
GO:0009757	hexose mediated signaling	13	4	0.74	0.00499
GO:0010148	transpiration	13	4	0.74	0.00499
GO:0016093	polyprenol metabolic process	39	7	2.23	0.006
GO:0045491	xylan metabolic process	295	28	16.84	0.00605
GO:0009739	response to gibberellin	336	31	19.18	0.00606
GO:0006986	response to unfolded protein	448	39	25.57	0.00612
GO:0034620	cellular response to unfolded protein	448	39	25.57	0.00612
GO:0035967	cellular response to topologically incor...	448	39	25.57	0.00612
GO:0051704	multi-organism process	1352	99	77.17	0.00674
GO:0009733	response to auxin	910	70	51.94	0.00721
GO:0051716	cellular response to stimulus	5478	352	312.66	0.00755
GO:0009813	flavonoid biosynthetic process	527	44	30.08	0.00784
GO:0010410	hemicellulose metabolic process	330	30	18.83	0.00837
GO:0042446	hormone biosynthetic process	1442	104	82.3	0.00851
GO:0015711	organic anion transport	620	50	35.39	0.00918

## Sheet: apex_westar_mf
GO.ID	Term	Annotated	Significant	Expected	classicFisher
GO:0003700	DNA-binding transcription factor activit...	2961	250	173.74	1.9e-09
GO:0140110	transcription regulator activity	3031	252	177.84	6.6e-09
GO:0015075	ion transmembrane transporter activity	1137	98	66.71	9.3e-05
GO:0019825	oxygen binding	207	26	12.15	0.00021
GO:0010436	carotenoid dioxygenase activity	11	5	0.65	0.00024
GO:0045549	9-cis-epoxycarotenoid dioxygenase activi...	11	5	0.65	0.00024
GO:0042626	ATPase-coupled transmembrane transporter...	298	32	17.49	0.00075
GO:0051213	dioxygenase activity	171	21	10.03	0.00111
GO:0022857	transmembrane transporter activity	1670	128	97.99	0.00118
GO:0031625	ubiquitin protein ligase binding	22	6	1.29	0.00134
GO:0044389	ubiquitin-like protein ligase binding	22	6	1.29	0.00134
GO:0015318	inorganic molecular entity transmembrane...	1049	85	61.55	0.00169
GO:0015385	sodium:proton antiporter activity	23	6	1.35	0.00172
GO:0016301	kinase activity	2270	166	133.19	0.00184
GO:0022804	active transmembrane transporter activit...	832	69	48.82	0.00252
GO:0004629	phospholipase C activity	12	4	0.7	0.004
GO:0003677	DNA binding	2669	188	156.6	0.00473
GO:0015662	ion transmembrane transporter activity, ...	98	13	5.75	0.00477
GO:0022853	active ion transmembrane transporter act...	502	44	29.45	0.00542
GO:0015399	primary active transmembrane transporter...	412	37	24.17	0.00698
GO:0005215	transporter activity	1992	143	116.88	0.007
GO:0016702	oxidoreductase activity, acting on singl...	60	9	3.52	0.00796
GO:0008794	arsenate reductase (glutaredoxin) activi...	23	5	1.35	0.00958
GO:0030613	oxidoreductase activity, acting on phosp...	23	5	1.35	0.00958
GO:0030614	oxidoreductase activity, acting on phosp...	23	5	1.35	0.00958

## Sheet: apex_tapidor_bp
GO.ID	Term	Annotated	Significant	Expected	classicFisher
GO:1901698	response to nitrogen compound	1106	109	64.94	8.8e-08
GO:0006820	anion transport	1000	94	58.71	5e-06
GO:0010200	response to chitin	786	76	46.15	1.5e-05
GO:0015706	nitrate transport	232	31	13.62	1.7e-05
GO:0010243	response to organonitrogen compound	840	79	49.32	2.7e-05
GO:0042445	hormone metabolic process	1647	135	96.7	5.5e-05
GO:0002679	respiratory burst involved in defense re...	183	25	10.74	7.4e-05
GO:0045730	respiratory burst	183	25	10.74	7.4e-05
GO:0015698	inorganic anion transport	311	36	18.26	8.5e-05
GO:0042446	hormone biosynthetic process	1442	118	84.67	0.00017
GO:0080110	sporopollenin biosynthetic process	16	6	0.94	0.0002
GO:0015849	organic acid transport	568	55	33.35	0.00021
GO:0046942	carboxylic acid transport	568	55	33.35	0.00021
GO:0010167	response to nitrate	233	28	13.68	0.00027
GO:0006865	amino acid transport	509	50	29.89	0.00028
GO:0015711	organic anion transport	620	58	36.4	0.00034
GO:0009691	cytokinin biosynthetic process	39	9	2.29	0.00035
GO:0015804	neutral amino acid transport	138	19	8.1	0.00047
GO:0009611	response to wounding	770	68	45.21	0.00056
GO:0009692	ethylene metabolic process	167	21	9.81	0.00082
GO:0009693	ethylene biosynthetic process	167	21	9.81	0.00082
GO:0043449	cellular alkene metabolic process	167	21	9.81	0.00082
GO:0043450	alkene biosynthetic process	167	21	9.81	0.00082
GO:1900673	olefin metabolic process	167	21	9.81	0.00082
GO:1900674	olefin biosynthetic process	167	21	9.81	0.00082
GO:0046482	para-aminobenzoic acid metabolic process	82	13	4.81	0.00095
GO:0009813	flavonoid biosynthetic process	527	49	30.94	0.00107
GO:0042493	response to drug	2059	154	120.89	0.00115
GO:0010817	regulation of hormone levels	2034	152	119.42	0.00127
GO:0042447	hormone catabolic process	22	6	1.29	0.00134
GO:0009685	gibberellin metabolic process	75	12	4.4	0.00135
GO:0010584	pollen exine formation	75	12	4.4	0.00135
GO:0033037	polysaccharide localization	226	25	13.27	0.00181
GO:0052545	callose localization	218	24	12.8	0.00235
GO:0015824	proline transport	124	16	7.28	0.0025
GO:0016101	diterpenoid metabolic process	81	12	4.76	0.00265
GO:0010208	pollen wall assembly	83	12	4.87	0.00326
GO:0010927	cellular component assembly involved in ...	83	12	4.87	0.00326
GO:0032989	cellular component morphogenesis	83	12	4.87	0.00326
GO:0050898	nitrile metabolic process	12	4	0.7	0.00401
GO:0080028	nitrile biosynthetic process	12	4	0.7	0.00401
GO:0009682	induced systemic resistance	55	9	3.23	0.00447
GO:0002229	defense response to oomycetes	28	6	1.64	0.00501
GO:0032973	amino acid export across plasma membrane	20	5	1.17	0.00512
GO:0006074	(1->3)-beta-D-glucan metabolic process	37	7	2.17	0.00518
GO:0006075	(1->3)-beta-D-glucan biosynthetic proces...	37	7	2.17	0.00518
GO:0009690	cytokinin metabolic process	99	13	5.81	0.00523
GO:0019748	secondary metabolic process	1546	115	90.77	0.00543
GO:0140115	export across plasma membrane	21	5	1.23	0.00641
GO:0009625	response to insect	91	12	5.34	0.00691
GO:0016103	diterpenoid catabolic process	14	4	0.82	0.00737
GO:0045487	gibberellin catabolic process	14	4	0.82	0.00737
GO:0071417	cellular response to organonitrogen comp...	14	4	0.82	0.00737
GO:0009812	flavonoid metabolic process	596	50	34.99	0.00748
GO:0009738	abscisic acid-activated signaling pathwa...	540	46	31.71	0.00767
GO:0045088	regulation of innate immune response	976	76	57.3	0.00769
GO:0002682	regulation of immune system process	992	77	58.24	0.0079
GO:0050776	regulation of immune response	979	76	57.48	0.00825
GO:0007267	cell-cell signaling	217	22	12.74	0.00909
GO:0010268	brassinosteroid homeostasis	15	4	0.88	0.00959
GO:0080156	mitochondrial mRNA modification	15	4	0.88	0.00959

## Sheet: apex_tapidor_mf
GO.ID	Term	Annotated	Significant	Expected	classicFisher
GO:0019825	oxygen binding	207	35	12.46	2.9e-08
GO:0016705	oxidoreductase activity, acting on paire...	244	32	14.68	3e-05
GO:0016706	2-oxoglutarate-dependent dioxygenase act...	111	19	6.68	3.4e-05
GO:0051213	dioxygenase activity	171	24	10.29	9.7e-05
GO:0015179	L-amino acid transmembrane transporter a...	24	6	1.44	0.0025
GO:0035251	UDP-glucosyltransferase activity	146	18	8.79	0.003
GO:0015181	arginine transmembrane transporter activ...	11	4	0.66	0.0031
GO:0015189	L-lysine transmembrane transporter activ...	11	4	0.66	0.0031
GO:0045543	gibberellin 2-beta-dioxygenase activity	11	4	0.66	0.0031
GO:0052634	C-19 gibberellin 2-beta-dioxygenase acti...	11	4	0.66	0.0031
GO:0008194	UDP-glycosyltransferase activity	333	33	20.04	0.0035
GO:0003843	1,3-beta-D-glucan synthase activity	34	7	2.05	0.0036
GO:0016684	oxidoreductase activity, acting on perox...	140	17	8.43	0.0045
GO:0004601	peroxidase activity	130	16	7.82	0.0051
GO:0016688	L-ascorbate peroxidase activity	21	5	1.26	0.0071
GO:0015174	basic amino acid transmembrane transport...	14	4	0.84	0.008
GO:0045735	nutrient reservoir activity	31	6	1.87	0.0095
GO:0004497	monooxygenase activity	139	16	8.36	0.0096
