# Supplementary material for: A transcriptomic time-series reveals differing trajectories during pre-floral development in the apex and leaf in winter and spring varieties of Brassica napus
Source: Sci Rep. 2024 Feb 12;14:3538. doi: 10.1038/s41598-024-53526-x (PMC10861513; doi:10.1038/s41598-024-53526-x)
Supplement: Supplementary file 9 — Supplementary Table S2. [file 41598_2024_53526_MOESM9_ESM.xlsx]

## Sheet: leaf_westar_bp
GO.ID	Term	Annotated	Significant	Expected	classicFisher
GO:0015706	nitrate transport	299	31	15.13	0.00014
GO:0010167	response to nitrate	299	29	15.13	0.00066
GO:0015698	inorganic anion transport	396	35	20.04	0.00106
GO:0052542	defense response by callose deposition	172	19	8.71	0.00119
GO:0033037	polysaccharide localization	258	25	13.06	0.00151
GO:0052545	callose localization	250	24	12.65	0.0021
GO:0000041	transition metal ion transport	223	22	11.29	0.00225
GO:0009827	plant-type cell wall modification	129	15	6.53	0.00227
GO:0010227	floral organ abscission	62	9	3.14	0.00384
GO:0009838	abscission	86	11	4.35	0.00404
GO:0051567	histone H3-K9 methylation	266	24	13.46	0.00465
GO:0061647	histone H3-K9 modification	266	24	13.46	0.00465
GO:0048441	petal development	64	9	3.24	0.00476
GO:0048465	corolla development	64	9	3.24	0.00476
GO:0009694	jasmonic acid metabolic process	435	35	22.02	0.00495
GO:0016094	polyprenol biosynthetic process	34	6	1.72	0.00661
GO:0019348	dolichol metabolic process	34	6	1.72	0.00661
GO:0019408	dolichol biosynthetic process	34	6	1.72	0.00661
GO:0042447	hormone catabolic process	16	4	0.81	0.00729
GO:0071369	cellular response to ethylene stimulus	341	28	17.26	0.00853
GO:0016485	protein processing	36	6	1.82	0.00879
GO:0006040	amino sugar metabolic process	26	5	1.32	0.00892

## Sheet: leaf_westar_mf
GO.ID	Term	Annotated	Significant	Expected	classicFisher
GO:0003700	DNA-binding transcription factor activit...	2691	171	138.8	0.0025
GO:0016984	ribulose-bisphosphate carboxylase activi...	12	4	0.62	0.0025
GO:0050734	hydroxycinnamoyltransferase activity	12	4	0.62	0.0025
GO:0005338	nucleotide-sugar transmembrane transport...	38	7	1.96	0.003
GO:0140110	transcription regulator activity	2746	172	141.63	0.0042
GO:0003777	microtubule motor activity	87	11	4.49	0.0051
GO:0015112	nitrate transmembrane transporter activi...	43	7	2.22	0.006
GO:0015103	inorganic anion transmembrane transporte...	183	18	9.44	0.0067
GO:0016706	2-oxoglutarate-dependent dioxygenase act...	104	12	5.36	0.0073
GO:0019825	oxygen binding	272	24	14.03	0.0076
GO:0005384	manganese ion transmembrane transporter ...	17	4	0.88	0.0098
GO:0015165	pyrimidine nucleotide-sugar transmembran...	17	4	0.88	0.0098

## Sheet: leaf_tapidor_bp
GO.ID	Term	Annotated	Significant	Expected	classicFisher
GO:0006275	regulation of DNA replication	157	39	12.01	3.3e-11
GO:0006260	DNA replication	441	72	33.72	8.1e-10
GO:0006259	DNA metabolic process	966	123	73.87	1.6e-08
GO:0016444	somatic cell DNA recombination	50	17	3.82	8.5e-08
GO:0006310	DNA recombination	385	60	29.44	1.1e-07
GO:0016569	covalent chromatin modification	770	99	58.88	2.6e-07
GO:0006974	cellular response to DNA damage stimulus	539	75	41.22	3.6e-07
GO:0006281	DNA repair	456	66	34.87	4.3e-07
GO:0006261	DNA-dependent DNA replication	384	58	29.36	5.2e-07
GO:0006302	double-strand break repair	139	29	10.63	6e-07
GO:0048831	regulation of shoot system development	847	105	64.77	6.6e-07
GO:0016570	histone modification	638	84	48.79	7.7e-07
GO:0000724	double-strand break repair via homologou...	93	22	7.11	1.5e-06
GO:0000725	recombinational repair	93	22	7.11	1.5e-06
GO:0000086	G2/M transition of mitotic cell cycle	62	17	4.74	2.6e-06
GO:0010389	regulation of G2/M transition of mitotic...	62	17	4.74	2.6e-06
GO:0044839	cell cycle G2/M phase transition	62	17	4.74	2.6e-06
GO:1902749	regulation of cell cycle G2/M phase tran...	62	17	4.74	2.6e-06
GO:0009909	regulation of flower development	768	94	58.73	4.2e-06
GO:2000026	regulation of multicellular organismal d...	1187	133	90.77	5.7e-06
GO:1901987	regulation of cell cycle phase transitio...	67	17	5.12	8.3e-06
GO:1901990	regulation of mitotic cell cycle phase t...	67	17	5.12	8.3e-06
GO:0051239	regulation of multicellular organismal p...	1223	135	93.52	1e-05
GO:0051276	chromosome organization	1373	148	104.99	1.4e-05
GO:0006325	chromatin organization	1078	121	82.43	1.4e-05
GO:0009827	plant-type cell wall modification	129	25	9.86	1.4e-05
GO:0051567	histone H3-K9 methylation	266	41	20.34	1.4e-05
GO:0061647	histone H3-K9 modification	266	41	20.34	1.4e-05
GO:0048580	regulation of post-embryonic development	1071	120	81.9	1.6e-05
GO:0006270	DNA replication initiation	65	16	4.97	2.3e-05
GO:2000241	regulation of reproductive process	890	102	68.06	2.8e-05
GO:0044770	cell cycle phase transition	74	17	5.66	3.4e-05
GO:0044772	mitotic cell cycle phase transition	74	17	5.66	3.4e-05
GO:0006305	DNA alkylation	267	40	20.42	3.4e-05
GO:0006306	DNA methylation	267	40	20.42	3.4e-05
GO:0034968	histone lysine methylation	391	53	29.9	3.6e-05
GO:0018022	peptidyl-lysine methylation	393	53	30.05	4.1e-05
GO:0006304	DNA modification	270	40	20.65	4.4e-05
GO:0044728	DNA methylation or demethylation	270	40	20.65	4.4e-05
GO:0016571	histone methylation	514	65	39.3	4.6e-05
GO:0006479	protein methylation	516	65	39.46	5.2e-05
GO:0008213	protein alkylation	516	65	39.46	5.2e-05
GO:0071456	cellular response to hypoxia	17	7	1.3	0.00015
GO:0010106	cellular response to iron ion starvation	101	19	7.72	0.00021
GO:0042138	meiotic DNA double-strand break formatio...	126	22	9.63	0.00022
GO:0006560	proline metabolic process	36	10	2.75	0.00027
GO:0051726	regulation of cell cycle	477	58	36.47	0.00032
GO:0006879	cellular iron ion homeostasis	121	21	9.25	0.00033
GO:0007346	regulation of mitotic cell cycle	147	24	11.24	0.00033
GO:0080156	mitochondrial mRNA modification	14	6	1.07	0.00035
GO:0046482	para-aminobenzoic acid metabolic process	105	19	8.03	0.00036
GO:1903047	mitotic cell cycle process	141	23	10.78	0.00044
GO:0010332	response to gamma radiation	107	19	8.18	0.00046
GO:0009830	cell wall modification involved in absci...	15	6	1.15	0.00054
GO:0044277	cell wall disassembly	15	6	1.15	0.00054
GO:0009908	flower development	1735	169	132.67	0.00065
GO:0050793	regulation of developmental process	1882	181	143.91	0.00077
GO:0046916	cellular transition metal ion homeostasi...	212	30	16.21	0.00081
GO:0090567	reproductive shoot system development	1756	170	134.28	0.00082
GO:0044036	cell wall macromolecule metabolic proces...	476	56	36.4	0.00089
GO:0009084	glutamine family amino acid biosynthetic...	64	13	4.89	0.00097
GO:0070192	chromosome organization involved in meio...	105	18	8.03	0.00098
GO:0009886	post-embryonic animal morphogenesis	35	9	2.68	0.001
GO:0055072	iron ion homeostasis	159	24	12.16	0.00105
GO:0000278	mitotic cell cycle	534	61	40.83	0.00113
GO:0000003	reproduction	4339	383	331.79	0.00114
GO:0007129	synapsis	98	17	7.49	0.00117
GO:0045143	homologous chromosome segregation	98	17	7.49	0.00117
GO:0010036	response to boron-containing substance	17	6	1.3	0.00118
GO:0036294	cellular response to decreased oxygen le...	23	7	1.76	0.00124
GO:0071453	cellular response to oxygen levels	23	7	1.76	0.00124
GO:0080027	response to herbivore	23	7	1.76	0.00124
GO:0007127	meiosis I	209	29	15.98	0.00133
GO:0048229	gametophyte development	991	102	75.78	0.00136
GO:0061982	meiosis I cell cycle process	210	29	16.06	0.00144
GO:0007051	spindle organization	44	10	3.36	0.00149
GO:0022414	reproductive process	4332	381	331.25	0.00151
GO:0018205	peptidyl-lysine modification	661	72	50.54	0.00158
GO:0045132	meiotic chromosome segregation	222	30	16.98	0.00169
GO:0016458	gene silencing	654	71	50.01	0.00185
GO:0000280	nuclear division	386	46	29.52	0.00189
GO:0009718	anthocyanin-containing compound biosynth...	120	19	9.18	0.0019
GO:0090305	nucleic acid phosphodiester bond hydroly...	216	29	16.52	0.00221
GO:0010564	regulation of cell cycle process	236	31	18.05	0.00225
GO:0009061	anaerobic respiration	19	6	1.45	0.00226
GO:1900864	mitochondrial RNA modification	19	6	1.45	0.00226
GO:0007131	reciprocal meiotic recombination	208	28	15.91	0.0025
GO:0035825	homologous recombination	208	28	15.91	0.0025
GO:0034401	chromatin organization involved in regul...	477	54	36.47	0.00254
GO:0097549	chromatin organization involved in negat...	477	54	36.47	0.00254
GO:0051225	spindle assembly	40	9	3.06	0.00274
GO:0046713	borate transport	14	5	1.07	0.0029
GO:0007059	chromosome segregation	322	39	24.62	0.003
GO:0010417	glucuronoxylan biosynthetic process	20	6	1.53	0.00302
GO:0048441	petal development	64	12	4.89	0.00305
GO:0048465	corolla development	64	12	4.89	0.00305
GO:0003006	developmental process involved in reprod...	4048	354	309.54	0.00318
GO:0006826	iron ion transport	108	17	8.26	0.00341
GO:0000079	regulation of cyclin-dependent protein s...	49	10	3.75	0.00349
GO:0045736	negative regulation of cyclin-dependent ...	49	10	3.75	0.00349
GO:1904029	regulation of cyclin-dependent protein k...	49	10	3.75	0.00349
GO:1904030	negative regulation of cyclin-dependent ...	49	10	3.75	0.00349
GO:0006875	cellular metal ion homeostasis	296	36	22.63	0.00395
GO:0048449	floral organ formation	226	29	17.28	0.00429
GO:0098813	nuclear chromosome segregation	309	37	23.63	0.00455
GO:0009944	polarity specification of adaxial/abaxia...	102	16	7.8	0.00457
GO:0015706	nitrate transport	299	36	22.86	0.00465
GO:0019953	sexual reproduction	557	60	42.59	0.00467
GO:0044703	multi-organism reproductive process	557	60	42.59	0.00467
GO:0032504	multicellular organism reproduction	826	84	63.16	0.00468
GO:0016572	histone phosphorylation	76	13	5.81	0.00479
GO:0055076	transition metal ion homeostasis	279	34	21.33	0.00484
GO:0010450	inflorescence meristem growth	10	4	0.76	0.00492
GO:0048838	release of seed from dormancy	10	4	0.76	0.00492
GO:0097438	exit from dormancy	10	4	0.76	0.00492
GO:0010087	phloem or xylem histogenesis	112	17	8.56	0.00498
GO:0009943	adaxial/abaxial axis specification	103	16	7.88	0.00504
GO:0000959	mitochondrial RNA metabolic process	22	6	1.68	0.00509
GO:0051241	negative regulation of multicellular org...	239	30	18.28	0.00512
GO:0046283	anthocyanin-containing compound metaboli...	189	25	14.45	0.00517
GO:0007276	gamete generation	407	46	31.12	0.00518
GO:0065001	specification of axis polarity	104	16	7.95	0.00554
GO:0010212	response to ionizing radiation	132	19	10.09	0.00561
GO:0031667	response to nutrient levels	685	71	52.38	0.00568
GO:0009560	embryo sac egg cell differentiation	324	38	24.78	0.00574
GO:0010089	xylem development	69	12	5.28	0.00575
GO:0009798	axis specification	123	18	9.41	0.0058
GO:0070925	organelle assembly	61	11	4.66	0.00607
GO:0051093	negative regulation of developmental pro...	263	32	20.11	0.00626
GO:0009065	glutamine family amino acid catabolic pr...	30	7	2.29	0.00645
GO:0009064	glutamine family amino acid metabolic pr...	97	15	7.42	0.00676
GO:0010321	regulation of vegetative phase change	11	4	0.84	0.00727
GO:0050898	nitrile metabolic process	11	4	0.84	0.00727
GO:0080028	nitrile biosynthetic process	11	4	0.84	0.00727
GO:0080029	cellular response to boron-containing su...	11	4	0.84	0.00727
GO:0048437	floral organ development	979	96	74.86	0.00731
GO:0010383	cell wall polysaccharide metabolic proce...	405	45	30.97	0.00761
GO:0031326	regulation of cellular biosynthetic proc...	3864	334	295.47	0.00791
GO:0048581	negative regulation of post-embryonic de...	216	27	16.52	0.00803
GO:0043650	dicarboxylic acid biosynthetic process	24	6	1.84	0.00805
GO:0015824	proline transport	176	23	13.46	0.0082
GO:0009555	pollen development	550	58	42.06	0.00821
GO:0009785	blue light signaling pathway	39	8	2.98	0.00836
GO:0030522	intracellular receptor signaling pathway	39	8	2.98	0.00836
GO:1905393	plant organ formation	332	38	25.39	0.00846
GO:0009553	embryo sac development	518	55	39.61	0.00864
GO:0042545	cell wall modification	408	45	31.2	0.00865
GO:0048646	anatomical structure formation involved ...	452	49	34.56	0.00873
GO:0090696	post-embryonic plant organ development	543	57	41.52	0.00953
GO:0045491	xylan metabolic process	250	30	19.12	0.00956
GO:0048438	floral whorl development	793	79	60.64	0.00969
GO:0010556	regulation of macromolecule biosynthetic...	3755	324	287.13	0.00971
GO:2000112	regulation of cellular macromolecule bio...	3755	324	287.13	0.00971
GO:0006342	chromatin silencing	230	28	17.59	0.00997

## Sheet: leaf_tapidor_mf
GO.ID	Term	Annotated	Significant	Expected	classicFisher
GO:0004857	enzyme inhibitor activity	136	24	10.77	0.00017
GO:0004860	protein kinase inhibitor activity	13	6	1.03	0.00026
GO:0004861	cyclin-dependent protein serine/threonin...	13	6	1.03	0.00026
GO:0030291	protein serine/threonine kinase inhibito...	13	6	1.03	0.00026
GO:0080161	auxin transmembrane transporter activity	51	12	4.04	0.00051
GO:0019825	oxygen binding	272	37	21.54	0.00089
GO:0019210	kinase inhibitor activity	16	6	1.27	0.00098
GO:0046715	active borate transmembrane transporter ...	12	5	0.95	0.00153
GO:0004866	endopeptidase inhibitor activity	47	10	3.72	0.00326
GO:0061135	endopeptidase regulator activity	47	10	3.72	0.00326
GO:0010329	auxin efflux transmembrane transporter a...	14	5	1.11	0.00338
GO:0018488	aryl-aldehyde oxidase activity	10	4	0.79	0.00559
GO:0015562	efflux transmembrane transporter activit...	23	6	1.82	0.00764
GO:0030414	peptidase inhibitor activity	53	10	4.2	0.00798
GO:0061134	peptidase regulator activity	53	10	4.2	0.00798
GO:0008526	phosphatidylinositol transfer activity	11	4	0.87	0.00823
GO:0120013	lipid transfer activity	11	4	0.87	0.00823
GO:0120014	phospholipid transfer activity	11	4	0.87	0.00823
