# Supplementary material for: A transcriptomic time-series reveals differing trajectories during pre-floral development in the apex and leaf in winter and spring varieties of Brassica napus
Source: Sci Rep. 2024 Feb 12;14:3538. doi: 10.1038/s41598-024-53526-x (PMC10861513; doi:10.1038/s41598-024-53526-x)
Supplement: Supplementary file 10 — Supplementary Table S3. [file 41598_2024_53526_MOESM10_ESM.xlsx]

## Sheet: apex_tapidor_som_enrichment
som_neuron_number	proportion_of_subset_in_cluster	proportion_of_subset_in_rest	odds_ratio	pval	padj
1	0.164706	0.0627561	2.91821	8.43608e-11	4.94643e-09
41	0.0154639	0.0638488	0.225557	9.89287e-11	4.94643e-09
5	0.132855	0.0623091	2.27142	2.93876e-09	5.87752e-08
16	0.130363	0.0621849	2.22435	2.56162e-09	5.87752e-08
29	0.018797	0.0637743	0.275284	2.05633e-09	5.87752e-08
68	0.12437	0.0623091	2.10375	6.89856e-08	1.14976e-06
46	0.109914	0.0616137	1.83442	1.37992e-07	1.97131e-06
52	0.0186916	0.0638985	0.275089	1.15856e-06	1.4482e-05
31	0.023166	0.0638488	0.342943	2.70787e-05	0.000300875
63	0.0168067	0.0639978	0.247646	3.09788e-05	0.000309788
61	0.0151976	0.0640226	0.223644	3.66359e-05	0.000333054
94	0.125	0.0632031	2.10031	8.35598e-05	0.000696332
78	0.116751	0.0630044	1.94528	0.0001072	0.000824613
34	0.0289331	0.0637495	0.431171	0.000304167	0.00217262
39	0.0304659	0.0637246	0.45486	0.00046778	0.00311853
50	0.0328638	0.0636253	0.491594	0.000588136	0.00367585
7	0.118577	0.0634018	1.97396	0.00113366	0.00666857
57	0.109375	0.0632776	1.8025	0.00189253	0.0105141
98	0.0893617	0.0620607	1.44614	0.0023577	0.012409
88	0.0885417	0.0620359	1.43141	0.00265149	0.0132575
83	0.105105	0.0632776	1.72327	0.00459952	0.0217774
95	0.12069	0.0636253	2.01062	0.00479103	0.0217774
40	0.027027	0.0639481	0.403415	0.00583326	0.0243052
49	0.0320988	0.063824	0.481197	0.00569021	0.0243052
36	0.0365112	0.0636998	0.549698	0.00935885	0.0374354
12	0.0357143	0.0637495	0.537458	0.011332	0.0435847
55	0.028777	0.0639481	0.430516	0.0132731	0.0491598
86	0.0869565	0.0625574	1.39932	0.0147993	0.0528545
10	0.106952	0.0636501	1.75301	0.0236404	0.0793067
44	0.0403846	0.0636253	0.610794	0.023983	0.0793067
81	0.0382022	0.0637246	0.576675	0.0245851	0.0793067
30	0.0397351	0.0636998	0.600895	0.0332159	0.1038
18	0.0947712	0.0634266	1.53334	0.0343508	0.104093
71	0.0440729	0.0634266	0.668902	0.0364463	0.107195
32	0.0421456	0.0636005	0.638834	0.0382364	0.109247
73	0.03125	0.063973	0.469188	0.0399558	0.110988
35	0.0410023	0.0636998	0.621112	0.0493352	0.133339
66	0.0851064	0.0630541	1.36331	0.0571754	0.150462
8	0.0340426	0.0639481	0.512633	0.060655	0.155526
84	0.0966184	0.0636501	1.56468	0.063353	0.158382
53	0.0374532	0.0638985	0.565979	0.0786189	0.191753
60	0.0416667	0.0637743	0.632165	0.0835973	0.199041
13	0.0879479	0.0634763	1.41109	0.100013	0.22762
27	0.0856354	0.063377	1.37079	0.104705	0.22762
59	0.0913043	0.0636253	1.46969	0.103358	0.22762
80	0.0439024	0.0636998	0.667584	0.104128	0.22762
99	0.0783133	0.0628554	1.24452	0.129527	0.275588
48	0.038961	0.0639233	0.590013	0.137199	0.285832
33	0.047619	0.0635508	0.726914	0.142692	0.28663
69	0.0878661	0.0636253	1.40868	0.143315	0.28663
92	0.0898876	0.0637495	1.44363	0.165505	0.324519
76	0.0347222	0.0640226	0.523857	0.173251	0.333174
38	0.046798	0.063675	0.714154	0.18438	0.342772
77	0.0416667	0.0638985	0.632881	0.185097	0.342772
43	0.0472441	0.0636998	0.721483	0.20654	0.375528
79	0.0457317	0.0637743	0.697397	0.211739	0.376953
89	0.0760518	0.0629796	1.20458	0.214863	0.376953
22	0.0846561	0.0637495	1.35145	0.233847	0.403184
4	0.080292	0.0636005	1.276	0.264854	0.448905
72	0.0808511	0.063675	1.2854	0.28451	0.474183
20	0.05	0.063675	0.766127	0.292999	0.47696
51	0.0513919	0.0635508	0.788415	0.295715	0.47696
9	0.0536013	0.0633521	0.824109	0.313267	0.494794
64	0.0821256	0.0637246	1.30736	0.316668	0.494794
26	0.0536673	0.0634018	0.825334	0.339425	0.514281
75	0.0421687	0.063973	0.64131	0.338053	0.514281
45	0.0531697	0.0635011	0.817423	0.353607	0.527772
21	0.0518868	0.0636005	0.796679	0.368726	0.542244
91	0.074928	0.0635011	1.18352	0.379414	0.549875
74	0.0471698	0.0638985	0.721152	0.397626	0.560037
97	0.0512129	0.063675	0.785906	0.393052	0.560037
15	0.0745342	0.0635508	1.17661	0.423742	0.588531
85	0.0549645	0.063377	0.846686	0.435379	0.59641
11	0.0725389	0.0634515	1.1426	0.465404	0.615126
19	0.0497738	0.0638736	0.763184	0.489784	0.615126
25	0.0713043	0.0631286	1.12208	0.4921	0.615126
54	0.0544554	0.0636005	0.838842	0.475674	0.615126
56	0.0743243	0.0636005	1.17286	0.47363	0.615126
82	0.0757576	0.0637743	1.19698	0.46702	0.615126
87	0.0722892	0.0634018	1.13843	0.48039	0.615126
28	0.0502092	0.0638488	0.770164	0.506118	0.624836
42	0.0721311	0.0636005	1.13529	0.556579	0.678755
93	0.0721154	0.0637743	1.13466	0.571696	0.68879
14	0.0687237	0.0629299	1.07806	0.589404	0.693417
65	0.0530973	0.0638488	0.817236	0.58656	0.693417
62	0.0709459	0.0636253	1.11501	0.632851	0.727415
90	0.0546075	0.0637495	0.841717	0.631152	0.727415
6	0.07109	0.0637743	1.1172	0.671338	0.762885
70	0.0684932	0.0636501	1.07334	0.719043	0.807914
24	0.05997	0.0631535	0.929643	0.749651	0.815182
58	0.0552147	0.0639233	0.852101	0.749968	0.815182
67	0.058104	0.063675	0.899244	0.734413	0.815182
37	0.0681818	0.0637743	1.06793	0.781958	0.840815
23	0.0599455	0.0636005	0.92973	0.830656	0.883676
100	0.0661479	0.0633025	1.03386	0.855973	0.901024
17	0.0647482	0.0634763	1.01013	0.919972	0.955251
96	0.0645161	0.0633521	1.00623	0.926594	0.955251
2	0.0625	0.0637991	0.972467	1	1
3	0.0623557	0.0634763	0.969906	1	1
47	0.0627803	0.0637991	0.977146	1	1

## Sheet: apex_westar_som_enrichment
som_neuron_number	proportion_of_subset_in_cluster	proportion_of_subset_in_rest	odds_ratio	pval	padj
4	0.257764	0.0585514	5.48776	4.58807e-57	3.67046e-55
46	0.194561	0.0580539	3.82063	2.23092e-44	8.92367e-43
74	0.141192	0.0599692	2.52434	2.17176e-15	5.79137e-14
50	0.0105581	0.0625062	0.157232	2.47352e-11	4.94705e-10
40	0.0209877	0.0622575	0.315968	2.77773e-08	4.44437e-07
49	0.0200669	0.0623819	0.302911	1.00614e-06	1.34153e-05
63	0.00887574	0.0626057	0.132887	1.31204e-06	1.49947e-05
2	0.011396	0.0625808	0.171068	3.81435e-06	3.52397e-05
41	0.0193424	0.0624316	0.292147	3.96447e-06	3.52397e-05
57	0.114563	0.0612128	1.95722	8.77001e-06	7.01601e-05
1	0.0155039	0.0625311	0.233676	1.18277e-05	8.602e-05
8	0.0969031	0.0602676	1.62874	2.1705e-05	0.0001447
51	0.0228216	0.0624067	0.346396	6.22505e-05	0.00038308
30	0.0274194	0.0622575	0.417666	7.75339e-05	0.000421517
32	0.0248092	0.062357	0.377227	8.43035e-05	0.000421517
56	0.0946083	0.0603671	1.58413	7.93393e-05	0.000421517
12	0.0272232	0.0623072	0.415012	0.000183408	0.000863095
35	0.0238663	0.0624316	0.363101	0.000347147	0.00154288
45	0.096875	0.0611382	1.61926	0.000706267	0.00297375
48	0.0248756	0.0624316	0.379021	0.000831058	0.00332423
58	0.110769	0.0617849	1.87533	0.00112499	0.00428569
72	0.0248619	0.0624565	0.379051	0.00143985	0.0052358
20	0.0317797	0.0623072	0.487763	0.0039247	0.0136511
14	0.103806	0.0619341	1.74091	0.0068739	0.022913
29	0.0435664	0.0616108	0.67561	0.0113221	0.0362309
31	0.0358744	0.0622824	0.553576	0.017818	0.0548245
44	0.0379242	0.0622077	0.586336	0.0199503	0.059112
42	0.0408497	0.0620585	0.633226	0.0229698	0.0656281
16	0.030303	0.0624813	0.465621	0.0291339	0.0799763
60	0.0352304	0.062357	0.543702	0.0299911	0.0799763
70	0.0402299	0.062158	0.623661	0.0358443	0.0925015
15	0.0338983	0.0624316	0.522792	0.0396309	0.0990772
76	0.0417457	0.0621331	0.648376	0.0461386	0.111851
52	0.0409639	0.0622575	0.63627	0.0667745	0.157117
71	0.0365449	0.0624067	0.565308	0.071722	0.163936
53	0.0425056	0.0622077	0.661278	0.0774258	0.172057
24	0.0454545	0.0620088	0.708963	0.087551	0.186996
64	0.0839895	0.0618844	1.37589	0.0888229	0.186996
39	0.0473458	0.0618595	0.739775	0.0975735	0.200151
3	0.0429594	0.0622326	0.668873	0.104253	0.203421
79	0.0767296	0.0611631	1.24878	0.103599	0.203421
62	0.083815	0.061959	1.37229	0.117281	0.223392
18	0.0460653	0.0620834	0.719441	0.12201	0.226995
67	0.0833333	0.0620088	1.36332	0.133191	0.242166
61	0.0812183	0.0618844	1.32603	0.142179	0.250809
75	0.0743618	0.0610138	1.20683	0.144215	0.250809
77	0.0780669	0.0616357	1.27077	0.150881	0.256818
26	0.0421053	0.0623819	0.655667	0.176371	0.287952
73	0.0790816	0.0619093	1.28766	0.173435	0.287952
19	0.0538642	0.0609641	0.847147	0.197517	0.312361
78	0.0793651	0.0619341	1.29261	0.19913	0.312361
80	0.079646	0.0620088	1.29727	0.213982	0.329203
17	0.044586	0.0623321	0.696154	0.240545	0.337607
21	0.0771277	0.061959	1.25265	0.239245	0.337607
27	0.0481651	0.062158	0.754655	0.233299	0.337607
43	0.0446735	0.062357	0.697718	0.225886	0.337607
66	0.0497132	0.0620336	0.780024	0.238241	0.337607
34	0.0774194	0.0620834	1.25732	0.28816	0.397462
11	0.0479042	0.0622824	0.750812	0.307382	0.416789
6	0.0738916	0.0619341	1.19546	0.353192	0.463203
38	0.0497512	0.0621829	0.781188	0.350739	0.463203
55	0.0553633	0.0614864	0.874021	0.395847	0.502663
59	0.0543933	0.0617103	0.857983	0.392589	0.502663
13	0.0529301	0.0619839	0.833902	0.415717	0.516098
36	0.0714286	0.0619093	1.15217	0.425781	0.516098
68	0.0727273	0.0620834	1.17452	0.424598	0.516098
23	0.0554649	0.0618346	0.876457	0.502214	0.599658
25	0.0517241	0.0623072	0.814564	0.542288	0.637985
47	0.069697	0.0621082	1.12143	0.568258	0.65885
37	0.0515021	0.0623819	0.811077	0.587189	0.671073
65	0.0682927	0.0619839	1.09716	0.608459	0.685587
69	0.0662461	0.0616357	1.06198	0.67969	0.755211
28	0.0655172	0.0617352	1.04919	0.730341	0.800373
5	0.0566572	0.0621829	0.897321	0.740581	0.800628
54	0.0589849	0.0616108	0.93626	0.757593	0.808099
9	0.0586207	0.0618346	0.930259	0.795444	0.837309
22	0.0574163	0.0623819	0.910475	0.886229	0.920757
33	0.0589888	0.062158	0.936887	0.912347	0.935741
7	0.0609756	0.0621829	0.970806	1	1
10	0.0604027	0.0622326	0.961049	1	1

## Sheet: leaf_tapidor_som_enrichment
som_neuron_number	proportion_of_subset_in_cluster	proportion_of_subset_in_rest	odds_ratio	pval	padj
58	0.259299	0.0770581	4.08256	5.88291e-60	4.70633e-58
33	0.0300231	0.0826858	0.335022	1.42874e-10	5.71494e-09
59	0.133443	0.0791749	1.72998	2.69282e-09	7.18085e-08
61	0.146552	0.0811627	1.91235	4.42517e-07	8.85035e-06
25	0.0537459	0.0816532	0.616765	6.45213e-05	0.000924692
60	0.141463	0.0818597	1.82672	6.93519e-05	0.000924692
18	0.139474	0.0819888	1.79534	0.000241567	0.00276076
35	0.119289	0.0809304	1.5041	0.000424603	0.00424603
56	0.0361111	0.0830214	0.409606	0.000507945	0.00451507
31	0.0351438	0.083073	0.398496	0.000929887	0.0074391
24	0.0515933	0.0824793	0.593951	0.00216127	0.0157184
15	0.0585859	0.0818597	0.678577	0.00352404	0.0223603
53	0.120858	0.0817565	1.52171	0.00363355	0.0223603
43	0.0542265	0.0824793	0.626581	0.00685994	0.0391997
8	0.0588928	0.0820662	0.683261	0.00823801	0.0411901
74	0.0534483	0.0825567	0.61728	0.00785401	0.0411901
11	0.0377358	0.0831505	0.429833	0.0122602	0.057695
52	0.0564374	0.0825309	0.654336	0.0174986	0.0777717
6	0.0553097	0.0827116	0.641073	0.0317954	0.127182
36	0.108333	0.081679	1.34292	0.0305551	0.127182
26	0.111905	0.0821437	1.3913	0.0405866	0.154616
37	0.0547945	0.0828407	0.635249	0.0456129	0.165865
65	0.0411765	0.0831763	0.471106	0.0499488	0.171438
72	0.0594059	0.0825825	0.691685	0.0514313	0.171438
32	0.11276	0.082376	1.40227	0.0591257	0.189202
14	0.0614203	0.0825309	0.716839	0.0784771	0.241468
4	0.0559211	0.0829181	0.649549	0.0945131	0.280039
20	0.0666667	0.0821953	0.782417	0.122035	0.348673
13	0.0568182	0.0829698	0.6609	0.14488	0.376455
54	0.0692951	0.0818597	0.815412	0.145876	0.376455
57	0.107383	0.0825309	1.32611	0.139805	0.376455
67	0.0655022	0.0825825	0.768619	0.174162	0.435404
1	0.0608365	0.082944	0.710933	0.21749	0.483228
34	0.0704607	0.0820146	0.830822	0.225802	0.483228
48	0.0648379	0.0826858	0.760481	0.203056	0.483228
66	0.111111	0.0828665	1.37677	0.209507	0.483228
68	0.0967742	0.0818855	1.1814	0.229533	0.483228
71	0.0669643	0.0825825	0.787235	0.228762	0.483228
27	0.0569948	0.083073	0.663515	0.238053	0.488314
12	0.0647887	0.0827632	0.760083	0.246045	0.492089
17	0.0690335	0.0824535	0.813388	0.258125	0.503659
28	0.06875	0.0825051	0.809871	0.279623	0.514402
69	0.066474	0.0827632	0.781465	0.282921	0.514402
80	0.102564	0.0826342	1.25899	0.270319	0.514402
21	0.10101	0.0825825	1.23777	0.290597	0.516618
51	0.0670732	0.0827891	0.789152	0.316407	0.550273
75	0.0647482	0.0828923	0.759945	0.32577	0.554503
42	0.0968661	0.0824793	1.18135	0.333	0.555001
7	0.0962025	0.082376	1.17253	0.35943	0.586824
70	0.0697115	0.0826084	0.822427	0.371761	0.594817
45	0.0675676	0.0828407	0.795574	0.397416	0.623398
63	0.0690691	0.0827632	0.814543	0.424738	0.653443
39	0.0890891	0.0810595	1.07766	0.486832	0.734841
5	0.0757979	0.0818855	0.900111	0.50503	0.740015
62	0.0892473	0.0812143	1.07967	0.508761	0.740015
49	0.0909091	0.0822986	1.10091	0.548377	0.769651
76	0.0740741	0.0825309	0.878518	0.540203	0.769651
30	0.0922509	0.0827116	1.11844	0.580845	0.801165
22	0.0892857	0.0823244	1.07911	0.606656	0.822585
38	0.0747423	0.0826084	0.887287	0.643884	0.835579
47	0.0899471	0.0824793	1.08776	0.639648	0.835579
50	0.0888325	0.0824535	1.07291	0.647573	0.835579
9	0.0886076	0.0828149	1.06959	0.723844	0.839239
10	0.076555	0.0825309	0.910747	0.721561	0.839239
23	0.0772947	0.0825309	0.92039	0.720899	0.839239
40	0.0776699	0.0823244	0.925099	0.688673	0.839239
41	0.0903955	0.082944	1.09326	0.682948	0.839239
64	0.0777989	0.0822986	0.926764	0.692	0.839239
77	0.0735931	0.0829181	0.872886	0.719625	0.839239
2	0.0869565	0.0825309	1.04778	0.776139	0.859333
19	0.085676	0.0817048	1.03105	0.78931	0.859333
46	0.0875576	0.0828665	1.05557	0.805072	0.859333
55	0.0785219	0.0824793	0.936382	0.793111	0.859333
78	0.0736842	0.0829956	0.874178	0.79179	0.859333
79	0.0801354	0.0815241	0.95704	0.805625	0.859333
16	0.0813397	0.0816016	0.97309	0.899304	0.946636
73	0.0798479	0.0828149	0.95395	0.911197	0.946698
3	0.0817844	0.0822211	0.97917	1	1
29	0.0824468	0.0825567	0.987985	1	1
44	0.0818713	0.0829956	0.980504	1	1

## Sheet: leaf_westar_som_enrichment
som_neuron_number	proportion_of_subset_in_cluster	proportion_of_subset_in_rest	odds_ratio	pval	padj
19	0.114865	0.0535045	2.2382	8.48458e-12	9.33304e-10
99	0.0133869	0.0559498	0.224134	2.67653e-09	1.47209e-07
29	0.0906702	0.0543816	1.69671	0.000120827	0.00443032
15	0.109312	0.055498	2.07408	0.00116328	0.0319903
55	0.0903084	0.0551259	1.67981	0.00280786	0.0617728
31	0.0273109	0.0558701	0.468125	0.00355674	0.0624874
64	0.13	0.0558701	2.51787	0.00397647	0.0624874
23	0.0971223	0.055498	1.8163	0.00561723	0.0772369
18	0.0819672	0.0548866	1.51103	0.0076701	0.0937457
71	0.085595	0.0551259	1.5828	0.00898118	0.0975298
103	0.0259366	0.0559764	0.444679	0.00975298	0.0975298
16	0.0931174	0.0556043	1.73176	0.0174789	0.136984
58	0.0313253	0.0558701	0.540079	0.0239715	0.136984
60	0.0323276	0.0558169	0.55772	0.0249061	0.136984
69	0.090566	0.0555777	1.67957	0.0217663	0.136984
82	0.0791599	0.0549132	1.45372	0.0170824	0.136984
90	0.0329218	0.0557903	0.568251	0.0222336	0.136984
100	0.0338078	0.0557106	0.583696	0.0204751	0.136984
102	0.0331384	0.0557638	0.571965	0.0201215	0.136984
105	0.0323276	0.0558169	0.55772	0.0249061	0.136984
51	0.0223214	0.0560827	0.381848	0.0273429	0.143225
63	0.0917031	0.0556574	1.70194	0.0291296	0.145648
52	0.0299401	0.0559498	0.51587	0.0316232	0.151241
35	0.0923077	0.0557372	1.71335	0.0403525	0.177551
97	0.0304878	0.0559498	0.525693	0.0401057	0.177551
36	0.0850202	0.0556574	1.56558	0.0525125	0.199185
47	0.0311526	0.0559498	0.537633	0.0506876	0.199185
74	0.0227273	0.0561093	0.389285	0.0488446	0.199185
80	0.0338983	0.0558435	0.586328	0.0520697	0.199185
107	0.0764463	0.0552322	1.39658	0.0584631	0.214365
73	0.0251256	0.0560827	0.43136	0.061926	0.219738
25	0.0801282	0.0555511	1.46792	0.0820366	0.265412
88	0.0387324	0.0556309	0.673056	0.0801442	0.265412
92	0.0259067	0.0560827	0.445202	0.0818661	0.265412
89	0.0181818	0.0561625	0.310255	0.0947687	0.289571
101	0.0367816	0.0557903	0.63835	0.0925014	0.289571
87	0.0380313	0.0557638	0.661005	0.0981841	0.291899
12	0.040404	0.0555777	0.703518	0.105144	0.295115
45	0.0786885	0.0555777	1.43885	0.102612	0.295115
77	0.0715474	0.0550727	1.29983	0.107314	0.295115
33	0.0869565	0.0558435	1.60287	0.118444	0.317777
53	0.0380711	0.0558169	0.662054	0.12384	0.324343
50	0.0813397	0.0557638	1.4904	0.129095	0.330242
65	0.0360656	0.0559232	0.626195	0.134599	0.336497
10	0.0280899	0.0560827	0.484008	0.138389	0.338284
26	0.0810811	0.0558169	1.48475	0.14744	0.352574
40	0.0715835	0.0553385	1.29911	0.153517	0.359295
67	0.0382514	0.0558435	0.665509	0.169354	0.388104
75	0.0327103	0.0560296	0.566289	0.177464	0.398388
39	0.0779817	0.0557638	1.42331	0.181218	0.398679
9	0.028169	0.0561093	0.485648	0.197656	0.418118
93	0.0343348	0.056003	0.595392	0.196221	0.418118
66	0.0669856	0.0550993	1.20949	0.254641	0.526084
85	0.0421053	0.0557903	0.735961	0.263042	0.526084
109	0.0376569	0.0559764	0.655475	0.258736	0.526084
56	0.0693642	0.0555777	1.2542	0.289738	0.569128
91	0.043257	0.0557638	0.757105	0.320598	0.618698
14	0.0670554	0.0556043	1.20895	0.34728	0.647472
30	0.0676471	0.0556043	1.22049	0.34341	0.647472
54	0.0442708	0.0557638	0.775871	0.372047	0.649607
76	0.0687285	0.055684	1.24129	0.368984	0.649607
83	0.0661376	0.0555511	1.19125	0.369859	0.649607
98	0.0466786	0.0555245	0.819826	0.354994	0.649607
34	0.0653753	0.055498	1.17658	0.390337	0.650562
48	0.0447761	0.0557372	0.785137	0.382881	0.650562
104	0.0660147	0.055498	1.18904	0.386678	0.650562
81	0.0653409	0.0556043	1.17558	0.416596	0.673905
84	0.039548	0.0560296	0.690268	0.413951	0.673905
11	0.0641975	0.0555245	1.15361	0.448176	0.694356
86	0.040404	0.056003	0.705774	0.437398	0.694356
108	0.0692308	0.0559764	1.2498	0.447611	0.694356
59	0.0434783	0.0559498	0.761993	0.473886	0.721941
106	0.04	0.0560561	0.698669	0.479106	0.721941
110	0.0471464	0.0557106	0.829152	0.513413	0.763181
3	0.044335	0.0559764	0.777908	0.54299	0.796385
42	0.0643777	0.0558169	1.15629	0.566883	0.820489
57	0.064	0.0557903	1.14906	0.580153	0.823267
78	0.0626566	0.0555511	1.12369	0.583771	0.823267
20	0.0616622	0.0556043	1.10437	0.650402	0.893586
37	0.0614973	0.0556043	1.10119	0.650919	0.893586
62	0.0454545	0.0559498	0.798505	0.658004	0.893586
41	0.0494118	0.0556574	0.8714	0.671034	0.900167
38	0.048	0.0558967	0.84561	0.679529	0.900581
4	0.0610329	0.0558701	1.0918	0.764245	0.938006
5	0.052356	0.055684	0.926859	0.823719	0.938006
8	0.0503597	0.0558435	0.889577	0.793632	0.938006
13	0.0492424	0.0558701	0.868725	0.78776	0.938006
22	0.0604396	0.0559232	1.08036	0.746602	0.938006
27	0.0607903	0.055684	1.08745	0.717491	0.938006
28	0.0508475	0.0558169	0.898674	0.799686	0.938006
43	0.0503356	0.0558169	0.889072	0.800116	0.938006
49	0.0516304	0.0557106	0.913216	0.819823	0.938006
61	0.0508475	0.0556574	0.898383	0.746856	0.938006
70	0.0587326	0.0552056	1.04845	0.73096	0.938006
72	0.0585938	0.0558169	1.04527	0.786135	0.938006
79	0.058104	0.0557106	1.036	0.80992	0.938006
94	0.0577889	0.0556043	1.03004	0.827151	0.938006
1	0.0512821	0.0558435	0.906879	0.894699	0.948346
17	0.0492958	0.0560296	0.870093	0.856043	0.948346
21	0.0588235	0.0559232	1.04957	0.87283	0.948346
32	0.0569395	0.0557903	1.01376	0.896618	0.948346
68	0.0511811	0.0558701	0.905029	0.890921	0.948346
95	0.0588235	0.0559498	1.04954	0.86669	0.948346
96	0.057971	0.0557903	1.03341	0.895259	0.948346
7	0.0571429	0.0554182	1.01775	0.923844	0.967836
2	0.0546875	0.0560296	0.971149	1	1
6	0.0549738	0.0556574	0.976391	1	1
24	0.0557377	0.0557638	0.990924	1	1
44	0.0558659	0.055684	0.993349	1	1
46	0.0528846	0.0559232	0.937111	1	1
