# Supplementary material for: A transcriptomic time-series reveals differing trajectories during pre-floral development in the apex and leaf in winter and spring varieties of Brassica napus
Source: Sci Rep. 2024 Feb 12;14:3538. doi: 10.1038/s41598-024-53526-x (PMC10861513; doi:10.1038/s41598-024-53526-x)
Supplement: Supplementary file 11 — Supplementary Table S4. [file 41598_2024_53526_MOESM11_ESM.xlsx]

## Sheet: apex_tapidor_som_gene_list
gene	chromosome	start	end	igv_format	identity	hsp_bit_score	length_of_hsp	agi_code	symbols	variety_specific	flowering	som_node
XLOC_042547	chrA09	398532	401485	chrA09:398532-401485	88.3333	1995.81	1560	AT4G02290	AtGH9B13, GH9B13	FALSE	FALSE	6
XLOC_017762	chrA04	12206515	12208844	chrA04:12206515-12208844	88.601	740.668	579	AT2G24590	RSZ22a, At-RSZ22a	FALSE	FALSE	20
XLOC_017767	chrA04	12319415	12321611	chrA04:12319415-12321611	93.6131	830.836	548	AT2G24765	ARF3, ARL1, ATARL1	FALSE	FALSE	89
XLOC_017768	chrA04	12322255	12324371	chrA04:12322255-12324371	76.4254	682.96	912	AT2G24790	COL3, ATCOL3	FALSE	FALSE	28
XLOC_073802	chrC02	34674873	34677764	chrC02:34674873-34677764	88.8304	2223.04	1710	AT5G46280	MCM3	FALSE	FALSE	12
XLOC_073805	chrC02	34713980	34716394	chrC02:34713980-34716394	84.3882	1595.46	1422	AT5G46290	KASI, KAS1	TRUE	FALSE	41
XLOC_042319	chrA09	32313095	32314605	chrA09:32313095-32314605	85.3503	893.954	785	AT1G10470	ARR4, MEE7, ATRR1, IBC7	FALSE	FALSE	12
XLOC_009993	chrA03	4335630	4337324	chrA03:4335630-4337324	74.7627	917.398	1264	AT5G58930		TRUE	FALSE	5
XLOC_124562	chrC08	37943789	37945735	chrC08:37943789-37945735	83.6317	821.819	782	AT1G07080		FALSE	FALSE	88
XLOC_124564	chrC08	37985809	37987222	chrC08:37985809-37987222	75.0643	538.69	778	AT1G07210		FALSE	FALSE	9
XLOC_124565	chrC08	37991761	37993430	chrC08:37991761-37993430	78.5665	1189.71	1437	AT1G07250	UGT71C4	FALSE	FALSE	40
XLOC_106231	chrC06	8449463	8452557	chrC06:8449463-8452557	80.7692	1438.57	1482	AT1G33980	ATUPF3, UPF3	FALSE	FALSE	19
XLOC_009992	chrA03	4332390	4334680	chrA03:4332390-4334680	87.3323	1647.76	1342	AT5G58950		FALSE	FALSE	96
XLOC_036401	chrA08	13539792	13541484	chrA08:13539792-13541484	87.1056	890.347	729	AT4G39070		FALSE	FALSE	68
XLOC_147987	chrCnn_random	23312601	23314472	chrCnn_random:23312601-23314472	87.218	825.426	665	AT3G11402		FALSE	FALSE	78
XLOC_147986	chrCnn_random	23310309	23312152	chrCnn_random:23310309-23312152	87.9096	1113.96	885	AT3G11400	EIF3G1, ATEIF3G1	FALSE	FALSE	28
XLOC_141770	chrCnn_random	38261847	38264396	chrCnn_random:38261847-38264396	81.6832	610.825	606	AT4G36900	RAP2.10, DEAR4	FALSE	FALSE	4
XLOC_141771	chrCnn_random	38274949	38277367	chrCnn_random:38274949-38277367	87.3186	1613.5	1309	AT4G36920	AP2	FALSE	TRUE	70
XLOC_149169	chrCnn_random	35584232	35588490	chrCnn_random:35584232-35588490	88.2857	446.718	350	AT2G40230		FALSE	FALSE	87
XLOC_115370	chrC07	32984160	32985312	chrC07:32984160-32985312	82.7887	466.555	459	AT5G28750		FALSE	FALSE	28
XLOC_115372	chrC07	33004890	33006897	chrC07:33004890-33006897	81.0316	585.578	601	AT5G28650	WRKY74, ATWRKY74	TRUE	FALSE	94
XLOC_115374	chrC07	33030470	33034362	chrC07:33030470-33034362	78.6408	365.567	412	AT2G38470	WRKY33, ATWRKY33	FALSE	FALSE	17
XLOC_129663	chrC09	6207531	6209304	chrC09:6207531-6209304	90.5724	820.016	594	AT2G17800	ARAC1, ATGP2, ATRAC1, ROP3, ATROP3	FALSE	FALSE	16
XLOC_078925	chrC03	35121623	35129242	chrC03:35121623-35129242	85.1509	2340.26	2054	AT5G63630		FALSE	FALSE	89
XLOC_100095	chrC05	36227247	36230988	chrC05:36227247-36230988	85.1852	1097.73	972	AT3G16310		FALSE	FALSE	8
XLOC_043043	chrA09	5304942	5306322	chrA09:5304942-5306322	86.2434	672.139	567	AT2G14110		FALSE	FALSE	4
XLOC_043040	chrA09	5291673	5295692	chrA09:5291673-5295692	88.9251	801.982	614	AT3G24830		FALSE	FALSE	29
XLOC_135488	chrC09	25163954	25168082	chrC09:25163954-25168082	86.5724	338.516	283	AT4G09012		FALSE	FALSE	79
XLOC_034066	chrA07	17359245	17361088	chrA07:17359245-17361088	73.849	666.729	1086	AT1G72850		FALSE	FALSE	9
XLOC_036010	chrA08	9192988	9194961	chrA08:9192988-9194961	90.9605	1236.59	885	AT4G21570		FALSE	FALSE	89
XLOC_036011	chrA08	9195178	9196932	chrA08:9195178-9196932	82.381	636.072	630	AT4G21560	VPS28-1	FALSE	FALSE	18
XLOC_036015	chrA08	9296598	9303110	chrA08:9296598-9303110	90.6977	4516.92	3268	AT4G21100	DDB1B	FALSE	FALSE	53
XLOC_036016	chrA08	9304308	9306388	chrA08:9304308-9306388	84.8229	666.729	593	AT4G21090	ATMFDX2, MFDX2	FALSE	FALSE	79
XLOC_025972	chrA06	6423771	6425943	chrA06:6423771-6425943	90.4232	1232.99	898	AT1G18180		FALSE	FALSE	55
XLOC_025971	chrA06	6417801	6423481	chrA06:6417801-6423481	88.3598	3891.15	3024	AT1G18160		FALSE	FALSE	22
XLOC_025970	chrA06	6400531	6402366	chrA06:6400531-6402366	88.3485	1260.04	987	AT1G18080	ATARCA, RACK1A_AT, RACK1A	FALSE	FALSE	39
XLOC_025977	chrA06	6495006	6500489	chrA06:6495006-6500489	83.9583	2058.93	1920	AT1G18390		TRUE	FALSE	88
XLOC_025978	chrA06	6501636	6503746	chrA06:6501636-6503746	86.5409	951.662	795	AT1G18400	BEE1	TRUE	FALSE	71
XLOC_070593	chrC02	43367521	43370404	chrC02:43367521-43370404	78.0385	1342.99	1662	AT5G25980	TGG2, BGLU37	FALSE	FALSE	1
XLOC_070596	chrC02	43388021	43389006	chrC02:43388021-43389006	86.7816	421.471	348	AT5G25940		FALSE	FALSE	35
XLOC_070599	chrC02	43516381	43519351	chrC02:43516381-43519351	85.9073	1211.35	1036	AT5G25770		FALSE	FALSE	1
XLOC_070598	chrC02	43509011	43515672	chrC02:43509011-43515672	84.1743	1429.55	1308	AT5G25800		FALSE	FALSE	57
XLOC_128029	chrC08	36752054	36753140	chrC08:36752054-36753140	85.8006	769.521	662	AT1G09560	GLP5	FALSE	FALSE	37
XLOC_128028	chrC08	36740454	36745170	chrC08:36740454-36745170	80.3665	1086.91	1146	AT1G09600		FALSE	FALSE	50
XLOC_093051	chrC04	14330372	14337966	chrC04:14330372-14337966	84.0336	1667.6	1547	AT2G28000	CPN60A, CH-CPN60A, SLP	FALSE	FALSE	27
XLOC_093059	chrC04	14487425	14494233	chrC04:14487425-14494233	80.2083	2356.49	2592	AT2G27880	AGO5	FALSE	FALSE	88
XLOC_098971	chrC05	23000935	23004000	chrC05:23000935-23004000	83.9623	351.14	318	AT4G03340		FALSE	FALSE	85
XLOC_015265	chrA03	25913487	25914043	chrA03:25913487-25914043	77.3067	340.32	401	AT5G28290	ATNEK3, NEK3	TRUE	FALSE	89
XLOC_116050	chrC07	39655480	39666844	chrC07:39655480-39666844	79.357	1049.04	1182	AT4G23530		FALSE	FALSE	5
XLOC_116053	chrC07	39682790	39685092	chrC07:39682790-39685092	86.3378	1236.59	1054	AT4G23570	SGT1A	FALSE	FALSE	3
XLOC_015266	chrA03	25916319	25917633	chrA03:25916319-25917633	90.9774	372.78	266	AT4G30220	RUXF	FALSE	FALSE	25
XLOC_116056	chrC07	39764320	39765183	chrC07:39764320-39765183	88.6076	405.241	316	AT4G23710	VHA-G2, VAG2, VATG2	FALSE	FALSE	52
XLOC_034622	chrA07	22643887	22648112	chrA07:22643887-22648112	91.1543	2605.35	1854	AT1G76550		FALSE	FALSE	46
XLOC_078748	chrC03	32991412	32993568	chrC03:32991412-32993568	87.2172	1081.5	884	AT2G17720		FALSE	FALSE	52
XLOC_133275	chrC09	48444404	48447474	chrC09:48444404-48447474	89.5391	2572.89	1931	AT5G04590	SIR	FALSE	FALSE	54
XLOC_133270	chrC09	48395624	48398058	chrC09:48395624-48398058	81.2294	890.347	911	AT5G04490	VTE5	FALSE	FALSE	97
XLOC_132928	chrC09	45206103	45208114	chrC09:45206103-45208114	84.8725	1303.32	1137	AT5G12410		FALSE	FALSE	71
XLOC_053381	chrAnn_random	34037595	34041909	chrAnn_random:34037595-34041909	81.6435	919.201	937	AT4G15410	PUX5	FALSE	FALSE	19
XLOC_053380	chrAnn_random	34033025	34036015	chrAnn_random:34033025-34036015	89.5221	1442.18	1088	AT5G18620	CHR17	FALSE	FALSE	12
XLOC_024202	chrA05	17921408	17925518	chrA05:17921408-17925518	85.5674	2803.72	2432	AT3G15730	PLDALPHA1, PLD	FALSE	FALSE	100
XLOC_042828	chrA09	3103813	3105633	chrA09:3103813-3105633	88.4078	926.414	716	AT5G62940	HCA2, DOF5.6	FALSE	FALSE	98
XLOC_141779	chrCnn_random	38333209	38337638	chrCnn_random:38333209-38337638	84.5938	810.999	714	AT4G20260	ATPCAP1, PCAP1	FALSE	FALSE	22
XLOC_096539	chrC04_random	595518	599516	chrC04_random:595518-599516	86.1372	2498.95	2128	AT2G43040	NPG1	FALSE	FALSE	44
XLOC_096533	chrC04_random	562903	565056	chrC04_random:562903-565056	74.4337	201.46	309	AT3G58100	PDCB5	FALSE	FALSE	82
XLOC_096535	chrC04_random	569178	572106	chrC04_random:569178-572106	88.1447	1898.43	1493	AT2G42960		FALSE	FALSE	46
XLOC_110236	chrC06	18201365	18203469	chrC06:18201365-18203469	83.5452	1597.27	1495	AT3G54930		FALSE	FALSE	80
XLOC_119237	chrC07	32182370	32186091	chrC07:32182370-32186091	75.9465	1027.4	1347	AT3G32940		FALSE	FALSE	85
XLOC_067056	chrC02	407657	409407	chrC02:407657-409407	75.9225	823.622	1084	AT5G09330	VNI1	FALSE	FALSE	2
XLOC_067057	chrC02	411617	412871	chrC02:411617-412871	90.1235	441.308	324	AT5G09250	KIWI	FALSE	FALSE	18
XLOC_107364	chrC06	22061918	22064243	chrC06:22061918-22064243	92.0904	1025.6	708	AT1G79210		FALSE	FALSE	52
XLOC_107360	chrC06	22031028	22032504	chrC06:22031028-22032504	86.2661	269.988	233	AT2G39970		FALSE	FALSE	85
XLOC_067058	chrC02	415167	416632	chrC02:415167-416632	84.7222	244.741	216	AT5G09225		FALSE	FALSE	85
XLOC_067059	chrC02	419397	420984	chrC02:419397-420984	85.5646	991.336	859	AT5G08790	ATAF2, anac081	FALSE	FALSE	26
XLOC_110234	chrC06	18188097	18189759	chrC06:18188097-18189759	92.4033	1058.06	724	AT3G54890	LHCA1	FALSE	FALSE	10
XLOC_139021	chrCnn_random	8075306	8077294	chrCnn_random:8075306-8077294	81.1047	973.302	1032	AT1G01240		FALSE	FALSE	5
XLOC_004854	chrA02	1529421	1532522	chrA02:1529421-1532522	88.4553	787.555	615	AT5G17220	ATGSTF12, GST26, TT19, GSTF12	FALSE	FALSE	68
XLOC_004857	chrA02	1542741	1545025	chrA02:1542741-1545025	84.9018	1660.39	1477	AT5G17240	SDG40	FALSE	FALSE	25
XLOC_004856	chrA02	1540661	1542683	chrA02:1540661-1542683	82.9394	1003.96	973	AT1G44110	CYCA1;1	FALSE	FALSE	52
XLOC_004850	chrA02	1493731	1501567	chrA02:1493731-1501567	90.3275	4493.48	3267	AT5G17020	XPO1A, ATCRM1, ATXPO1, XPO1, HIT2	FALSE	FALSE	34
XLOC_004853	chrA02	1524751	1525546	chrA02:1524751-1525546	83.4606	416.061	393	AT5G17190		FALSE	FALSE	7
XLOC_004852	chrA02	1520701	1524342	chrA02:1520701-1524342	90.6748	1126.59	815	AT5G17170	ENH1	FALSE	FALSE	54
XLOC_004858	chrA02	1547501	1548095	chrA02:1547501-1548095	75.3351	246.544	373	AT5G17280		TRUE	FALSE	38
XLOC_025153	chrA05_random	1563637	1564741	chrA05_random:1563637-1564741	86.0215	327.696	279	AT1G31812	ACBP6, ACBP	FALSE	FALSE	38
XLOC_010818	chrA03	12207770	12211149	chrA03:12207770-12211149	84.8809	1380.86	1217	AT4G12610	RAP74, ATRAP74	FALSE	FALSE	79
XLOC_010819	chrA03	12220090	12222824	chrA03:12220090-12222824	79.6537	623.449	693	AT1G54460		FALSE	FALSE	68
XLOC_018147	chrA04	16687866	16689780	chrA04:16687866-16689780	78.7594	1445.78	1596	AT2G38470	WRKY33, ATWRKY33	TRUE	FALSE	68
XLOC_010816	chrA03	12193540	12199060	chrA03:12193540-12199060	72.3618	426.881	796	AT2G47550		TRUE	FALSE	89
XLOC_010817	chrA03	12205840	12206936	chrA03:12205840-12206936	91.1917	544.1	386	AT4G12600		FALSE	FALSE	50
XLOC_085832	chrC03	53571431	53573880	chrC03:53571431-53573880	84.9776	1007.57	892	AT4G21450		FALSE	FALSE	17
XLOC_095040	chrC04	37504407	37508057	chrC04:37504407-37508057	79.7632	2464.69	2703	AT2G23520		FALSE	FALSE	11
XLOC_095041	chrC04	37510711	37513047	chrC04:37510711-37513047	81.1905	800.179	840	AT2G23530		FALSE	FALSE	41
XLOC_095043	chrC04	37517976	37519047	chrC04:37517976-37519047	81.0845	744.274	793	AT2G23580	ATMES4, MES4, ABE4	FALSE	FALSE	89
XLOC_094396	chrC04	29726488	29727296	chrC04:29726488-29727296	88.3895	338.516	267	AT3G52360		FALSE	FALSE	90
XLOC_094392	chrC04	29690109	29696646	chrC04:29690109-29696646	87.6618	1635.14	1313	AT3G52370	FLA15	FALSE	FALSE	68
XLOC_094391	chrC04	29687471	29688796	chrC04:29687471-29688796	77.3238	812.802	979	AT3G52380	CP33, PDE322	FALSE	FALSE	88
XLOC_000398	chrA01	3771694	3774214	chrA01:3771694-3774214	81.5651	1314.14	1329	AT4G28910	NINJA	FALSE	FALSE	16
XLOC_094399	chrC04	29740787	29742935	chrC04:29740787-29742935	89.7436	681.156	507	AT3G52300	ATPQ	FALSE	FALSE	32
XLOC_144184	chrCnn_random	63778298	63779007	chrCnn_random:63778298-63779007	87.3656	459.342	372	AT5G19875		TRUE	FALSE	98
XLOC_007316	chrA02	3275709	3276338	chrA02:3275709-3276338	90.3846	428.685	312	AT5G59690		FALSE	FALSE	38
XLOC_007315	chrA02	3270816	3275058	chrA02:3270816-3275058	87.2294	2269.92	1848	AT5G59710	VIP2, AtVIP2	FALSE	FALSE	54
XLOC_007312	chrA02	3251867	3254198	chrA02:3251867-3254198	86.7451	1537.76	1275	AT5G59790		TRUE	FALSE	38
XLOC_099615	chrC05	30840304	30841742	chrC05:30840304-30841742	85.7143	1425.95	1225	AT3G20830		FALSE	FALSE	23
XLOC_019999	chrA04	17682628	17684988	chrA04:17682628-17684988	72.8553	464.752	781	AT2G41550		FALSE	FALSE	26
XLOC_019997	chrA04	17658715	17661728	chrA04:17658715-17661728	84.5281	1860.56	1674	AT2G41500	LIS, EMB2776	FALSE	FALSE	9
XLOC_019994	chrA04	17640508	17642078	chrA04:17640508-17642078	79.6667	288.022	300	AT2G41420		FALSE	FALSE	39
XLOC_019995	chrA04	17652851	17654248	chrA04:17652851-17654248	84.4758	551.314	496	AT2G41475		FALSE	FALSE	14
XLOC_019991	chrA04	17632043	17632963	chrA04:17632043-17632963	76.2963	500.819	675	AT2G41410		FALSE	FALSE	45
XLOC_115385	chrC07	33115300	33120532	chrC07:33115300-33120532	86.6543	1936.3	1611	AT5G27120		FALSE	FALSE	50
XLOC_126901	chrC08	25516772	25519832	chrC08:25516772-25519832	89.3166	1682.03	1273	AT3G51840	ACX4, ATSCX, ATG6	FALSE	FALSE	9
XLOC_027342	chrA06	21295375	21296904	chrA06:21295375-21296904	86.802	715.42	591	AT3G27890	NQR	FALSE	FALSE	44
XLOC_027340	chrA06	21281216	21284200	chrA06:21281216-21284200	88.0212	1638.75	1319	AT3G27925	DEGP1, Deg1	FALSE	FALSE	34
XLOC_027341	chrA06	21286636	21288549	chrA06:21286636-21288549	81.1239	650.499	694	AT3G27920	GL1, ATMYB0, ATGL1, MYB0	FALSE	FALSE	72
XLOC_115386	chrC07	33125990	33129398	chrC07:33125990-33129398	80.0833	1288.89	1441	AT3G05050		FALSE	FALSE	50
XLOC_095997	chrC04	48140706	48142429	chrC04:48140706-48142429	86.3946	704.6	588	AT2G45820		FALSE	FALSE	86
XLOC_002849	chrA01	7049194	7051890	chrA01:7049194-7051890	84.5978	1939.91	1753	AT4G24390		FALSE	FALSE	100
XLOC_002844	chrA01	6988324	6991850	chrA01:6988324-6991850	79.9571	1680.22	1866	AT4G24260	ATGH9A3, KOR3, GH9A3	FALSE	FALSE	52
XLOC_002845	chrA01	6995911	7001160	chrA01:6995911-7001160	87.7832	3101.28	2472	AT4G24270	EMB140	FALSE	FALSE	54
XLOC_002847	chrA01	7033189	7035760	chrA01:7033189-7035760	80.2613	1335.78	1454	AT4G24330		FALSE	FALSE	38
XLOC_002840	chrA01	6964031	6968490	chrA01:6964031-6968490	91.4851	3508.84	2478	AT4G24190	SHD, HSP90.7, AtHsp90.7, AtHsp90-7	FALSE	FALSE	44
XLOC_117562	chrC07	11608006	11608986	chrC07:11608006-11608986	86.1179	957.072	814	AT3G24030		FALSE	FALSE	27
XLOC_089996	chrC04	27051515	27053570	chrC04:27051515-27053570	83.9648	1225.77	1135	AT3G55050		FALSE	FALSE	100
XLOC_115387	chrC07	33129870	33137134	chrC07:33129870-33137134	83.1881	3718.03	3557	AT3G05040	HST, HST1	FALSE	FALSE	63
XLOC_117563	chrC07	11609755	11611896	chrC07:11609755-11611896	72.9548	926.414	1638	AT3G24080		FALSE	FALSE	29
XLOC_054833	chrAnn_random	48223633	48226444	chrAnn_random:48223633-48226444	94.2197	268.185	173	AT3G48100	ARR5, ATRR2, IBC6, RR5	FALSE	FALSE	61
XLOC_136686	chrC09	40201841	40206516	chrC09:40201841-40206516	80.3326	1588.25	1744	AT5G21100		FALSE	FALSE	46
XLOC_136687	chrC09	40208685	40211496	chrC09:40208685-40211496	89.3455	870.51	657	AT5G21090		FALSE	FALSE	2
XLOC_108687	chrC06	36775812	36778651	chrC06:36775812-36778651	89.4653	1662.19	1253	AT1G79420		FALSE	FALSE	86
XLOC_111394	chrC06	31317178	31320845	chrC06:31317178-31320845	85.3037	2461.08	2157	AT1G69450		FALSE	FALSE	83
XLOC_111393	chrC06	31307710	31309315	chrC06:31307710-31309315	81.9319	1424.14	1439	AT1G33590		FALSE	FALSE	37
XLOC_111391	chrC06	31279618	31281645	chrC06:31279618-31281645	86.8794	1359.22	1128	AT1G69380		FALSE	FALSE	52
XLOC_111390	chrC06	31264251	31268155	chrC06:31264251-31268155	80.4422	1115.77	1176	AT1G69360		FALSE	FALSE	98
XLOC_098567	chrC05	18310686	18314501	chrC05:18310686-18314501	85.237	2960.61	2574	AT1G31930	XLG3	FALSE	FALSE	83
XLOC_083687	chrC03	28225398	28226366	chrC03:28225398-28226366	76.6667	273.595	360	AT3G23440	EDA6, MEE37	FALSE	FALSE	86
XLOC_083680	chrC03	28015662	28022950	chrC03:28015662-28022950	88.6344	1465.62	1135	AT3G16030	CES101	FALSE	FALSE	33
XLOC_022487	chrA05	21486664	21494757	chrA05:21486664-21494757	83.5231	5378.93	5007	AT3G06290		FALSE	FALSE	9
XLOC_136681	chrC09	40095972	40100456	chrC09:40095972-40100456	86.7147	3005.7	2499	AT5G21222		FALSE	FALSE	54
XLOC_022485	chrA05	21459664	21463904	chrA05:21459664-21463904	84.9451	2057.13	1820	AT3G06350	EMB3004, MEE32	FALSE	FALSE	36
XLOC_110239	chrC06	18232048	18235069	chrC06:18232048-18235069	78.66	327.696	403	AT3G10050	OMR1	FALSE	FALSE	89
XLOC_141224	chrCnn_random	32229149	32234974	chrCnn_random:32229149-32234974	85.133	2172.54	1917	AT5G41315	GL3, MYC6.2	FALSE	FALSE	59
XLOC_022483	chrA05	21441905	21446118	chrA05:21441905-21446118	70.7343	425.078	926	AT2G47230	DUF6, ATDUF6	FALSE	FALSE	24
XLOC_022481	chrA05	21427365	21429537	chrA05:21427365-21429537	81.6821	1425.95	1403	AT3G06410		FALSE	FALSE	88
XLOC_138340	chrC09_random	4369028	4370647	chrC09_random:4369028-4370647	76.0962	509.836	707	AT5G15260		FALSE	FALSE	6
XLOC_004032	chrA01	21081913	21086064	chrA01:21081913-21086064	88.1142	4617.91	3643	AT3G55220		FALSE	FALSE	58
XLOC_004031	chrA01	21064138	21066434	chrA01:21064138-21066434	85.7464	1036.42	891	AT3G11400	EIF3G1, ATEIF3G1	FALSE	FALSE	38
XLOC_082332	chrC03	12607658	12609831	chrC03:12607658-12609831	85.0047	1213.15	1067	AT2G40650		FALSE	FALSE	3
XLOC_082333	chrC03	12624958	12630521	chrC03:12624958-12630521	92.0317	3460.15	2397	AT2G40730		FALSE	FALSE	33
XLOC_082331	chrC03	12604190	12606201	chrC03:12604190-12606201	80.4545	993.139	1100	AT2G40640		FALSE	FALSE	96
XLOC_095577	chrC04	43877664	43880331	chrC04:43877664-43880331	92.2727	1281.68	880	AT2G33040	ATP3	FALSE	FALSE	34
XLOC_102635	chrC05	19497464	19499717	chrC05:19497464-19499717	80.213	1016.58	1127	AT1G32790	CID11	FALSE	FALSE	85
XLOC_046648	chrA10	2028433	2030237	chrA10:2028433-2030237	81.8783	1489.07	1512	AT1G05600		FALSE	FALSE	24
XLOC_145701	chrCnn_random	78851824	78858035	chrCnn_random:78851824-78858035	91.6359	1160.85	813	AT2G20580	RPN1A, ATRPN1A	FALSE	FALSE	9
XLOC_046642	chrA10	1965313	1969882	chrA10:1965313-1969882	91.2062	2367.31	1683	AT1G05500	SYTE, ATSYTE, NTMC2TYPE2.1, NTMC2T2.1, SYT5	FALSE	FALSE	96
XLOC_046644	chrA10	1973673	1975883	chrA10:1973673-1975883	81.6143	1083.31	1115	AT1G05540		TRUE	FALSE	37
XLOC_046645	chrA10	1977723	1979417	chrA10:1977723-1979417	79.0436	616.235	711	AT1G05550		FALSE	FALSE	14
XLOC_009788	chrA03	2503267	2509063	chrA03:2503267-2509063	88.9757	1505.3	1152	AT5G15610		FALSE	FALSE	25
XLOC_009789	chrA03	2509437	2510984	chrA03:2509437-2510984	71.6858	630.662	1222	AT4G22390		FALSE	FALSE	85
XLOC_071972	chrC02	12479715	12480869	chrC02:12479715-12480869	78.6747	697.387	830	AT1G67050		FALSE	FALSE	20
XLOC_071970	chrC02	12442263	12445759	chrC02:12442263-12445759	78.5092	870.51	1033	AT1G67040		FALSE	FALSE	49
XLOC_009782	chrA03	2457937	2461301	chrA03:2457937-2461301	86.2131	1959.74	1661	AT5G15270		FALSE	FALSE	16
XLOC_009781	chrA03	2456547	2457333	chrA03:2456547-2457333	83.9216	273.595	255	AT5G15265		FALSE	FALSE	1
XLOC_009787	chrA03	2497087	2498833	chrA03:2497087-2498833	83.7981	809.196	753	AT5G15530	BCCP2, CAC1-B	FALSE	FALSE	35
XLOC_009784	chrA03	2466667	2469721	chrA03:2466667-2469721	84.2813	1061.67	967	AT5G15310	ATMYB16, ATMIXTA, MYB16	FALSE	FALSE	46
XLOC_002068	chrA01	22775875	22777184	chrA01:22775875-22777184	87.9819	556.724	441	AT5G18380		FALSE	FALSE	39
XLOC_002069	chrA01	22789685	22795258	chrA01:22789685-22795258	85.2401	1626.12	1416	AT3G04080	ATAPY1, APY1	FALSE	FALSE	11
XLOC_002067	chrA01	22768515	22774387	chrA01:22768515-22774387	90.4454	4033.62	2941	AT3G04240	SEC	FALSE	FALSE	86
XLOC_002064	chrA01	22747359	22750193	chrA01:22747359-22750193	81.4433	1593.66	1649	AT5G18480	PGSIP6	FALSE	FALSE	44
XLOC_002065	chrA01	22757855	22761955	chrA01:22757855-22761955	88.7796	3564.74	2745	AT3G04260	PTAC3	FALSE	FALSE	21
XLOC_002063	chrA01	22743849	22746953	chrA01:22743849-22746953	81.0223	1638.75	1702	AT3G04350		FALSE	FALSE	5
XLOC_002060	chrA01	22711979	22714905	chrA01:22711979-22714905	88.2643	1292.5	1014	AT3G04580	EIN4	FALSE	FALSE	71
XLOC_041346	chrA09	22847841	22850661	chrA09:22847841-22850661	85.2459	1319.55	1159	AT1G22360	AtUGT85A2, UGT85A2	TRUE	FALSE	95
XLOC_041340	chrA09	22790632	22793167	chrA09:22790632-22793167	84.8913	1011.17	920	AT1G22490		FALSE	FALSE	62
XLOC_049193	chrA10	11566927	11575722	chrA10:11566927-11575722	84.0135	4480.85	4141	AT5G20960	AAO1, AO1, ATAO, AT-AO1, AOalpha, AtAO1	FALSE	FALSE	62
XLOC_049192	chrA10	11565568	11566602	chrA10:11565568-11566602	80.7742	722.634	775	AT5G20970		FALSE	FALSE	12
XLOC_049197	chrA10	11620864	11622228	chrA10:11620864-11622228	80.5164	394.421	426	AT5G20900	JAZ12, TIFY3B	FALSE	FALSE	2
XLOC_049194	chrA10	11593923	11598622	chrA10:11593923-11598622	81.5436	1198.72	1192	AT5G20930	TSL	FALSE	FALSE	96
XLOC_124018	chrC08	32690085	32692372	chrC08:32690085-32692372	83.2997	1561.2	1485	AT2G23150	NRAMP3, ATNRAMP3	FALSE	FALSE	14
XLOC_124019	chrC08	32702835	32706219	chrC08:32702835-32706219	82.3245	2535.02	2478	AT2G23140		FALSE	FALSE	2
XLOC_049199	chrA10	11679669	11681278	chrA10:11679669-11681278	90.6824	1058.06	762	AT5G20720	CPN20	FALSE	FALSE	49
XLOC_027807	chrA06	1803670	1805029	chrA06:1803670-1805029	79.3316	987.729	1137	AT1G49650		FALSE	FALSE	99
XLOC_027808	chrA06	1806742	1807889	chrA06:1806742-1807889	79.1579	816.409	950	AT1G49660	AtCXE5, CXE5	TRUE	FALSE	99
XLOC_100003	chrC05	35098362	35100146	chrC05:35098362-35100146	86.76	1119.37	929	AT3G17680		FALSE	FALSE	62
XLOC_100002	chrC05	35072772	35074189	chrC05:35072772-35074189	74.1704	706.404	1115	AT3G17710		FALSE	FALSE	24
XLOC_071352	chrC02	5206778	5211508	chrC02:5206778-5211508	80.4441	1308.73	1396	AT5G22400		FALSE	FALSE	1
XLOC_071353	chrC02	5250171	5251988	chrC02:5250171-5251988	90.9786	913.791	654	AT5G22440		FALSE	FALSE	29
XLOC_071351	chrC02	5203084	5206108	chrC02:5203084-5206108	91.0675	1929.09	1377	AT5G22330	ATTIP49A, RIN1	FALSE	FALSE	70
XLOC_047599	chrA10	12743575	12745693	chrA10:12743575-12745693	89.9527	1142.82	846	AT5G17770	ATCBR, CBR1, CBR	FALSE	FALSE	34
XLOC_047598	chrA10	12740925	12742979	chrA10:12740925-12742979	82.8364	1278.07	1241	AT5G17780		TRUE	FALSE	62
XLOC_047590	chrA10	12648623	12649220	chrA10:12648623-12649220	81.8493	307.859	292	AT5G18030		TRUE	FALSE	1
XLOC_047595	chrA10	12703485	12705501	chrA10:12703485-12705501	85.6401	2015.65	1734	AT5G17860	CAX7	TRUE	FALSE	46
XLOC_047597	chrA10	12734465	12737199	chrA10:12734465-12737199	78.2909	1997.62	2317	AT5G17790	VAR3	FALSE	FALSE	9
XLOC_061109	chrC01	18225623	18229075	chrC01:18225623-18229075	89.6722	2161.72	1617	AT3G44880	ACD1, LLS1, PAO	FALSE	FALSE	36
XLOC_032609	chrA07	741546	742948	chrA07:741546-742948	89.1204	567.544	432	AT2G19730		FALSE	FALSE	52
XLOC_003338	chrA01	12892257	12894761	chrA01:12892257-12894761	85.9688	1582.84	1347	AT3G49810		FALSE	FALSE	94
XLOC_003336	chrA01	12883726	12885641	chrA01:12883726-12885641	79.6791	1187.9	1309	AT3G49800		FALSE	FALSE	66
XLOC_001782	chrA01	19869368	19870914	chrA01:19869368-19870914	88.1701	688.37	541	AT3G15710		FALSE	FALSE	69
XLOC_001786	chrA01	19901728	19907592	chrA01:19901728-19907592	87.9167	2107.62	1680	AT3G15620	UVR3	FALSE	FALSE	49
XLOC_001785	chrA01	19887578	19888918	chrA01:19887578-19888918	86.4516	551.314	465	AT3G15660	ATGRX4, GRX4	FALSE	FALSE	48
XLOC_001788	chrA01	19920858	19923161	chrA01:19920858-19923161	81.2227	863.297	916	AT1G28030		FALSE	FALSE	92
XLOC_037540	chrA08	6212396	6215163	chrA08:6212396-6215163	90.9091	1303.32	935	AT1G35720	ANNAT1, OXY5, ATOXY5	FALSE	FALSE	97
XLOC_037543	chrA08	6227157	6230333	chrA08:6227157-6230333	82.7907	673.943	645	AT1G35680		FALSE	FALSE	61
XLOC_037548	chrA08	6279239	6281613	chrA08:6279239-6281613	83.9357	816.409	747	AT1G35460		FALSE	TRUE	4
XLOC_100799	chrC05	43176680	43177452	chrC05:43176680-43177452	82.4885	450.325	434	AT3G01650	RGLG1	FALSE	FALSE	98
XLOC_146560	chrCnn_random	8150676	8153280	chrCnn_random:8150676-8153280	89.6873	2008.44	1503	AT1G01610	ATGPAT4, GPAT4	FALSE	FALSE	45
XLOC_146563	chrCnn_random	8168423	8172000	chrCnn_random:8168423-8172000	88.6967	2093.19	1619	AT1G01650	SPPL4, ATSPPL4	FALSE	FALSE	85
XLOC_146564	chrCnn_random	8225421	8226960	chrCnn_random:8225421-8226960	87.2126	854.28	696	AT1G01820	PEX11C	FALSE	FALSE	64
XLOC_146565	chrCnn_random	8227191	8229590	chrCnn_random:8227191-8229590	88.7778	1166.26	900	AT1G01860	PFC1	FALSE	FALSE	64
XLOC_146566	chrCnn_random	8229725	8232310	chrCnn_random:8229725-8232310	81.5418	1804.66	1842	AT1G01880		FALSE	FALSE	86
XLOC_146568	chrCnn_random	8233541	8235580	chrCnn_random:8233541-8235580	89.678	1413.32	1056	AT1G01910		FALSE	FALSE	49
XLOC_119501	chrC07	34904416	34907182	chrC07:34904416-34907182	81.2274	2397.96	2493	AT5G24010		TRUE	FALSE	93
XLOC_074452	chrC02	42221089	42222484	chrC02:42221089-42222484	83.2717	1137.41	1082	AT5G49610		FALSE	FALSE	24
XLOC_074458	chrC02	42274490	42278104	chrC02:42274490-42278104	84.2201	3014.72	2763	AT5G28740		FALSE	FALSE	98
XLOC_072863	chrC02	24180059	24181636	chrC02:24180059-24181636	79.9277	486.393	553	AT4G03180		FALSE	FALSE	33
XLOC_059466	chrC01	481765	484495	chrC01:481765-484495	86.9693	2493.54	2049	AT4G37910	mtHsc70-1	FALSE	FALSE	29
XLOC_059467	chrC01	493645	497206	chrC01:493645-497206	89.7767	2702.73	2015	AT4G37870	PCK1, PEPCK	FALSE	FALSE	47
XLOC_059464	chrC01	476125	479337	chrC01:476125-479337	93.75	2361.9	1552	AT4G37930	SHM1, STM, SHMT1	FALSE	FALSE	54
XLOC_059465	chrC01	479665	481665	chrC01:479665-481665	85.6269	1521.53	1308	AT4G37920		FALSE	FALSE	73
XLOC_066455	chrC01_random	2741974	2748944	chrC01_random:2741974-2748944	88.8127	2457.47	1895	AT1G60800	NIK3	FALSE	FALSE	97
XLOC_119504	chrC07	34940740	34945642	chrC07:34940740-34945642	81.397	1352.01	1403	AT5G23910		FALSE	FALSE	41
XLOC_035370	chrA08	1961002	1963416	chrA08:1961002-1963416	86.3343	1283.48	1083	AT1G49740		FALSE	FALSE	36
XLOC_138271	chrC09_random	3723662	3726186	chrC09_random:3723662-3726186	90.5149	2028.27	1476	AT5G59010		FALSE	FALSE	30
XLOC_138270	chrC09_random	3711553	3718826	chrC09_random:3711553-3718826	85.6061	758.701	660	AT5G56900		FALSE	FALSE	86
XLOC_026781	chrA06	15518074	15521643	chrA06:15518074-15521643	87.6033	2259.1	1815	AT5G62710		FALSE	FALSE	30
XLOC_026780	chrA06	15515254	15517607	chrA06:15515254-15517607	91.7221	1936.3	1353	AT5G62690	TUB2	FALSE	FALSE	32
XLOC_026783	chrA06	15531614	15534211	chrA06:15531614-15534211	86.8664	2105.82	1736	AT5G62730		FALSE	FALSE	46
XLOC_026782	chrA06	15522814	15526228	chrA06:15522814-15526228	83.5862	769.521	725	AT5G62720		FALSE	FALSE	91
XLOC_026784	chrA06	15535104	15536778	chrA06:15535104-15536778	89.1735	1130.2	859	AT5G62740	HIR1, ATHIR1	FALSE	FALSE	67
XLOC_026787	chrA06	15562281	15566075	chrA06:15562281-15566075	82.4598	1476.44	1431	AT5G62810	PEX14, ATPEX14, PED2	FALSE	FALSE	35
XLOC_026789	chrA06	15592181	15594104	chrA06:15592181-15594104	93.0556	966.089	648	AT5G62880	ARAC10, ATRAC10, ATROP11, RAC10	TRUE	FALSE	88
XLOC_038292	chrA08	13982878	13985068	chrA08:13982878-13985068	87.7	1261.84	1000	AT1G30040	ATGA2OX2, GA2OX2	FALSE	TRUE	94
XLOC_038293	chrA08	14018327	14019768	chrA08:14018327-14019768	80.163	340.32	368	AT1G29950		FALSE	FALSE	59
XLOC_038294	chrA08	14019917	14021708	chrA08:14019917-14021708	91.1565	208.674	147	AT1G29951	CPuORF35	FALSE	FALSE	62
XLOC_038295	chrA08	14029359	14030398	chrA08:14029359-14030398	92.5373	1180.69	804	AT1G29930	CAB1, AB140, CAB140, LHCB1.3	FALSE	FALSE	98
XLOC_038296	chrA08	14031366	14033058	chrA08:14031366-14033058	88.3002	572.954	453	AT1G29850		FALSE	FALSE	88
XLOC_038297	chrA08	14033130	14036348	chrA08:14033130-14036348	83.7954	1737.93	1623	AT1G29820		FALSE	FALSE	36
XLOC_038298	chrA08	14038379	14040348	chrA08:14038379-14040348	81.9056	1130.2	1144	AT1G29790		FALSE	FALSE	29
XLOC_132638	chrC09	42357675	42358220	chrC09:42357675-42358220	83.3333	324.089	294	AT5G18060		FALSE	FALSE	3
XLOC_152646	chrCnn_random	70747618	70753825	chrCnn_random:70747618-70753825	87.0892	520.657	426	AT2G32060		FALSE	FALSE	39
XLOC_132637	chrC09	42356135	42356686	chrC09:42356135-42356686	86.7857	347.533	280	AT5G18030		FALSE	FALSE	30
XLOC_132635	chrC09	42349805	42350804	chrC09:42349805-42350804	82.397	262.775	267	AT5G18060		FALSE	FALSE	12
XLOC_058735	chrAnn_random	42262524	42266438	chrAnn_random:42262524-42266438	77.9238	632.465	761	AT2G20950		FALSE	FALSE	100
XLOC_012302	chrA03	26779211	26783738	chrA03:26779211-26783738	91.6754	4066.08	2847	AT4G31480		FALSE	FALSE	81
XLOC_139050	chrCnn_random	8292158	8305482	chrCnn_random:8292158-8305482	87.1705	8816.15	7171	AT1G02080		FALSE	FALSE	97
XLOC_133328	chrC09	430079	431803	chrC09:430079-431803	80	511.64	565	AT4G03520	ATHM2	FALSE	FALSE	1
XLOC_133327	chrC09	423809	425573	chrC09:423809-425573	79.4974	672.139	756	AT4G03510	RMA1, ATRMA1	FALSE	FALSE	6
XLOC_133324	chrC09	412710	416483	chrC09:412710-416483	85.1709	3564.74	3102	AT4G03430	STA1, EMB2770	FALSE	FALSE	37
XLOC_119508	chrC07	34968424	34970972	chrC07:34968424-34970972	91.3947	1909.25	1348	AT5G23860	TUB8	FALSE	FALSE	11
XLOC_133322	chrC09	386928	391753	chrC09:386928-391753	89.5775	2367.31	1775	AT4G03400	DFL2, GH3-10	FALSE	FALSE	70
XLOC_133320	chrC09	371899	377023	chrC09:371899-377023	84.3629	2565.68	2315	AT4G03390	SRF3	FALSE	FALSE	3
XLOC_109124	chrC06	4979800	4981079	chrC06:4979800-4981079	78.2658	753.291	888	AT1G51080		FALSE	FALSE	32
XLOC_091709	chrC04	47440990	47443726	chrC04:47440990-47443726	80.0738	495.409	542	AT2G43680	IQD14	FALSE	FALSE	99
XLOC_091704	chrC04	47417326	47420892	chrC04:47417326-47420892	81.6514	645.089	654	AT2G43630		FALSE	FALSE	63
XLOC_091701	chrC04	47393956	47394531	chrC04:47393956-47394531	83.6177	309.662	293	AT2G43550		FALSE	FALSE	40
XLOC_091700	chrC04	47389106	47389752	chrC04:47389106-47389752	79.7357	201.46	227	AT2G43510	ATTI1, TI1	FALSE	FALSE	14
XLOC_102139	chrC05	13592421	13594897	chrC05:13592421-13594897	75.692	816.409	1156	AT1G26680		FALSE	FALSE	97
XLOC_015448	chrA03	27721461	27724165	chrA03:27721461-27724165	85.2713	747.881	645	AT4G34730		FALSE	FALSE	42
XLOC_015449	chrA03	27729466	27730255	chrA03:27729466-27730255	89.5062	432.291	324	AT4G34760		FALSE	FALSE	45
XLOC_015445	chrA03	27705572	27708935	chrA03:27705572-27708935	79.5879	1849.74	2087	AT4G34710	ADC2, SPE2, ATADC2	FALSE	FALSE	74
XLOC_015447	chrA03	27719230	27721295	chrA03:27719230-27721295	92.9293	735.257	495	AT4G34720	AVA-P1, VHA-C1, ATVHA-C1	FALSE	FALSE	91
XLOC_015440	chrA03	27657946	27661115	chrA03:27657946-27661115	87.0539	1462.02	1205	AT4G34610	BLH6	FALSE	FALSE	33
XLOC_096087	chrC04_random	142536	144015	chrC04_random:142536-144015	85.7411	1242	1066	AT2G47420		FALSE	FALSE	51
XLOC_096088	chrC04_random	158356	160515	chrC04_random:158356-160515	84.5604	1544.97	1399	AT2G47440		FALSE	FALSE	51
XLOC_066023	chrC01	37055744	37057791	chrC01:37055744-37057791	84.6503	1220.36	1101	AT3G13224		FALSE	FALSE	25
XLOC_066024	chrC01	37064923	37066561	chrC01:37064923-37066561	89.6996	931.825	699	AT3G13200	EMB2769	FALSE	FALSE	45
XLOC_145276	chrCnn_random	74738102	74740090	chrCnn_random:74738102-74740090	79.5203	953.465	1084	AT2G20950		FALSE	FALSE	91
XLOC_128624	chrC08_random	4458416	4459961	chrC08_random:4458416-4459961	93.2482	821.819	548	AT1G09330		FALSE	FALSE	49
XLOC_018211	chrA04	17345751	17350491	chrA04:17345751-17350491	89.9828	2356.49	1747	AT2G40460		FALSE	FALSE	57
XLOC_124229	chrC08	34792033	34793761	chrC08:34792033-34793761	91.3947	953.465	674	AT1G15880	GOS11, atgos11	FALSE	FALSE	96
XLOC_135929	chrC09	30679909	30681855	chrC09:30679909-30681855	84.6154	567.544	520	AT5G52200		FALSE	FALSE	79
XLOC_124228	chrC08	34774583	34776314	chrC08:34774583-34776314	78.4483	717.224	812	AT1G15970		FALSE	FALSE	42
XLOC_014713	chrA03	20369283	20371522	chrA03:20369283-20371522	76.776	883.134	1098	AT3G50070	CYCD3;3	FALSE	FALSE	26
XLOC_014712	chrA03	20355202	20356292	chrA03:20355202-20356292	78.7027	751.488	925	AT3G50060	MYB77	FALSE	FALSE	28
XLOC_014710	chrA03	20344469	20346392	chrA03:20344469-20346392	75.4876	1103.14	1538	AT3G49990		FALSE	FALSE	9
XLOC_014715	chrA03	20375706	20379112	chrA03:20375706-20379112	85.0676	1959.74	1701	AT3G50110	ATPEN3, PEN3	FALSE	FALSE	47
XLOC_128621	chrC08_random	4419376	4421980	chrC08_random:4419376-4421980	90.4429	1766.78	1287	AT1G10730		FALSE	FALSE	41
XLOC_144114	chrCnn_random	63096111	63099043	chrCnn_random:63096111-63099043	92.5791	1207.74	822	AT3G20870	ZTP29	FALSE	FALSE	63
XLOC_090078	chrC04	28076818	28078337	chrC04:28076818-28078337	88.2166	399.831	314	AT3G14130		FALSE	FALSE	15
XLOC_127689	chrC08	33614059	33617060	chrC08:33614059-33617060	86.3402	1856.95	1552	AT2G20635		FALSE	FALSE	41
XLOC_124226	chrC08	34749663	34750788	chrC08:34749663-34750788	84.7518	313.269	282	AT1G16170		FALSE	FALSE	5
XLOC_113287	chrC07	7782184	7783971	chrC07:7782184-7783971	82.7993	592.791	593	AT2G15270		FALSE	FALSE	40
XLOC_065169	chrC01	26997748	26999805	chrC01:26997748-26999805	85.4475	1485.46	1285	AT1G60960	IRT3, ATIRT3	FALSE	FALSE	42
XLOC_065164	chrC01	26864810	26872510	chrC01:26864810-26872510	82.7923	2931.76	2865	AT3G08840		TRUE	FALSE	89
XLOC_065166	chrC01	26884543	26887470	chrC01:26884543-26887470	85.4739	1333.98	1129	AT1G60940	SNRK2-10, SNRK2.10, SRK2B	FALSE	FALSE	24
XLOC_065160	chrC01	26820902	26822850	chrC01:26820902-26822850	86.545	1768.59	1479	AT1G60770		FALSE	FALSE	52
XLOC_092683	chrC04	9858343	9859159	chrC04:9858343-9859159	79.0541	636.072	740	AT2G32100	ATOFP16, OFP16	FALSE	FALSE	67
XLOC_099367	chrC05	27746161	27755318	chrC05:27746161-27755318	87.3228	2960.61	2398	AT1G32090		FALSE	FALSE	60
XLOC_021838	chrA05	14991421	14995283	chrA05:14991421-14995283	86.3002	1362.83	1146	AT3G21600		FALSE	FALSE	7
XLOC_019605	chrA04	13718024	13720503	chrA04:13718024-13720503	87.3724	973.302	784	AT2G28950	ATEXPA6, ATEXP6, ATHEXP ALPHA 1.8, EXPA6	FALSE	FALSE	3
XLOC_019600	chrA04	13670601	13673713	chrA04:13670601-13673713	80.7492	1797.44	1922	AT2G28830	PUB12, AtPUB12	FALSE	TRUE	3
XLOC_003995	chrA01	20703723	20707462	chrA01:20703723-20707462	85.2773	2246.48	1929	AT3G13060	ECT5	FALSE	FALSE	50
XLOC_018551	chrA04	1355907	1359361	chrA04:1355907-1359361	91.3462	1326.76	936	AT3G58040	SINAT2	FALSE	FALSE	25
XLOC_010760	chrA03	11665404	11666556	chrA03:11665404-11666556	80.0761	715.42	788	AT4G10170		FALSE	FALSE	25
XLOC_010761	chrA03	11667754	11670405	chrA03:11667754-11670405	83.8611	1761.37	1642	AT4G10180	DET1, FUS2, ATDET1	FALSE	TRUE	28
XLOC_010764	chrA03	11688204	11690800	chrA03:11688204-11690800	87.1585	446.718	366	AT4G10300		FALSE	FALSE	44
XLOC_092689	chrC04	9981122	9983076	chrC04:9981122-9983076	84.2752	439.505	407	AT1G05520		TRUE	FALSE	10
XLOC_092688	chrC04	9978939	9981006	chrC04:9978939-9981006	82.9466	888.544	862	AT1G05520		TRUE	FALSE	10
XLOC_059819	chrC01	3948520	3950659	chrC01:3948520-3950659	85.6486	1263.64	1087	AT4G30850	HHP2	FALSE	FALSE	57
XLOC_059818	chrC01	3940140	3943485	chrC01:3940140-3943485	81.9492	1433.16	1457	AT4G30890	UBP24	FALSE	FALSE	61
XLOC_059817	chrC01	3934170	3936961	chrC01:3934170-3936961	89.6925	2347.47	1756	AT4G30920		FALSE	FALSE	31
XLOC_059816	chrC01	3932180	3933911	chrC01:3932180-3933911	83.2924	866.903	814	AT4G30930	NFD1	FALSE	FALSE	12
XLOC_059815	chrC01	3927380	3929766	chrC01:3927380-3929766	90.052	1826.3	1347	AT4G30950	FAD6, FADC, SFD4	FALSE	FALSE	63
XLOC_059811	chrC01	3861100	3863649	chrC01:3861100-3863649	81.2627	955.268	982	AT4G30980	LRL2	FALSE	FALSE	23
XLOC_039308	chrA09	270538	274699	chrA09:270538-274699	88.9465	756.898	579	AT4G02080	ASAR1, ATSARA1C, ATSAR2, SAR2	FALSE	FALSE	19
XLOC_094622	chrC04	32517465	32519003	chrC04:32517465-32519003	81.5145	1303.32	1347	AT5G38130		TRUE	FALSE	46
XLOC_145283	chrCnn_random	74804032	74805870	chrCnn_random:74804032-74805870	82.1042	1003.96	1017	AT1G68070		FALSE	FALSE	93
XLOC_154548	chrUnn_random	823420	826605	chrUnn_random:823420-826605	83.2502	2093.19	2006	AT3G42170		FALSE	FALSE	79
XLOC_093396	chrC04	18204011	18208485	chrC04:18204011-18208485	86.4883	1741.54	1458	AT1G60170	emb1220	TRUE	FALSE	80
XLOC_099948	chrC05	34468906	34472058	chrC05:34468906-34472058	84.333	1223.97	1117	AT3G18210		FALSE	FALSE	44
XLOC_111629	chrC06	33829637	33830808	chrC06:33829637-33830808	86.1357	798.375	678	AT1G73325		FALSE	FALSE	14
XLOC_111625	chrC06	33790334	33791306	chrC06:33790334-33791306	71.2871	242.938	505	AT1G73260	ATKTI1, KTI1	FALSE	FALSE	14
XLOC_098010	chrC05	11475871	11477292	chrC05:11475871-11477292	76.4398	455.735	573	AT1G22450	COX6B, ATCOX6B2	FALSE	FALSE	33
XLOC_098014	chrC05	11577201	11579485	chrC05:11577201-11579485	87.33	1990.4	1618	AT1G22540		FALSE	FALSE	44
XLOC_098016	chrC05	11627579	11631056	chrC05:11627579-11631056	87.1604	3784.75	3092	AT1G22610		FALSE	FALSE	1
XLOC_098017	chrC05	11637279	11638973	chrC05:11637279-11638973	76.4921	637.875	821	AT1G22640	ATMYB3, MYB3	FALSE	FALSE	23
XLOC_098018	chrC05	11672459	11676259	chrC05:11672459-11676259	83.4997	1799.24	1703	AT1G22660		FALSE	FALSE	48
XLOC_078462	chrC03	29352623	29354694	chrC03:29352623-29354694	84.4749	484.589	438	AT5G35680		FALSE	FALSE	34
XLOC_078461	chrC03	29343543	29348187	chrC03:29343543-29348187	89.727	1867.77	1392	AT2G04540		FALSE	FALSE	15
XLOC_070258	chrC02	39367351	39371034	chrC02:39367351-39371034	79.3763	1232.99	1411	AT3G26730		FALSE	FALSE	69
XLOC_070259	chrC02	39371271	39372019	chrC02:39371271-39372019	80.2299	396.224	435	AT3G26740	CCL	FALSE	FALSE	68
XLOC_070255	chrC02	39344561	39346911	chrC02:39344561-39346911	89.5262	1608.09	1203	AT3G26650	GAPA, GAPA-1	FALSE	FALSE	77
XLOC_070257	chrC02	39364711	39365938	chrC02:39364711-39365938	87.2818	980.516	802	AT3G26710	CCB1	FALSE	FALSE	75
XLOC_133600	chrC09	3392816	3395269	chrC09:3392816-3395269	84	1083.31	1000	AT2G25710	HCS1	FALSE	FALSE	31
XLOC_053884	chrAnn_random	38909409	38910474	chrAnn_random:38909409-38910474	81.8299	767.718	776	AT1G60000		FALSE	FALSE	56
XLOC_053885	chrAnn_random	38924329	38926922	chrAnn_random:38924329-38926922	83.5255	1330.37	1214	AT4G32720	AtLa1, La1	FALSE	FALSE	81
XLOC_053883	chrAnn_random	38904489	38908906	chrAnn_random:38904489-38908906	85.2207	594.595	521	AT1G60010		TRUE	FALSE	85
XLOC_053880	chrAnn_random	38872079	38873514	chrAnn_random:38872079-38873514	85.0187	890.347	801	AT2G18350	AtHB24, HB24, ZHD6	FALSE	FALSE	82
XLOC_116396	chrC07	42792551	42795187	chrC07:42792551-42795187	87.6204	904.774	727	AT4G33000	CBL10, SCABP8, ATCBL10	FALSE	FALSE	89
XLOC_025458	chrA06	1769324	1772523	chrA06:1769324-1772523	86.6376	1375.45	1145	AT1G50300	TAF15	FALSE	FALSE	27
XLOC_116394	chrC07	42756151	42757426	chrC07:42756151-42757426	78.0384	390.814	469	AT4G32915		FALSE	FALSE	44
XLOC_116393	chrC07	42752411	42754006	chrC07:42752411-42754006	82.7957	951.662	930	AT4G32890	GATA9	FALSE	FALSE	22
XLOC_022909	chrA05	2531969	2536731	chrA05:2531969-2536731	87.5653	1191.51	957	AT2G45400	BEN1	TRUE	FALSE	26
XLOC_022908	chrA05	2530308	2531851	chrA05:2530308-2531851	84.1549	931.825	852	AT2G45380		FALSE	FALSE	5
XLOC_022902	chrA05	2471030	2472764	chrA05:2471030-2472764	81.5467	1279.87	1306	AT2G45260		FALSE	FALSE	20
XLOC_022905	chrA05	2516081	2517434	chrA05:2516081-2517434	85.9031	531.477	454	AT3G60770		FALSE	FALSE	41
XLOC_004950	chrA02	2368229	2370863	chrA02:2368229-2370863	86.0606	774.932	660	AT5G21090		FALSE	FALSE	45
XLOC_117680	chrC07	12909802	12910948	chrC07:12909802-12910948	94.1606	212.28	137	AT5G59780	MYB59, ATMYB59-2	FALSE	FALSE	14
XLOC_117687	chrC07	13064638	13065983	chrC07:13064638-13065983	92.7673	470.162	318	AT3G23390		FALSE	FALSE	50
XLOC_117686	chrC07	13035984	13040633	chrC07:13035984-13040633	83.8006	2408.78	2247	AT3G23410	ATFAO3, FAO3	FALSE	FALSE	86
XLOC_143493	chrCnn_random	56928926	56930762	chrCnn_random:56928926-56930762	87.841	1611.69	1283	AT1G27690		FALSE	FALSE	39
XLOC_143491	chrCnn_random	56914776	56917162	chrCnn_random:56914776-56917162	87.947	944.448	755	AT1G21460	SWEET1, AtSWEET1	FALSE	FALSE	46
XLOC_111290	chrC06	30080385	30081818	chrC06:30080385-30081818	94.7917	302.449	192	AT1G67785		FALSE	FALSE	34
XLOC_143494	chrCnn_random	56932836	56934081	chrCnn_random:56932836-56934081	88.7892	289.825	223	AT1G27695		FALSE	FALSE	25
XLOC_067153	chrC02	1448648	1452308	chrC02:1448648-1452308	89.1102	1970.57	1506	AT5G03430		FALSE	FALSE	98
XLOC_067151	chrC02	1438538	1441787	chrC02:1438538-1441787	83.3982	1624.32	1542	AT5G03450		FALSE	FALSE	78
XLOC_067157	chrC02	1519268	1520191	chrC02:1519268-1520191	81.531	796.572	823	AT5G03350		FALSE	FALSE	69
XLOC_053267	chrAnn_random	32920922	32926826	chrAnn_random:32920922-32926826	86.1013	996.746	849	AT3G02650		FALSE	FALSE	31
XLOC_006941	chrA02	24762586	24766776	chrA02:24762586-24766776	84.3147	2118.44	1919	AT5G66200	ARO2	FALSE	FALSE	20
XLOC_006940	chrA02	24751776	24753110	chrA02:24751776-24753110	88.3142	1333.98	1044	AT5G66280	GMD1	FALSE	FALSE	23
XLOC_006942	chrA02	24780526	24790699	chrA02:24780526-24790699	89.608	5083.18	3801	AT5G65930	ZWI, PKCBP, KCBP	FALSE	FALSE	77
XLOC_006949	chrA02	33100	35881	chrA02:33100-35881	82.4751	1234.79	1204	AT5G09670		FALSE	FALSE	24
XLOC_006948	chrA02	30651	32921	chrA02:30651-32921	90.4364	1485.46	1077	AT5G09660	PMDH2	FALSE	FALSE	55
XLOC_062657	chrC01	37437473	37440381	chrC01:37437473-37440381	89.4529	2352.88	1773	AT3G12360	ITN1	FALSE	FALSE	25
XLOC_062655	chrC01	37423923	37426356	chrC01:37423923-37426356	88.8199	1880.4	1449	AT3G12780	PGK1	FALSE	FALSE	77
XLOC_062659	chrC01	37474313	37476377	chrC01:37474313-37476377	84.3924	987.729	897	AT3G12480	NF-YC11	FALSE	FALSE	19
XLOC_101459	chrC05	6358627	6362471	chrC05:6358627-6362471	81.8073	3272.6	3342	AT1G14790	RDR1, ATRDRP1	FALSE	FALSE	86
XLOC_020509	chrA05	455600	457484	chrA05:455600-457484	82.4289	1175.28	1161	AT1G02500	SAM1, SAM-1, MAT1, AtSAM1	FALSE	FALSE	86
XLOC_020504	chrA05	409300	412781	chrA05:409300-412781	90.922	2949.79	2115	AT2G47160	BOR1	FALSE	FALSE	9
XLOC_020501	chrA05	382860	384944	chrA05:382860-384944	81.1151	527.87	556	AT1G48400		FALSE	FALSE	5
XLOC_106028	chrC06	6224469	6225951	chrC06:6224469-6225951	91.1765	572.954	408	AT1G52740	HTA9	FALSE	TRUE	98
XLOC_013370	chrA03	7257166	7266546	chrA03:7257166-7266546	89.8917	2235.66	1662	AT2G34040		FALSE	FALSE	41
XLOC_136238	chrC09	34689566	34691835	chrC09:34689566-34691835	81.7982	906.577	912	AT5G55200		FALSE	FALSE	52
XLOC_079800	chrC03	45764873	45770586	chrC03:45764873-45770586	91.3715	3103.08	2202	AT4G04910	NSF	FALSE	FALSE	31
XLOC_106027	chrC06	6222169	6224330	chrC06:6222169-6224330	87.7531	1296.11	1037	AT1G52730		FALSE	FALSE	72
XLOC_079806	chrC03	45841223	45844187	chrC03:45841223-45844187	82.5911	2013.85	1976	AT1G13900		FALSE	FALSE	14
XLOC_150781	chrCnn_random	53006669	53009603	chrCnn_random:53006669-53009603	78.7971	1379.06	1646	AT5G25980	TGG2, BGLU37	FALSE	FALSE	1
XLOC_079807	chrC03	45846963	45848389	chrC03:45846963-45848389	87.033	1106.75	910	AT1G13870	DRL1, AtKTI12	FALSE	FALSE	96
XLOC_079804	chrC03	45815653	45819642	chrC03:45815653-45819642	72.5286	1793.83	2883	AT1G13940		FALSE	FALSE	2
XLOC_018449	chrA04	271809	273227	chrA04:271809-273227	91.5751	778.538	546	AT3G62290	ARFA1E	FALSE	FALSE	96
XLOC_018448	chrA04	267898	271527	chrA04:267898-271527	69.6916	1014.78	2237	AT3G62300	DUF7, ATDUF7	FALSE	FALSE	89
XLOC_011370	chrA03	17349115	17351967	chrA03:17349115-17351967	94.2731	1404.31	908	AT3G19980	ATFYPP3, EMB2736, STPP, FYPP3	FALSE	FALSE	54
XLOC_003239	chrA01	11642671	11645303	chrA01:11642671-11645303	89.9284	2637.81	1956	AT3G46790	CRR2	FALSE	FALSE	53
XLOC_003234	chrA01	11599459	11604053	chrA01:11599459-11604053	85.0649	2774.87	2464	AT3G46740	TOC75-III, MAR1	FALSE	FALSE	81
XLOC_097891	chrC05	10159544	10162125	chrC05:10159544-10162125	86.8035	821.819	682	AT1G21090		FALSE	FALSE	46
XLOC_081186	chrC03	1497645	1499533	chrC03:1497645-1499533	83.8645	540.494	502	AT5G07470	PMSR3, ATMSRA3	FALSE	FALSE	94
XLOC_007124	chrA02	1532864	1535806	chrA02:1532864-1535806	87.3916	1573.82	1269	AT5G17230	PSY	FALSE	FALSE	89
XLOC_007125	chrA02	1548111	1550606	chrA02:1548111-1550606	87.9841	1261.84	1007	AT5G17290	ATG5, APG5, ATATG5	TRUE	FALSE	57
XLOC_151435	chrCnn_random	59446419	59448253	chrCnn_random:59446419-59448253	80.2242	1166.26	1249	AT3G15030	TCP4	FALSE	FALSE	57
XLOC_151432	chrCnn_random	59417091	59420573	chrCnn_random:59417091-59420573	78.8741	1411.52	1652	AT1G63020	NRPD1A	TRUE	FALSE	95
XLOC_141305	chrCnn_random	33144435	33146423	chrCnn_random:33144435-33146423	86.0784	1196.92	1020	AT1G75080	BZR1	FALSE	FALSE	32
XLOC_074921	chrC02_random	1787005	1789796	chrC02_random:1787005-1789796	86.4359	1278.07	1069	AT1G67480		FALSE	FALSE	95
XLOC_081728	chrC03	6090811	6092840	chrC03:6090811-6092840	87.5	358.353	288	AT5G57860		FALSE	FALSE	25
XLOC_152372	chrCnn_random	68099847	68106575	chrCnn_random:68099847-68106575	90.1141	1429.55	1052	AT2G29990	NDA2	FALSE	FALSE	45
XLOC_081720	chrC03	6038261	6041060	chrC03:6038261-6041060	80.2817	1420.54	1562	AT5G58190	ECT10	FALSE	FALSE	45
XLOC_081721	chrC03	6047606	6052760	chrC03:6047606-6052760	87.9117	3489	2763	AT5G58140	PHOT2, NPL1	FALSE	FALSE	77
XLOC_081725	chrC03	6077817	6079050	chrC03:6077817-6079050	86.3248	417.864	351	AT5G58005		FALSE	FALSE	17
XLOC_081726	chrC03	6079248	6081660	chrC03:6079248-6081660	82.8042	1171.67	1134	AT5G58003	CPL4	FALSE	FALSE	56
XLOC_124024	chrC08	32763113	32769282	chrC08:32763113-32769282	78.7683	3885.74	4644	AT5G49160	MET1, MET2, METI, DDM2, DMT01, DMT1	FALSE	FALSE	11
XLOC_112600	chrC06_random	3139672	3140832	chrC06_random:3139672-3140832	90.9707	618.038	443	AT1G18650	PDCB3	FALSE	FALSE	83
XLOC_083763	chrC03	29340905	29342808	chrC03:29340905-29342808	86.2996	919.201	781	AT2G04550	IBR5, DSPTP1E	FALSE	FALSE	99
XLOC_083761	chrC03	29336444	29338298	chrC03:29336444-29338298	88.3743	1355.62	1058	AT2G04570		FALSE	FALSE	46
XLOC_083764	chrC03	29348219	29349878	chrC03:29348219-29349878	85.8961	1101.34	943	AT2G04530	CPZ, TRZ2	FALSE	FALSE	49
XLOC_050771	chrAnn_random	5420127	5421177	chrAnn_random:5420127-5421177	82.9412	526.067	510	AT5G65220		FALSE	FALSE	81
XLOC_050772	chrAnn_random	5426507	5431341	chrAnn_random:5426507-5431341	89.4808	2938.97	2215	AT5G65290		FALSE	FALSE	89
XLOC_050775	chrAnn_random	5459297	5463308	chrAnn_random:5459297-5463308	81.8068	785.752	797	AT5G65370		FALSE	FALSE	26
XLOC_050774	chrAnn_random	5456787	5458852	chrAnn_random:5456787-5458852	82.7586	389.011	377	AT5G65360		FALSE	FALSE	39
XLOC_050777	chrAnn_random	5477537	5481547	chrAnn_random:5477537-5481547	84.9836	1703.67	1525	AT5G65470		FALSE	FALSE	35
XLOC_050776	chrAnn_random	5466607	5468265	chrAnn_random:5466607-5468265	84.2359	902.971	831	AT5G65410	ATHB25, ZFHD2, HB25, ZHD1	FALSE	FALSE	35
XLOC_133697	chrC09	4451572	4453434	chrC09:4451572-4453434	88.5039	812.802	635	AT5G65840		FALSE	FALSE	97
XLOC_133694	chrC09	4441821	4443704	chrC09:4441821-4443704	88.8041	1025.6	786	AT5G65810		FALSE	FALSE	71
XLOC_133692	chrC09	4389086	4390314	chrC09:4389086-4390314	84.0376	466.555	426	AT5G65660		FALSE	FALSE	7
XLOC_012009	chrA03	23975433	23977609	chrA03:23975433-23977609	79.6105	794.769	873	AT4G24470	ZIM, GATA25	FALSE	FALSE	66
XLOC_012008	chrA03	23973333	23974694	chrA03:23973333-23974694	94.081	493.606	321	AT4G24440		FALSE	FALSE	57
XLOC_129036	chrC08_random	4508067	4510231	chrC08_random:4508067-4510231	80.9211	1014.78	1064	AT1G04590		FALSE	FALSE	98
XLOC_127536	chrC08	32025160	32026055	chrC08:32025160-32026055	87.1324	663.123	544	AT2G25060	ENODL14, AtENODL14	FALSE	FALSE	52
XLOC_127534	chrC08	31994590	31996595	chrC08:31994590-31996595	89.5928	881.33	663	AT2G25110	SDF2, ATSDL, AtSDF2	FALSE	FALSE	14
XLOC_124731	chrC08	1249415	1250611	chrC08:1249415-1250611	86.2667	890.347	750	AT1G06040	STO	FALSE	TRUE	73
XLOC_124733	chrC08	1265137	1267261	chrC08:1265137-1267261	82.5529	1357.42	1324	AT1G06110	SKIP16	FALSE	FALSE	86
XLOC_124732	chrC08	1259557	1261551	chrC08:1259557-1261551	78.9147	1169.87	1290	AT1G06070		FALSE	FALSE	86
XLOC_124735	chrC08	1269893	1271921	chrC08:1269893-1271921	79.708	663.123	685	AT1G06200		FALSE	FALSE	5
XLOC_124021	chrC08	32729305	32732877	chrC08:32729305-32732877	83.8174	513.443	482	AT2G47130		FALSE	FALSE	32
XLOC_124739	chrC08	1330948	1332671	chrC08:1330948-1332671	87.1111	1101.34	900	AT1G06360		FALSE	FALSE	79
XLOC_124738	chrC08	1315507	1320011	chrC08:1315507-1320011	87.6682	1103.14	892	AT1G06360		FALSE	FALSE	96
XLOC_127533	chrC08	31973377	31981595	chrC08:31973377-31981595	88.8257	5023.67	3866	AT2G25170	PKL, GYM, CHD3, CHR6, SSL2	FALSE	TRUE	89
XLOC_120009	chrC07	40182866	40185450	chrC07:40182866-40185450	89.6048	1553.99	1164	AT4G24820		FALSE	FALSE	79
XLOC_071831	chrC02	10790227	10796777	chrC02:10790227-10796777	82.0913	2617.97	2563	AT5G52280		FALSE	FALSE	91
XLOC_071837	chrC02	10863800	10866217	chrC02:10863800-10866217	84.5878	306.056	279	AT1G09940	HEMA2	TRUE	FALSE	96
XLOC_149359	chrCnn_random	37681447	37685769	chrCnn_random:37681447-37685769	89.2365	1054.45	799	AT1G64520	RPN12a	FALSE	FALSE	63
XLOC_009424	chrA02_random	689681	693040	chrA02_random:689681-693040	83.0084	2260.91	2154	AT1G77740	PIP5K2	FALSE	FALSE	51
XLOC_001211	chrA01	12607659	12611527	chrA01:12607659-12611527	83.5624	1916.46	1819	AT3G49220		FALSE	FALSE	100
XLOC_001212	chrA01	12614479	12617091	chrA01:12614479-12617091	83.7708	1995.81	1867	AT3G49240	emb1796	FALSE	FALSE	31
XLOC_057203	chrAnn_random	26445195	26447269	chrAnn_random:26445195-26447269	83.792	690.173	654	AT5G52970		FALSE	FALSE	55
XLOC_040737	chrA09	15837880	15839520	chrA09:15837880-15839520	89.5082	407.044	305	AT1G22930		TRUE	FALSE	87
XLOC_040730	chrA09	15724793	15726688	chrA09:15724793-15726688	84.5778	1579.23	1433	AT1G34270		FALSE	FALSE	79
XLOC_048121	chrA10	17224154	17224712	chrA10:17224154-17224712	88.0184	275.398	217	AT5G02220		TRUE	FALSE	30
XLOC_048120	chrA10	17196122	17198292	chrA10:17196122-17198292	89.0031	1272.66	973	AT5G02270	ATNAP9, NAP9	TRUE	FALSE	60
XLOC_048122	chrA10	17234394	17236981	chrA10:17234394-17236981	85.6693	1469.23	1270	AT5G02130	NDP1	TRUE	FALSE	68
XLOC_048126	chrA10	17268574	17270373	chrA10:17268574-17270373	80.6167	408.848	454	AT5G02020	SIS	TRUE	FALSE	98
XLOC_049659	chrA10	15606945	15608829	chrA10:15606945-15608829	86.9565	643.286	529	AT5G07250	ATRBL3, RBL3	TRUE	FALSE	98
XLOC_133070	chrC09	46435981	46438782	chrC09:46435981-46438782	88.0435	1395.29	1104	AT5G10030	TGA4	FALSE	FALSE	99
XLOC_043276	chrA09	8148707	8153627	chrA09:8148707-8153627	75.8031	1092.32	1463	AT1G60220	OTS1, ULP1D	FALSE	TRUE	16
XLOC_043272	chrA09	8069062	8072297	chrA09:8069062-8072297	82.3256	1939.91	1935	AT1G60500	DRP4C	FALSE	FALSE	10
XLOC_141121	chrCnn_random	31067303	31071777	chrCnn_random:31067303-31071777	79.4286	623.449	700	AT2G35240		FALSE	FALSE	8
XLOC_141120	chrCnn_random	31043671	31045611	chrCnn_random:31043671-31045611	92.2374	1591.86	1095	AT5G51970		FALSE	FALSE	64
XLOC_138534	chrCnn_random	2133943	2137111	chrCnn_random:2133943-2137111	86.0382	1963.35	1676	AT4G00370	ANTR2, PHT4;4	FALSE	FALSE	61
XLOC_080447	chrC03	53301823	53306027	chrC03:53301823-53306027	88.3651	3826.23	2991	AT4G20270	BAM3	FALSE	FALSE	92
XLOC_130572	chrC09	17407885	17410299	chrC09:17407885-17410299	87.3874	275.398	222	AT1G26330		FALSE	FALSE	25
XLOC_130573	chrC09	17418880	17419793	chrC09:17418880-17419793	76.6404	289.825	381	AT2G01150	RHA2B	FALSE	FALSE	23
XLOC_096901	chrC05	8556	9608	chrC05:8556-9608	84.6512	713.617	645	AT1G02180		FALSE	FALSE	16
XLOC_002749	chrA01	6045551	6046763	chrA01:6045551-6046763	81.7238	955.268	963	AT4G22240		FALSE	FALSE	46
XLOC_002748	chrA01	6038858	6039853	chrA01:6038858-6039853	90.5376	641.482	465	AT4G22220	ISU1, ATISU1	FALSE	FALSE	11
XLOC_002743	chrA01	5995310	5997793	chrA01:5995310-5997793	91.5556	960.679	675	AT4G22140	EBS	FALSE	TRUE	44
XLOC_002740	chrA01	5969946	5973783	chrA01:5969946-5973783	86.8831	2798.31	2310	AT4G22120		FALSE	FALSE	43
XLOC_002747	chrA01	6021894	6026003	chrA01:6021894-6026003	87.0901	2953.4	2409	AT4G22200	AKT2/3, AKT3, AKT2, KT2/3	FALSE	FALSE	26
XLOC_002746	chrA01	6016182	6018363	chrA01:6016182-6018363	85.9822	1195.12	1013	AT4G22190		FALSE	FALSE	27
XLOC_002744	chrA01	5999311	6000943	chrA01:5999311-6000943	87.8981	1182.49	942	AT4G22150	PUX3	FALSE	FALSE	33
XLOC_041068	chrA09	19839924	19841616	chrA09:19839924-19841616	84.9123	646.892	570	AT1G29810		FALSE	FALSE	98
XLOC_012771	chrA03	2104618	2106990	chrA03:2104618-2106990	85.947	1728.91	1473	AT5G13800	PPH, CRN1	FALSE	FALSE	15
XLOC_041062	chrA09	19788322	19789854	chrA09:19788322-19789854	82.549	515.246	510	AT1G29970	RPL18AA	FALSE	FALSE	86
XLOC_041061	chrA09	19779352	19787203	chrA09:19779352-19787203	87.3068	1514.31	1229	AT1G29980		FALSE	FALSE	72
XLOC_041067	chrA09	19823294	19826612	chrA09:19823294-19826612	89.1931	2737	2082	AT1G29880		FALSE	FALSE	12
XLOC_041066	chrA09	19808444	19809572	chrA09:19808444-19809572	91.1692	1130.2	804	AT1G29910	CAB3, AB180, LHCB1.2	FALSE	FALSE	98
XLOC_034118	chrA07	17827892	17832349	chrA07:17827892-17832349	89.284	2780.28	2109	AT1G70610	ATTAP1, TAP1	FALSE	FALSE	77
XLOC_034117	chrA07	17825609	17827579	chrA07:17825609-17827579	79.2123	774.932	914	AT1G23280		FALSE	FALSE	50
XLOC_034114	chrA07	17815484	17816979	chrA07:17815484-17816979	84.2217	517.05	469	AT1G70700	JAZ9, TIFY7	FALSE	FALSE	14
XLOC_034111	chrA07	17762824	17765829	chrA07:17762824-17765829	86.4128	2307.8	1943	AT1G70940	PIN3, ATPIN3	FALSE	FALSE	21
XLOC_034110	chrA07	17743164	17743929	chrA07:17743164-17743929	79.6407	446.718	501	AT1G71130		FALSE	FALSE	27
XLOC_044723	chrA09	25025191	25028885	chrA09:25025191-25028885	85.3708	2228.45	1955	AT3G54100		FALSE	FALSE	79
XLOC_044722	chrA09	25022080	25023195	chrA09:25022080-25023195	88.5106	302.449	235	AT3G54085		FALSE	FALSE	85
XLOC_044720	chrA09	24953780	24958005	chrA09:24953780-24958005	92.0755	2682.9	1855	AT3G53760	GCP4, ATGCP4	FALSE	FALSE	6
XLOC_044726	chrA09	25040993	25042845	chrA09:25040993-25042845	82.1138	865.1	861	AT3G54130		FALSE	FALSE	40
XLOC_044725	chrA09	25037985	25040705	chrA09:25037985-25040705	77.3869	1393.49	1791	AT4G13460	SDG22, SUVH9, SET22	FALSE	FALSE	20
XLOC_044729	chrA09	25059231	25061865	chrA09:25059231-25061865	90.4255	1936.3	1410	AT3G54190		FALSE	FALSE	33
XLOC_046381	chrA09_random	3539391	3540311	chrA09_random:3539391-3540311	88.7179	253.758	195	AT2G20490	NOP10, EDA27	FALSE	FALSE	80
XLOC_046384	chrA09_random	3580203	3581621	chrA09_random:3580203-3581621	85.6884	632.465	552	AT1G18680		FALSE	FALSE	16
XLOC_046388	chrA09_random	3630283	3637771	chrA09_random:3630283-3637771	81.8942	5232.86	5142	AT1G16710	HAC12	FALSE	FALSE	96
XLOC_031692	chrA07	15603105	15604699	chrA07:15603105-15604699	87.747	634.269	506	AT3G63080	ATGPX5, MEE42, GPX5	FALSE	FALSE	74
XLOC_031691	chrA07	15596065	15603054	chrA07:15596065-15603054	83.7512	4383.47	4068	AT3G63070		FALSE	TRUE	13
XLOC_031694	chrA07	15637115	15639187	chrA07:15637115-15639187	78.2518	800.179	961	AT1G79760	DTA4	FALSE	FALSE	30
XLOC_096906	chrC05	37296	38530	chrC05:37296-38530	71.3324	374.584	743	AT1G02065	SPL8	FALSE	TRUE	26
XLOC_150360	chrCnn_random	48595252	48599534	chrCnn_random:48595252-48599534	85.6779	1813.67	1571	AT5G35360	CAC2	FALSE	FALSE	41
XLOC_150363	chrCnn_random	48652774	48653491	chrCnn_random:48652774-48653491	79.7189	428.685	498	AT5G60680		FALSE	FALSE	80
XLOC_091544	chrC04	45596563	45598638	chrC04:45596563-45598638	78.9091	684.763	825	AT2G39100		FALSE	FALSE	85
XLOC_100456	chrC05	40015155	40016832	chrC05:40015155-40016832	85.1206	857.886	746	AT3G10260		FALSE	FALSE	17
XLOC_100457	chrC05	40017115	40020405	chrC05:40017115-40020405	85.0659	769.521	683	AT3G10250		FALSE	FALSE	15
XLOC_100455	chrC05	40005325	40014034	chrC05:40005325-40014034	85.2068	2333.04	2055	AT5G04130	GYRB2	FALSE	FALSE	49
XLOC_100458	chrC05	40020955	40022739	chrC05:40020955-40022739	84.106	1636.94	1510	AT3G10230	LYC	FALSE	FALSE	48
XLOC_100459	chrC05	40024695	40025959	chrC05:40024695-40025959	85.7143	829.033	714	AT3G10210		FALSE	FALSE	14
XLOC_045893	chrA09_random	2742512	2749006	chrA09_random:2742512-2749006	86.8451	4241.01	3474	AT3G51120		FALSE	FALSE	96
XLOC_045890	chrA09_random	2703352	2706037	chrA09_random:2703352-2706037	82.4757	1463.82	1438	AT1G23880		FALSE	FALSE	57
XLOC_045891	chrA09_random	2714152	2719670	chrA09_random:2714152-2719670	90.7745	3658.52	2634	AT1G23900	GAMMA-ADAPTIN 1	FALSE	FALSE	21
XLOC_045896	chrA09_random	2769852	2773591	chrA09_random:2769852-2773591	81.7717	1781.21	1761	AT3G53540		FALSE	FALSE	98
XLOC_045897	chrA09_random	2792749	2796494	chrA09_random:2792749-2796494	82.2365	2024.67	2021	AT3G53810		FALSE	FALSE	88
XLOC_045895	chrA09_random	2766052	2767129	chrA09_random:2766052-2767129	88.6762	810.999	627	AT3G52470		TRUE	FALSE	46
XLOC_141012	chrCnn_random	29974334	29975898	chrCnn_random:29974334-29975898	79.5267	850.673	972	AT1G12550		FALSE	FALSE	26
XLOC_108209	chrC06	32046640	32052300	chrC06:32046640-32052300	81.4165	3110.29	3191	AT5G42140		FALSE	FALSE	88
XLOC_074553	chrC02	43890703	43895677	chrC02:43890703-43895677	88.5246	2590.92	2013	AT5G25150	TAF5	FALSE	FALSE	88
XLOC_074552	chrC02	43884613	43885667	chrC02:43884613-43885667	83.4502	742.471	713	AT5G25160	ZFP3	FALSE	FALSE	93
XLOC_074556	chrC02	43908929	43911377	chrC02:43908929-43911377	86.7555	1539.56	1276	AT5G25050		FALSE	FALSE	42
XLOC_039446	chrA09	1516584	1517564	chrA09:1516584-1517564	80.4173	598.201	623	AT5G48385		FALSE	FALSE	90
XLOC_039442	chrA09	1479034	1480705	chrA09:1479034-1480705	83.9888	385.404	356	AT5G48385		FALSE	FALSE	8
XLOC_039440	chrA09	1464204	1466448	chrA09:1464204-1466448	80.8333	904.774	960	AT5G48240		FALSE	FALSE	50
XLOC_038314	chrA08	14170501	14174255	chrA08:14170501-14174255	86.0258	1451.19	1238	AT1G29320		FALSE	FALSE	81
XLOC_038311	chrA08	14135583	14136925	chrA08:14135583-14136925	80.3178	738.864	818	AT5G32440		FALSE	FALSE	28
XLOC_038313	chrA08	14159174	14161915	chrA08:14159174-14161915	78.9545	1893.02	2200	AT1G29340	PUB17, ATPUB17	FALSE	FALSE	38
XLOC_030121	chrA06_random	2042921	2045131	chrA06_random:2042921-2045131	86.5106	1068.88	897	AT5G46690	bHLH071	FALSE	FALSE	14
XLOC_030124	chrA06_random	2077001	2081607	chrA06_random:2077001-2081607	86.2936	2915.53	2466	AT4G39530		TRUE	FALSE	78
XLOC_030125	chrA06_random	2081841	2084708	chrA06_random:2081841-2084708	90.6306	1534.15	1110	AT4G39520		FALSE	FALSE	41
XLOC_030129	chrA06_random	2107243	2108798	chrA06_random:2107243-2108798	86.5686	1223.97	1020	AT4G39470		FALSE	FALSE	70
XLOC_043181	chrA09	6895765	6899481	chrA09:6895765-6899481	88.8612	1559.4	1203	AT1G62640	KAS III	FALSE	FALSE	41
XLOC_101558	chrC05	7321115	7323929	chrC05:7321115-7323929	88.1323	1303.32	1028	AT1G16460	ATRDH2, ATMST2, MST2, ST2, STR2, RDH2	FALSE	FALSE	34
XLOC_140955	chrCnn_random	29309486	29312160	chrCnn_random:29309486-29312160	81.4995	1786.62	1854	AT5G62580		FALSE	FALSE	3
XLOC_057591	chrAnn_random	30871395	30874243	chrAnn_random:30871395-30874243	76.097	1348.4	1732	AT5G45330	DCP5-L	FALSE	FALSE	68
XLOC_140954	chrCnn_random	29303786	29307649	chrCnn_random:29303786-29307649	86.1378	1348.4	1147	AT5G62570		FALSE	FALSE	68
XLOC_140950	chrCnn_random	29269676	29270954	chrCnn_random:29269676-29270954	84.4203	614.432	552	AT1G54140	TAFII21, TAF9	FALSE	FALSE	86
XLOC_097270	chrC05	3663957	3666700	chrC05:3663957-3666700	86.9012	1618.91	1336	AT1G09850	XBCP3	FALSE	FALSE	21
XLOC_014281	chrA03	15885012	15892843	chrA03:15885012-15892843	88.9937	5431.23	4134	AT3G13530	MAPKKK7, MAP3KE1	FALSE	FALSE	12
XLOC_146061	chrCnn_random	2162423	2164308	chrCnn_random:2162423-2164308	71.9207	538.69	958	AT4G00310	MEE46, EDA8	FALSE	FALSE	42
XLOC_146060	chrCnn_random	2153723	2155888	chrCnn_random:2153723-2155888	79.7227	513.443	577	AT4G00335	RHB1A	TRUE	FALSE	17
XLOC_014289	chrA03	16009247	16012960	chrA03:16009247-16012960	90.2269	2343.86	1719	AT3G13860	HSP60-3A	FALSE	FALSE	41
XLOC_014288	chrA03	15990627	15994700	chrA03:15990627-15994700	89.2004	2536.82	1926	AT3G13772	TMN7, AtTMN7	FALSE	FALSE	15
XLOC_152259	chrCnn_random	67131528	67135092	chrCnn_random:67131528-67135092	76.3899	1018.39	1385	AT3G45140	LOX2, ATLOX2	FALSE	FALSE	14
XLOC_152251	chrCnn_random	67043608	67044412	chrCnn_random:67043608-67044412	88.0893	511.64	403	AT5G51540		FALSE	FALSE	71
XLOC_152250	chrCnn_random	67041557	67043032	chrCnn_random:67041557-67043032	79.7872	522.46	564	AT5G51545	LPA2	FALSE	FALSE	32
XLOC_097654	chrC05	7542997	7545327	chrC05:7542997-7545327	92.7184	304.252	206	AT1G30510	ATRFNR2, RFNR2	TRUE	FALSE	55
XLOC_025323	chrA06	291327	295492	chrA06:291327-295492	88.1779	2102.21	1641	AT1G54220		FALSE	FALSE	52
XLOC_120610	chrC07_random	1430056	1434023	chrC07_random:1430056-1434023	90.6268	2358.29	1707	AT2G01480		FALSE	FALSE	8
XLOC_000472	chrA01	4605976	4607395	chrA01:4605976-4607395	86.2416	351.14	298	AT4G18593		FALSE	FALSE	48
XLOC_000471	chrA01	4604046	4605156	chrA01:4604046-4605156	85.6698	372.78	321	AT4G18590		FALSE	FALSE	62
XLOC_137818	chrC09_random	3296145	3299414	chrC09_random:3296145-3299414	80.7053	1878.59	1985	AT5G57210		FALSE	FALSE	94
XLOC_000470	chrA01	4599136	4602522	chrA01:4599136-4602522	79.9384	1788.42	1949	AT4G18570		FALSE	FALSE	35
XLOC_000477	chrA01	4640186	4642188	chrA01:4640186-4642188	83.2993	1537.76	1467	AT4G18630		FALSE	FALSE	55
XLOC_113580	chrC07	11586951	11593083	chrC07:11586951-11593083	81.3058	1700.06	1792	AT3G24440	VRN5, VIL1	FALSE	TRUE	40
XLOC_013774	chrA03	11136891	11141692	chrA03:11136891-11141692	90.4819	3460.15	2511	AT5G49930	emb1441	FALSE	FALSE	89
XLOC_013775	chrA03	11151954	11154392	chrA03:11151954-11154392	85.3261	2096.8	1840	AT5G49980	AFB5	FALSE	FALSE	18
XLOC_013777	chrA03	11212553	11215874	chrA03:11212553-11215874	92.0495	2453.87	1698	AT5G50320	ELO3, HAG3, HAC8, ELP3, AtELP3	FALSE	FALSE	60
XLOC_013770	chrA03	11094089	11097822	chrA03:11094089-11097822	88.6266	2406.98	1864	AT5G49720	ATGH9A1, TSD1, DEC, KOR, RSW2, IRX2, KOR1, GH9A1	FALSE	FALSE	51
XLOC_013771	chrA03	11114059	11117302	chrA03:11114059-11117302	89.8876	3112.1	2314	AT5G49890	CLC-C, ATCLC-C	FALSE	FALSE	98
XLOC_013772	chrA03	11117730	11123082	chrA03:11117730-11123082	88.7153	3728.85	2880	AT5G49900		FALSE	FALSE	100
XLOC_013778	chrA03	11217154	11221704	chrA03:11217154-11221704	83.8276	1889.41	1787	AT5G50340		FALSE	FALSE	31
XLOC_013779	chrA03	11223105	11226694	chrA03:11223105-11226694	83.125	1822.69	1760	AT5G50350		FALSE	FALSE	30
XLOC_034920	chrA07_random	1516375	1520525	chrA07_random:1516375-1520525	86.1409	2531.41	2143	AT3G61570	GC3, GDAP1	FALSE	FALSE	33
XLOC_034921	chrA07_random	1526685	1530681	chrA07_random:1526685-1530681	90.9176	1485.46	1068	AT3G61530	PANB2	FALSE	FALSE	91
XLOC_107362	chrC06	22039278	22052312	chrC06:22039278-22052312	83.2395	6810.81	6396	AT1G79280	NUA, AtTPR	FALSE	FALSE	82
XLOC_139413	chrCnn_random	12485155	12486597	chrCnn_random:12485155-12486597	81.9482	1106.75	1119	AT2G21950	SKIP6	FALSE	FALSE	28
XLOC_075487	chrC02_random	2758775	2763188	chrC02_random:2758775-2763188	84.2922	1218.56	1095	AT5G47390		FALSE	FALSE	88
XLOC_022675	chrA05	183730	185751	chrA05:183730-185751	80.985	697.387	731	AT2G47580	U1A	FALSE	FALSE	71
XLOC_022677	chrA05	205083	208163	chrA05:205083-208163	87.1878	2259.1	1842	AT2G40940	ERS1, ERS	FALSE	FALSE	74
XLOC_022671	chrA05	124071	124961	chrA05:124071-124961	88.189	324.089	254	AT2G47690		FALSE	FALSE	48
XLOC_022673	chrA05	171526	173051	chrA05:171526-173051	87.2727	948.055	770	AT3G62870		FALSE	FALSE	80
XLOC_022672	chrA05	167265	171341	chrA05:167265-171341	78.9543	1308.73	1511	AT2G47620	ATSWI3A, CHB1, SWI3A	FALSE	FALSE	36
XLOC_133074	chrC09	46483711	46486290	chrC09:46483711-46486290	89.1834	1829.9	1396	AT5G09900	EMB2107, RPN5A, MSA	FALSE	FALSE	76
XLOC_022679	chrA05	212671	217493	chrA05:212671-217493	86.5391	3580.97	2979	AT2G47500		FALSE	FALSE	29
XLOC_022678	chrA05	209031	212403	chrA05:209031-212403	91.2103	2104.01	1479	AT2G47510	FUM1	FALSE	FALSE	41
XLOC_020294	chrA04_random	1332323	1336439	chrA04_random:1332323-1336439	83.6211	2435.83	2259	AT2G40400		FALSE	FALSE	65
XLOC_020297	chrA04_random	1351963	1353877	chrA04_random:1351963-1353877	87.9237	592.791	472	AT2G40435		FALSE	FALSE	4
XLOC_020296	chrA04_random	1342383	1344697	chrA04_random:1342383-1344697	84.0807	1458.41	1338	AT2G40420		FALSE	FALSE	88
XLOC_112453	chrC06_random	1677595	1686026	chrC06_random:1677595-1686026	85.0889	830.836	731	AT5G41240	ATGSTT2, GST10B, GSTT2	FALSE	FALSE	36
XLOC_111303	chrC06	30180816	30184518	chrC06:30180816-30184518	86.0418	2928.15	2486	AT1G67930		FALSE	FALSE	20
XLOC_075485	chrC02_random	2732496	2733861	chrC02_random:2732496-2733861	82.069	288.022	290	AT5G47455		FALSE	FALSE	60
XLOC_021166	chrA05	6687498	6694641	chrA05:6687498-6694641	86.5358	4367.24	3617	AT2G30800	HVT1, ATVT-1	FALSE	FALSE	5
XLOC_064152	chrC01	14431973	14433412	chrC01:14431973-14433412	86.7516	948.055	785	AT4G28050	TET7	FALSE	FALSE	11
XLOC_064153	chrC01	14433523	14435172	chrC01:14433523-14435172	91.1111	316.876	225	AT4G28060		FALSE	FALSE	38
XLOC_029373	chrA06	19059400	19061530	chrA06:19059400-19061530	71.875	408.848	832	AT5G25470		FALSE	FALSE	14
XLOC_145621	chrCnn_random	78066582	78072721	chrCnn_random:78066582-78072721	82.2581	755.094	744	AT1G73590	PIN1, ATPIN1	FALSE	FALSE	38
XLOC_000878	chrA01	8552258	8553296	chrA01:8552258-8553296	82.2047	636.072	635	AT4G27500	PPI1	TRUE	FALSE	17
XLOC_000876	chrA01	8536446	8538478	chrA01:8536446-8538478	89.2765	1020.19	774	AT4G27490		FALSE	FALSE	51
XLOC_000875	chrA01	8519756	8521275	chrA01:8519756-8521275	82.3848	753.291	738	AT4G27470	ATRMA3, RMA3	TRUE	FALSE	78
XLOC_000873	chrA01	8495906	8497745	chrA01:8495906-8497745	89.1646	1597.27	1209	AT4G27440	PORB	FALSE	FALSE	100
XLOC_000872	chrA01	8493926	8495310	chrA01:8493926-8495310	91.7625	747.881	522	AT4G27435		FALSE	FALSE	1
XLOC_000871	chrA01	8484706	8491924	chrA01:8484706-8491924	80.1863	2947.99	3220	AT4G27430	CIP7	FALSE	FALSE	81
XLOC_155014	chrUnn_random	5956926	5957961	chrUnn_random:5956926-5957961	79.5977	300.646	348	AT1G31740	BGAL15	FALSE	FALSE	1
XLOC_023988	chrA05	15929676	15932151	chrA05:15929676-15932151	81.6872	1460.21	1458	AT3G19540		FALSE	FALSE	72
XLOC_023989	chrA05	15952364	15954181	chrA05:15952364-15954181	86.3176	697.387	592	AT3G19460		FALSE	FALSE	45
XLOC_016614	chrA03_random	4707793	4710240	chrA03_random:4707793-4710240	88.8321	1523.33	1173	AT1G61580	RPL3B, ARP2	FALSE	FALSE	11
XLOC_138535	chrCnn_random	2156923	2158874	chrCnn_random:2156923-2158874	83.4395	1306.93	1256	AT4G00330	CRCK2	FALSE	FALSE	68
XLOC_120073	chrC07	40794525	40796702	chrC07:40794525-40796702	87.3515	1764.98	1431	AT4G27070	TSB2	FALSE	FALSE	54
XLOC_120071	chrC07	40782924	40786612	chrC07:40782924-40786612	89.5357	1918.27	1443	AT4G27080	ATPDIL5-4, ATPDI7, PDI7, PDIL5-4	FALSE	FALSE	61
XLOC_098199	chrC05	13621822	13624143	chrC05:13621822-13624143	89.0891	1312.34	999	AT1G26640		FALSE	FALSE	36
XLOC_098196	chrC05	13587582	13588663	chrC05:13587582-13588663	87.2868	794.769	645	AT1G26690		FALSE	FALSE	24
XLOC_098191	chrC05	13529592	13531738	chrC05:13529592-13531738	90.7818	1187.9	857	AT5G15150	ATHB-3, HAT7, ATHB3, HB-3	FALSE	FALSE	12
XLOC_060107	chrC01	7220368	7222370	chrC01:7220368-7222370	84.4482	1966.96	1794	AT4G19170	NCED4, CCD4	FALSE	FALSE	86
XLOC_060106	chrC01	7147668	7153564	chrC01:7147668-7153564	78.8834	1957.94	2221	AT4G19020	CMT2	FALSE	FALSE	74
XLOC_060101	chrC01	7097688	7103237	chrC01:7097688-7103237	92.126	1108.55	762	AT4G18960	AG	FALSE	TRUE	46
XLOC_060100	chrC01	7090098	7092723	chrC01:7090098-7092723	90.0725	1871.38	1380	AT4G18950		FALSE	FALSE	69
XLOC_030167	chrA06_random	199389	202569	chrA06_random:199389-202569	81.6301	1584.64	1595	AT1G09530	PIF3, POC1, PAP3	FALSE	FALSE	100
XLOC_030164	chrA06_random	172809	174599	chrA06_random:172809-174599	92.1245	791.162	546	AT1G09150		FALSE	FALSE	9
XLOC_127573	chrC08	32381829	32383010	chrC08:32381829-32383010	82.8889	466.555	450	AT2G24090		FALSE	FALSE	71
XLOC_054407	chrAnn_random	44157917	44163791	chrAnn_random:44157917-44163791	89.5212	1918.27	1441	AT1G33410	SAR1	FALSE	FALSE	62
XLOC_136772	chrC09	41037423	41042194	chrC09:41037423-41042194	81.409	1990.4	2044	AT5G19740		FALSE	FALSE	71
XLOC_132480	chrC09	40728622	40730238	chrC09:40728622-40730238	86.7647	823.622	680	AT5G20290		FALSE	FALSE	20
XLOC_136776	chrC09	41068971	41071171	chrC09:41068971-41071171	88.6294	1272.66	985	AT5G19680		FALSE	FALSE	74
XLOC_136777	chrC09	41072195	41075091	chrC09:41072195-41075091	84.1796	2089.59	1871	AT5G19670		FALSE	FALSE	84
XLOC_136775	chrC09	41065360	41068901	chrC09:41065360-41068901	92.575	930.021	633	AT5G19690	STT3A	FALSE	FALSE	33
XLOC_136779	chrC09	41089463	41094211	chrC09:41089463-41094211	88.2353	2816.35	2210	AT5G19620	EMB213, OEP80, ATOEP80, TOC75	FALSE	FALSE	41
XLOC_011068	chrA03	14499379	14501248	chrA03:14499379-14501248	83.8833	1398.9	1303	AT3G07080		FALSE	FALSE	42
XLOC_018070	chrA04	15775874	15781809	chrA04:15775874-15781809	87.4139	4673.81	3774	AT2G35050		FALSE	FALSE	96
XLOC_151900	chrCnn_random	63801560	63804663	chrCnn_random:63801560-63804663	81.762	630.662	647	AT5G41130		TRUE	FALSE	66
XLOC_012610	chrA03	700558	703312	chrA03:700558-703312	78.1393	1431.36	1752	AT5G04940	SUVH1	FALSE	FALSE	33
XLOC_012611	chrA03	707389	708842	chrA03:707389-708842	91.4849	1368.24	963	AT5G04950	NAS1, ATNAS1	TRUE	FALSE	68
XLOC_012612	chrA03	715133	718809	chrA03:715133-718809	87.8149	2134.67	1707	AT5G04970		FALSE	FALSE	46
XLOC_012613	chrA03	773620	775769	chrA03:773620-775769	78.0078	1474.64	1787	AT5G05480		FALSE	FALSE	89
XLOC_012618	chrA03	809853	811759	chrA03:809853-811759	89.3997	1038.22	783	AT5G05670		FALSE	FALSE	17
XLOC_109807	chrC06	12969492	12970966	chrC06:12969492-12970966	87.8075	1173.48	935	AT1G55450		FALSE	FALSE	58
XLOC_152674	chrCnn_random	71008916	71011698	chrCnn_random:71008916-71011698	86.4429	1851.54	1549	AT4G11420	EIF3A, ATEIF3A-1, EIF3A-1, ATTIF3A1, TIF3A1	FALSE	FALSE	31
XLOC_138522	chrCnn_random	2017103	2018649	chrCnn_random:2017103-2018649	82.2773	1110.36	1089	AT4G00620		FALSE	FALSE	50
XLOC_018784	chrA04	4252190	4254582	chrA04:4252190-4254582	87.8142	1644.16	1313	AT3G52370	FLA15	FALSE	FALSE	68
XLOC_030161	chrA06_random	114135	115511	chrA06_random:114135-115511	84.1049	688.37	648	AT1G50020		FALSE	FALSE	73
XLOC_005511	chrA02	8705334	8706632	chrA02:8705334-8706632	86.4348	682.96	575	AT1G70760	CRR23	FALSE	FALSE	55
XLOC_132481	chrC09	40732922	40738439	chrC09:40732922-40738439	89.2073	4138.21	3141	AT5G20280	ATSPS1F, SPS1F	FALSE	FALSE	88
XLOC_018782	chrA04	4219700	4224572	chrA04:4219700-4224572	74.7988	1081.5	1615	AT3G52430	PAD4, ATPAD4	FALSE	FALSE	4
XLOC_018783	chrA04	4249130	4250502	chrA04:4249130-4250502	80.0607	913.791	988	AT3G52380	CP33, PDE322	FALSE	FALSE	61
XLOC_000048	chrA01	532455	535189	chrA01:532455-535189	84.4316	1523.33	1381	AT4G35910		FALSE	FALSE	98
XLOC_000049	chrA01	547610	551157	chrA01:547610-551157	88.2771	2147.3	1689	AT4G36860		FALSE	FALSE	89
XLOC_000047	chrA01	529565	531430	chrA01:529565-531430	83.1439	556.724	528	AT4G37240		FALSE	FALSE	51
XLOC_000044	chrA01	511915	513588	chrA01:511915-513588	78.5515	928.218	1077	AT4G37180		FALSE	FALSE	84
XLOC_000045	chrA01	516465	519940	chrA01:516465-519940	82.6355	829.033	812	AT4G37210		FALSE	FALSE	76
XLOC_000042	chrA01	488515	491568	chrA01:488515-491568	78.9189	473.769	555	AT4G37090		FALSE	FALSE	71
XLOC_000043	chrA01	499055	501399	chrA01:499055-501399	80.6108	1303.32	1408	AT4G37130		FALSE	FALSE	50
XLOC_000041	chrA01	485295	488328	chrA01:485295-488328	83.9709	1220.36	1098	AT4G37080		FALSE	FALSE	98
XLOC_023150	chrA05	5202412	5204833	chrA05:5202412-5204833	90.1373	1088.72	801	AT2G34430	LHB1B1, LHCB1.4	FALSE	FALSE	1
XLOC_023157	chrA05	5271015	5273643	chrA05:5271015-5273643	92.8571	2116.64	1428	AT2G34250		FALSE	FALSE	63
XLOC_023156	chrA05	5266398	5269063	chrA05:5266398-5269063	88.3239	1352.01	1062	AT2G34260		FALSE	FALSE	50
XLOC_023154	chrA05	5235248	5241893	chrA05:5235248-5241893	88.2162	3130.13	2461	AT2G34357		TRUE	FALSE	21
XLOC_003584	chrA01	15944161	15946815	chrA01:15944161-15946815	85.2756	1463.82	1270	AT5G64960	CDKC2, CDKC;2	FALSE	TRUE	37
XLOC_003585	chrA01	15963629	15968685	chrA01:15963629-15968685	90.4667	2767.65	2014	AT3G23640	HGL1	FALSE	FALSE	25
XLOC_003583	chrA01	15937010	15943025	chrA01:15937010-15943025	86.0269	4756.77	4022	AT3G23670	PAKRP1L, KINESIN-12B	FALSE	FALSE	41
XLOC_003580	chrA01	15914170	15916395	chrA01:15914170-15916395	82.471	960.679	947	AT3G23710		FALSE	FALSE	23
XLOC_050898	chrAnn_random	6932676	6933656	chrAnn_random:6932676-6933656	71.5584	461.145	770	AT5G47220	ATERF2, ATERF-2, ERF2	FALSE	FALSE	16
XLOC_057323	chrAnn_random	28047079	28055345	chrAnn_random:28047079-28055345	92.1802	5851.41	4041	AT3G08850	RAPTOR1B, ATRAPTOR1B, RAPTOR1	FALSE	FALSE	1
XLOC_091879	chrC04	488921	491581	chrC04:488921-491581	80.75	1148.23	1200	AT2G46800	ZAT, ATMTP1, MTP1, ZAT1, ATCDF1	FALSE	FALSE	65
XLOC_091878	chrC04	486378	488191	chrC04:486378-488191	77.051	728.044	902	AT2G46810		FALSE	FALSE	57
XLOC_091871	chrC04	442615	449301	chrC04:442615-449301	88.956	1512.51	1159	AT2G46930		FALSE	FALSE	42
XLOC_091873	chrC04	462236	465001	chrC04:462236-465001	75.0519	1290.69	1928	AT2G46900		FALSE	FALSE	79
XLOC_091872	chrC04	460514	462071	chrC04:460514-462071	87.7193	1068.88	855	AT2G46910		FALSE	FALSE	55
XLOC_091877	chrC04	483694	485191	chrC04:483694-485191	79.2115	497.213	558	AT2G46820	PTAC8, TMP14, PSAP, PSI-P	FALSE	FALSE	56
XLOC_091876	chrC04	479862	482941	chrC04:479862-482941	72.3507	1139.21	1859	AT2G46830	CCA1	FALSE	TRUE	89
XLOC_091993	chrC04	1989836	1991666	chrC04:1989836-1991666	82.3853	540.494	545	AT2G43150		TRUE	FALSE	91
XLOC_095047	chrC04	37553752	37557017	chrC04:37553752-37557017	84.2172	863.297	792	AT2G23620	ATMES1, MES1	FALSE	FALSE	91
XLOC_035521	chrA08	3825243	3828938	chrA08:3825243-3828938	82.8986	747.881	690	AT1G44760		FALSE	FALSE	36
XLOC_035529	chrA08	3895613	3898816	chrA08:3895613-3898816	86.2093	1705.47	1443	AT1G44170	ALDH3H1, ALDH4	FALSE	FALSE	57
XLOC_080138	chrC03	49598931	49600105	chrC03:49598931-49600105	95.4128	522.46	327	AT4G39200		FALSE	FALSE	29
XLOC_080139	chrC03	49600491	49602441	chrC03:49600491-49602441	89.2361	760.505	576	AT4G39220	ATRER1A	FALSE	FALSE	69
XLOC_080132	chrC03	49502780	49505052	chrC03:49502780-49505052	73.7081	681.156	1103	AT4G34660		FALSE	FALSE	23
XLOC_080133	chrC03	49511310	49518614	chrC03:49511310-49518614	90.1328	4311.34	3162	AT4G39050		FALSE	FALSE	62
XLOC_080136	chrC03	49567841	49571529	chrC03:49567841-49571529	73.8924	1245.61	1896	AT4G39160		FALSE	FALSE	41
XLOC_080137	chrC03	49572451	49575331	chrC03:49572451-49575331	84.9677	2084.18	1856	AT4G39170		FALSE	FALSE	100
XLOC_080134	chrC03	49529690	49534977	chrC03:49529690-49534977	91.5653	3508.84	2466	AT4G39080	VHA-A3	FALSE	FALSE	12
XLOC_120410	chrC07	44289723	44291537	chrC07:44289723-44291537	88.0952	1115.77	882	AT4G37800	XTH7	FALSE	FALSE	74
XLOC_120416	chrC07	44374854	44382372	chrC07:44374854-44382372	90.8095	5577.3	4015	AT4G39850	PXA1, PED3, CTS, ACN2, AtABCD1	FALSE	FALSE	48
XLOC_104754	chrC05	42823256	42825370	chrC05:42823256-42825370	88.1662	1402.5	1107	AT3G02470		FALSE	FALSE	45
XLOC_104757	chrC05	42840783	42843690	chrC05:42840783-42843690	89.6783	996.746	746	AT3G02300		FALSE	FALSE	14
XLOC_104756	chrC05	42833856	42835810	chrC05:42833856-42835810	87.5516	1806.46	1454	AT3G02360		FALSE	FALSE	52
XLOC_104751	chrC05	42799297	42801680	chrC05:42799297-42801680	89.9749	1076.09	798	AT3G02570	MEE31, PMI1	FALSE	FALSE	70
XLOC_123815	chrC08	30676548	30678296	chrC08:30676548-30678296	86.6442	1070.68	891	AT3G61220		FALSE	FALSE	49
XLOC_104759	chrC05	42845789	42849570	chrC05:42845789-42849570	87.627	1344.8	1083	AT3G24200		FALSE	FALSE	14
XLOC_085418	chrC03	48577746	48581214	chrC03:48577746-48581214	88.3598	2176.15	1701	AT1G29690	CAD1	FALSE	FALSE	72
XLOC_085419	chrC03	48584425	48586704	chrC03:48584425-48586704	87.1508	1315.94	1074	AT1G29700		FALSE	FALSE	73
XLOC_075958	chrC03	2163184	2166110	chrC03:2163184-2166110	91.3089	2697.32	1910	AT5G10840		FALSE	FALSE	29
XLOC_075959	chrC03	2166424	2169071	chrC03:2166424-2169071	82.9916	1355.62	1317	AT5G01960		FALSE	FALSE	68
XLOC_115755	chrC07	36579995	36583609	chrC07:36579995-36583609	90.4729	2004.83	1459	AT4G15900	PRL1	FALSE	FALSE	43
XLOC_109059	chrC06	4115779	4120510	chrC06:4115779-4120510	87.9496	1406.11	1112	AT1G50300	TAF15	FALSE	FALSE	32
XLOC_109050	chrC06	3991485	3994463	chrC06:3991485-3994463	74.6649	468.359	746	AT1G15890		TRUE	FALSE	13
XLOC_109054	chrC06	4044866	4051443	chrC06:4044866-4051443	89.5223	3312.27	2491	AT1G50200	ALATS, ACD	FALSE	FALSE	12
XLOC_137246	chrC09	45846869	45848396	chrC09:45846869-45848396	81.0202	803.785	843	AT5G10960		FALSE	FALSE	23
XLOC_129291	chrC09	2262849	2265613	chrC09:2262849-2265613	78.458	1122.98	1323	AT5G25380	CYCA2;1	FALSE	FALSE	22
XLOC_051306	chrAnn_random	12125437	12129117	chrAnn_random:12125437-12129117	87.7332	2210.41	1769	AT3G17970	atToc64-III, TOC64-III	FALSE	FALSE	80
XLOC_008055	chrA02	11909873	11912437	chrA02:11909873-11912437	91.1017	993.139	708	AT1G79210		FALSE	FALSE	34
XLOC_078049	chrC03	24202657	24204497	chrC03:24202657-24204497	91.0156	1074.29	768	AT3G15650		FALSE	FALSE	42
XLOC_051309	chrAnn_random	12161817	12164156	chrAnn_random:12161817-12164156	84.1176	1103.14	1020	AT3G18050		FALSE	FALSE	30
XLOC_135804	chrC09	29147178	29148948	chrC09:29147178-29148948	83.6167	693.78	647	AT5G51190		FALSE	FALSE	68
XLOC_151575	chrCnn_random	60796712	60798128	chrCnn_random:60796712-60798128	86.4122	780.342	655	AT5G42570		FALSE	FALSE	86
XLOC_099619	chrC05	30885114	30889639	chrC05:30885114-30889639	92.1131	2917.33	2016	AT3G20780	ATTOP6B, BIN3, HYP6, RHL3, TOP6B	FALSE	FALSE	93
XLOC_099618	chrC05	30878864	30881360	chrC05:30878864-30881360	89.6951	1279.87	951	AT3G20800		FALSE	FALSE	27
XLOC_134841	chrC09	18219378	18222943	chrC09:18219378-18222943	88	1867.77	1475	AT2G02080	AtIDD4, IDD4	FALSE	FALSE	78
XLOC_097828	chrC05	9403565	9405252	chrC05:9403565-9405252	72.8121	533.28	857	AT1G19990		FALSE	FALSE	33
XLOC_078145	chrC03	25360343	25364350	chrC03:25360343-25364350	85.244	2872.25	2521	AT3G18390	EMB1865	FALSE	FALSE	71
XLOC_102349	chrC05	15925938	15927340	chrC05:15925938-15927340	79.2308	464.752	520	AT1G29030		FALSE	FALSE	96
XLOC_102346	chrC05	15837792	15840000	chrC05:15837792-15840000	88.5609	343.926	271	AT1G55490	CPN60B, LEN1	FALSE	FALSE	75
XLOC_137242	chrC09	45812944	45818076	chrC09:45812944-45818076	91.0213	4989.4	3564	AT5G11040	TRS120, AtTRS120	FALSE	FALSE	31
XLOC_033143	chrA07	7665702	7677117	chrA07:7665702-7677117	88.6429	1808.26	1400	AT1G30270	CIPK23, SnRK3.23, ATCIPK23, LKS1	FALSE	FALSE	49
XLOC_033145	chrA07	7684056	7684617	chrA07:7684056-7684617	81.6949	277.202	295	AT1G30260		FALSE	FALSE	14
XLOC_032899	chrA07	4592379	4593794	chrA07:4592379-4593794	89.8067	764.111	569	AT2G06010	ORG4	FALSE	FALSE	66
XLOC_032894	chrA07	4546892	4548182	chrA07:4546892-4548182	78.7724	657.713	782	AT2G06200	AtGRF6, GRF6	FALSE	FALSE	3
XLOC_032896	chrA07	4562028	4563952	chrA07:4562028-4563952	86.2745	1029.21	867	AT2G06025		FALSE	FALSE	26
XLOC_032891	chrA07	4500419	4503462	chrA07:4500419-4503462	85.3862	2221.23	1916	AT2G06510	ATRPA1A, RPA1A, RPA70A, ATRPA70A	TRUE	FALSE	56
XLOC_053338	chrAnn_random	33592934	33593649	chrAnn_random:33592934-33593649	81.6327	286.219	294	AT4G12580		FALSE	FALSE	66
XLOC_042068	chrA09	29967296	29972850	chrA09:29967296-29972850	82.5879	2587.32	2504	AT2G21440		FALSE	FALSE	50
XLOC_042062	chrA09	29934136	29935225	chrA09:29934136-29935225	80.5085	432.291	472	AT2G21560		TRUE	FALSE	86
XLOC_042065	chrA09	29956256	29958658	chrA09:29956256-29958658	78.06	1104.95	1299	AT2G21500		FALSE	FALSE	78
XLOC_062919	chrC01	1319318	1320884	chrC01:1319318-1320884	90.0794	1025.6	756	AT2G18020	EMB2296	FALSE	FALSE	29
XLOC_044888	chrA09	26726078	26729826	chrA09:26726078-26729826	78.0446	998.549	1166	AT3G57800		FALSE	FALSE	22
XLOC_044889	chrA09	26783973	26786586	chrA09:26783973-26786586	73.9408	818.212	1251	AT3G57980		FALSE	FALSE	82
XLOC_044882	chrA09	26644603	26649612	chrA09:26644603-26649612	89.8113	3204.07	2385	AT3G57630		TRUE	FALSE	33
XLOC_044881	chrA09	26641973	26644242	chrA09:26641973-26644242	85.8792	1719.9	1473	AT3G57610	ADSS	FALSE	FALSE	41
XLOC_083310	chrC03	23479346	23487145	chrC03:23479346-23487145	83.5276	1409.72	1287	AT3G14172		FALSE	FALSE	90
XLOC_110623	chrC06	22565894	22568091	chrC06:22565894-22568091	89.0969	1191.51	908	AT1G78180		FALSE	FALSE	49
XLOC_065863	chrC01	35169774	35170790	chrC01:35169774-35170790	80.7163	331.303	363	AT3G15780		FALSE	FALSE	18
XLOC_129956	chrC09	9648420	9649450	chrC09:9648420-9649450	86.0163	720.83	615	AT1G62770		FALSE	FALSE	78
XLOC_129950	chrC09	9570200	9572970	chrC09:9570200-9572970	85.2011	2120.24	1865	AT1G62830	LDL1, SWP1, ATSWP1, ATLSD1, LSD1	FALSE	TRUE	32
XLOC_110624	chrC06	22580641	22581871	chrC06:22580641-22581871	82.9582	652.302	622	AT1G78170		FALSE	FALSE	17
XLOC_046488	chrA10	388855	390468	chrA10:388855-390468	90.6103	883.134	639	AT1G01050	AtPPa1, PPa1	FALSE	FALSE	71
XLOC_149254	chrCnn_random	36608782	36610008	chrCnn_random:36608782-36610008	86.5152	787.555	660	AT5G52240	MSBP1, ATMP1, AtMAPR5	FALSE	FALSE	27
XLOC_046484	chrA10	354918	355984	chrA10:354918-355984	87.1345	419.668	342	AT5G47700		FALSE	FALSE	20
XLOC_046485	chrA10	356338	359618	chrA10:356338-359618	86.5635	1472.84	1228	AT1G01090	PDH-E1 ALPHA	FALSE	FALSE	39
XLOC_046487	chrA10	376645	380931	chrA10:376645-380931	82.5674	1263.64	1262	AT1G01060	LHY	FALSE	TRUE	89
XLOC_046481	chrA10	337678	338352	chrA10:337678-338352	90.9091	338.516	242	AT1G01170		FALSE	FALSE	16
XLOC_046482	chrA10	341178	344438	chrA10:341178-344438	91.8474	1920.07	1337	AT1G01140	CIPK9, SnRK3.12, PKS6	FALSE	FALSE	3
XLOC_046483	chrA10	347698	349536	chrA10:347698-349536	89.4006	2102.21	1585	AT1G01120	KCS1	FALSE	FALSE	26
XLOC_032232	chrA07	21123871	21125968	chrA07:21123871-21125968	91.5694	1097.73	771	AT1G71790		FALSE	FALSE	5
XLOC_032233	chrA07	21135241	21142683	chrA07:21135241-21142683	93.1355	3373.59	2258	AT1G71820	SEC6	FALSE	FALSE	34
XLOC_032234	chrA07	21144601	21148860	chrA07:21144601-21148860	88.3387	2399.77	1878	AT1G71830	SERK1, ATSERK1	FALSE	FALSE	70
XLOC_032235	chrA07	21149011	21151035	chrA07:21149011-21151035	89.9153	1584.64	1180	AT1G71840		FALSE	FALSE	77
XLOC_032237	chrA07	21157381	21158986	chrA07:21157381-21158986	81.4678	1308.73	1349	AT1G71850		FALSE	FALSE	51
XLOC_010198	chrA03	6282067	6287655	chrA03:6282067-6287655	88.9823	2787.49	2142	AT2G30070	ATKT1, ATKT1P, ATKUP1, KUP1, KT1	TRUE	FALSE	88
XLOC_049249	chrA10	12147781	12151429	chrA10:12147781-12151429	83.816	1898.43	1761	AT5G19280	KAPP, RAG1	FALSE	FALSE	78
XLOC_152907	chrCnn_random	73329761	73334882	chrCnn_random:73329761-73334882	85.0362	1397.09	1243	AT4G22670	AtHip1, HIP1, TPR11	FALSE	FALSE	60
XLOC_049248	chrA10	12145957	12147279	chrA10:12145957-12147279	85.4772	1106.75	964	AT5G19290		FALSE	FALSE	19
XLOC_050979	chrAnn_random	7946094	7948137	chrAnn_random:7946094-7948137	82.634	884.937	858	AT3G30380		FALSE	FALSE	76
XLOC_010196	chrA03	6265017	6267265	chrA03:6265017-6267265	90.0336	1209.54	893	AT2G30050		FALSE	FALSE	39
XLOC_101068	chrC05	2371182	2373085	chrC05:2371182-2373085	84.1998	1072.49	981	AT1G07030		FALSE	FALSE	39
XLOC_101069	chrC05	2373508	2375595	chrC05:2373508-2375595	86.227	1220.36	1031	AT1G07040		FALSE	FALSE	17
XLOC_101064	chrC05	2326651	2335875	chrC05:2326651-2335875	91.2009	3723.44	2648	AT1G06900		FALSE	FALSE	71
XLOC_010191	chrA03	6240007	6240929	chrA03:6240007-6240929	91.3043	260.971	184	AT5G10140	FLC	FALSE	TRUE	37
XLOC_101060	chrC05	2296606	2299048	chrC05:2296606-2299048	84.802	1750.55	1566	AT1G06800	PLA-I{gamma}1	FALSE	FALSE	28
XLOC_101061	chrC05	2306312	2312685	chrC05:2306312-2312685	86.9306	3461.95	2854	AT1G06840		TRUE	FALSE	99
XLOC_010190	chrA03	6228377	6229311	chrA03:6228377-6229311	81.7043	378.19	399	AT4G25490	CBF1, DREB1B, ATCBF1	FALSE	FALSE	98
XLOC_139388	chrCnn_random	12191945	12195712	chrCnn_random:12191945-12195712	90.7903	2131.06	1531	AT3G61050	NTMC2TYPE4, NTMC2T4	FALSE	FALSE	61
XLOC_045751	chrA09_random	1120305	1128449	chrA09_random:1120305-1128449	86.6543	1294.3	1079	AT1G57750	MAH1, CYP96A15	FALSE	FALSE	14
XLOC_045753	chrA09_random	1140055	1140752	chrA09_random:1140055-1140752	87.3479	508.033	411	AT5G65360		FALSE	FALSE	38
XLOC_045754	chrA09_random	1148965	1151567	chrA09_random:1148965-1151567	75.7042	792.965	1136	AT1G47490	ATRBP47C, RBP47C	FALSE	FALSE	29
XLOC_010333	chrA03	7486002	7488518	chrA03:7486002-7488518	92.132	1142.82	788	AT2G35190	NPSN11, ATNPSN11, NSPN11	FALSE	FALSE	29
XLOC_033924	chrA07	15963011	15965959	chrA07:15963011-15965959	89.2713	2953.4	2237	AT1G79490	EMB2217	FALSE	FALSE	54
XLOC_130436	chrC09	15847210	15848543	chrC09:15847210-15848543	76.8116	298.842	414	AT4G01550	anac069, NAC069	TRUE	FALSE	95
XLOC_110629	chrC06	22642384	22644138	chrC06:22642384-22644138	81.0863	987.729	1031	AT1G78080	RAP2.4	FALSE	FALSE	26
XLOC_019885	chrA04	16601890	16605271	chrA04:16601890-16605271	75.435	704.6	977	AT2G38160		TRUE	FALSE	41
XLOC_147050	chrCnn_random	13437039	13438982	chrCnn_random:13437039-13438982	89.8194	814.606	609	AT1G65620	AS2	FALSE	FALSE	28
XLOC_118177	chrC07	19106258	19107734	chrC07:19106258-19107734	91.9403	482.786	335	AT1G22840	CYTC-1, ATCYTC-A	FALSE	FALSE	39
XLOC_119889	chrC07	38862996	38870150	chrC07:38862996-38870150	72.4384	1377.26	2518	AT5G11250		TRUE	FALSE	54
XLOC_119887	chrC07	38834214	38839270	chrC07:38834214-38839270	84.7231	1680.22	1499	AT4G21910		FALSE	FALSE	24
XLOC_119880	chrC07	38759635	38764150	chrC07:38759635-38764150	91.0904	1054.45	752	AT4G21710	NRPB2, EMB1989, RPB2	FALSE	FALSE	98
XLOC_002541	chrA01	3905958	3908811	chrA01:3905958-3908811	85.1761	1384.47	1221	AT4G28706		FALSE	FALSE	33
XLOC_002540	chrA01	3895093	3904981	chrA01:3895093-3904981	89.9209	6156.18	4554	AT4G28710	XIH, ATXIH	FALSE	FALSE	3
XLOC_039763	chrA09	4423998	4430336	chrA09:4423998-4430336	91.1028	3750.49	2675	AT2G16950	TRN1, ATTRN1	FALSE	FALSE	41
XLOC_039762	chrA09	4421658	4423228	chrA09:4421658-4423228	80.9566	1052.65	1129	AT2G16800		FALSE	FALSE	20
XLOC_039761	chrA09	4414508	4416084	chrA09:4414508-4416084	79.8611	668.533	720	AT2G16770	bZIP23	FALSE	FALSE	96
XLOC_039767	chrA09	4492648	4494161	chrA09:4492648-4494161	81.9407	1101.34	1113	AT2G17265	HSK, DMR1	FALSE	FALSE	40
XLOC_039766	chrA09	4485418	4491350	chrA09:4485418-4491350	82.1409	1819.08	1803	AT2G17250	EMB2762	FALSE	FALSE	71
XLOC_031159	chrA07	9588233	9591173	chrA07:9588233-9591173	93.4495	2165.33	1435	AT1G23310	GGT1, AOAT1, GGAT1	TRUE	FALSE	45
XLOC_002542	chrA01	3915103	3915911	chrA01:3915103-3915911	88.4146	425.078	328	AT4G28703		FALSE	FALSE	86
XLOC_060690	chrC01	13519994	13520735	chrC01:13519994-13520735	81.4978	221.297	227	AT4G27380		FALSE	FALSE	80
XLOC_031150	chrA07	9515933	9517615	chrA07:9515933-9517615	74.6884	663.123	1043	AT1G23780		FALSE	FALSE	57
XLOC_112778	chrC07	1741891	1746595	chrC07:1741891-1746595	81.026	1366.44	1423	AT2G19930		FALSE	FALSE	97
XLOC_078214	chrC03	26265514	26268190	chrC03:26265514-26268190	93.7225	1380.86	908	AT3G19980	ATFYPP3, EMB2736, STPP, FYPP3	FALSE	FALSE	36
XLOC_078215	chrC03	26268454	26274009	chrC03:26268454-26274009	84.7312	1038.22	930	AT3G20000	TOM40	FALSE	FALSE	29
XLOC_078216	chrC03	26274584	26279854	chrC03:26274584-26279854	83.0196	2702.73	2603	AT3G20010		FALSE	FALSE	5
XLOC_078212	chrC03	26253814	26260888	chrC03:26253814-26260888	90.0914	4630.53	3391	AT3G19960	ATM1	FALSE	FALSE	3
XLOC_070045	chrC02	36924098	36926462	chrC02:36924098-36926462	91.462	1213.15	855	AT2G02180	TOM3	FALSE	FALSE	87
XLOC_070046	chrC02	37034958	37037506	chrC02:37034958-37037506	84.2593	1049.04	972	AT2G02370		FALSE	FALSE	66
XLOC_073534	chrC02	31681953	31683487	chrC02:31681953-31683487	78.5965	228.511	285	AT2G36200		TRUE	FALSE	75
XLOC_112603	chrC06_random	3147470	3149282	chrC06_random:3147470-3149282	84.0058	751.488	694	AT1G16210		FALSE	FALSE	28
XLOC_017860	chrA04	13367564	13370332	chrA04:13367564-13370332	91.2946	1265.45	896	AT2G28310		FALSE	FALSE	71
XLOC_017862	chrA04	13379424	13381075	chrA04:13379424-13381075	81.6143	210.477	223	AT1G08010	GATA11	FALSE	FALSE	19
XLOC_017865	chrA04	13401826	13403763	chrA04:13401826-13403763	88.6447	702.797	546	AT2G28370		FALSE	FALSE	23
XLOC_017867	chrA04	13456566	13461880	chrA04:13456566-13461880	92.6998	3617.04	2452	AT2G28520	VHA-A1	FALSE	FALSE	50
XLOC_017868	chrA04	13466126	13470583	chrA04:13466126-13470583	71.8019	1072.49	1837	AT2G28540		FALSE	FALSE	55
XLOC_017869	chrA04	13479876	13480810	chrA04:13479876-13480810	80.4545	201.46	220	AT2G28570		FALSE	FALSE	17
XLOC_042832	chrA09	3124499	3125593	chrA09:3124499-3125593	88.6243	488.196	378	AT5G63030		FALSE	FALSE	98
XLOC_014983	chrA03	23075397	23082027	chrA03:23075397-23082027	92.7711	737.061	498	AT4G22570	APT3	FALSE	FALSE	46
XLOC_014980	chrA03	23040513	23043047	chrA03:23040513-23043047	92.3192	1954.33	1341	AT4G22350		FALSE	FALSE	69
XLOC_014981	chrA03	23058443	23059037	chrA03:23058443-23059037	81.694	354.747	366	AT4G22490		FALSE	FALSE	1
XLOC_014989	chrA03	23155870	23158054	chrA03:23155870-23158054	87.7514	684.763	547	AT4G22740		FALSE	FALSE	26
XLOC_152597	chrCnn_random	70277658	70285093	chrCnn_random:70277658-70285093	91.0864	1503.49	1077	AT4G23500		FALSE	FALSE	81
XLOC_097194	chrC05	3018872	3023736	chrC05:3018872-3023736	88.0071	722.634	567	AT1G08465	YAB2	FALSE	FALSE	90
XLOC_097195	chrC05	3029962	3030914	chrC05:3029962-3030914	85.9485	506.23	427	AT1G08480		FALSE	FALSE	55
XLOC_097196	chrC05	3041912	3046294	chrC05:3041912-3046294	88.4565	2944.38	2287	AT1G08520	ALB1, ALB-1V, V157, PDE166, CHLD	FALSE	FALSE	88
XLOC_097190	chrC05	2996352	2998657	chrC05:2996352-2998657	85.6115	1285.28	1112	AT1G08370	DCP1, ATDCP1	FALSE	FALSE	86
XLOC_097191	chrC05	3000642	3002416	chrC05:3000642-3002416	86.4734	488.196	414	AT1G08390		FALSE	FALSE	6
XLOC_097198	chrC05	3048192	3051553	chrC05:3048192-3051553	86.197	2058.93	1746	AT1G08540	SIGB, SIG1, SIG2, SIGA, ATSIG1, ABC1, ATSIG2	FALSE	FALSE	63
XLOC_097199	chrC05	3051952	3054426	chrC05:3051952-3054426	85.7451	1608.09	1389	AT1G08550	NPQ1, AVDE1	FALSE	FALSE	9
XLOC_151083	chrCnn_random	56311048	56320177	chrCnn_random:56311048-56320177	83.5252	1207.74	1129	AT4G30870	ATMUS81, MUS81	FALSE	FALSE	77
XLOC_066692	chrC01_random	1151579	1152014	chrC01_random:1151579-1152014	78.4314	286.219	357	AT4G15248		FALSE	FALSE	4
XLOC_066691	chrC01_random	1146859	1148504	chrC01_random:1146859-1148504	76.9283	1119.37	1465	AT4G15280	UGT71B5	FALSE	FALSE	26
XLOC_090836	chrC04	37260758	37262465	chrC04:37260758-37262465	84.2679	693.78	642	AT2G23310	ATRER1C1	FALSE	FALSE	60
XLOC_014363	chrA03	16889218	16891005	chrA03:16889218-16891005	81.7753	1247.41	1273	AT3G17800		FALSE	FALSE	24
XLOC_014367	chrA03	17014715	17018454	chrA03:17014715-17018454	85.7475	1988.6	1719	AT3G18600		FALSE	FALSE	21
XLOC_014364	chrA03	16964323	16966114	chrA03:16964323-16966114	82.6145	1528.74	1507	AT3G18490		FALSE	FALSE	30
XLOC_014365	chrA03	16983358	16987534	chrA03:16983358-16987534	89.0192	3681.96	2814	AT3G18524	MSH2, ATMSH2	FALSE	FALSE	12
XLOC_117775	chrC07	14108977	14115005	chrC07:14108977-14115005	91.4966	4183.3	2940	AT1G30450	CCC1, ATCCC1, HAP5	FALSE	FALSE	100
XLOC_123752	chrC08	30142283	30143789	chrC08:30142283-30143789	82.3434	1229.38	1229	AT3G59940		FALSE	FALSE	100
XLOC_011856	chrA03	22188550	22190854	chrA03:22188550-22190854	89.6011	1874.99	1404	AT4G19230	CYP707A1	TRUE	FALSE	68
XLOC_011853	chrA03	22145843	22150669	chrA03:22145843-22150669	92.5702	2668.47	1817	AT4G19210	ATRLI2, RLI2	FALSE	FALSE	9
XLOC_123754	chrC08	30150533	30153906	chrC08:30150533-30153906	90.5003	2446.65	1779	AT3G59970	MTHFR1	FALSE	FALSE	41
XLOC_020159	chrA04	19121424	19122402	chrA04:19121424-19122402	86.2155	470.162	399	AT2G46650	B5	FALSE	FALSE	36
XLOC_028700	chrA06	11293802	11295391	chrA06:11293802-11295391	83.3162	1012.98	971	AT3G48690	ATCXE12, CXE12	FALSE	FALSE	43
XLOC_092677	chrC04	9755268	9758419	chrC04:9755268-9758419	87.8879	1251.02	999	AT2G32260	ATCCT1, CCT1	FALSE	FALSE	18
XLOC_092673	chrC04	9720524	9721669	chrC04:9720524-9721669	91.5152	702.797	495	AT2G32280		FALSE	FALSE	69
XLOC_028709	chrA06	11442398	11444289	chrA06:11442398-11444289	88.4058	796.572	621	AT3G49010	ATBBC1, BBC1, RSU2	FALSE	FALSE	81
XLOC_028708	chrA06	11431465	11432959	chrA06:11431465-11432959	85.4081	1388.08	1213	AT4G12730	FLA2	FALSE	FALSE	11
XLOC_021821	chrA05	14793630	14796086	chrA05:14793630-14796086	83.1776	901.167	856	AT3G21865	PEX22	FALSE	FALSE	6
XLOC_021822	chrA05	14796290	14799704	chrA05:14796290-14799704	85.3729	1602.68	1381	AT3G21820	ATXR2, SDG36	FALSE	FALSE	31
XLOC_137008	chrC09	43379015	43381476	chrC09:43379015-43381476	82.2564	1880.4	1888	AT5G16590	LRR1	FALSE	FALSE	30
XLOC_021829	chrA05	14870551	14872087	chrA05:14870551-14872087	84.4641	1121.18	1017	AT3G21740	APO4	FALSE	FALSE	47
XLOC_142125	chrCnn_random	42075535	42079563	chrCnn_random:42075535-42079563	88.774	877.724	677	AT1G54390	ING2	FALSE	FALSE	68
XLOC_034689	chrA07	23274054	23277543	chrA07:23274054-23277543	82.9046	1950.73	1866	AT1G78240	TSD2, QUA2	FALSE	FALSE	68
XLOC_034681	chrA07	23185669	23188273	chrA07:23185669-23188273	81.1044	1094.13	1159	AT1G22200		FALSE	FALSE	41
XLOC_034680	chrA07	23166656	23170763	chrA07:23166656-23170763	85.9672	2706.34	2316	AT1G78060		FALSE	FALSE	61
XLOC_034687	chrA07	23258812	23261073	chrA07:23258812-23261073	86.5672	1122.98	938	AT1G78210		FALSE	FALSE	80
XLOC_097359	chrC05	4681063	4682335	chrC05:4681063-4682335	88.5159	728.044	566	AT1G13380		FALSE	FALSE	21
XLOC_117679	chrC07	12906156	12908468	chrC07:12906156-12908468	80.599	1362.83	1469	AT2G45550	CYP76C4	FALSE	FALSE	36
XLOC_117672	chrC07	12809084	12815058	chrC07:12809084-12815058	89.6327	3489	2614	AT3G23510		FALSE	FALSE	13
XLOC_117670	chrC07	12797371	12802018	chrC07:12797371-12802018	86.2894	2028.27	1714	AT3G23540		FALSE	FALSE	29
XLOC_088849	chrC04	13682207	13686983	chrC04:13682207-13686983	87.2357	3137.34	2554	AT2G28470	BGAL8	FALSE	FALSE	83
XLOC_111397	chrC06	31324678	31325985	chrC06:31324678-31325985	82.9421	661.319	639	AT1G69460		FALSE	FALSE	35
XLOC_017046	chrA04	3723417	3726223	chrA04:3723417-3726223	85.2525	563.937	495	AT3G53020	STV1, RPL24B, RPL24	FALSE	FALSE	52
XLOC_091327	chrC04	42936406	42940652	chrC04:42936406-42940652	79.6927	2125.65	2408	AT2G31400	GUN1	FALSE	FALSE	99
XLOC_091326	chrC04	42934446	42935973	chrC04:42934446-42935973	80.9603	563.937	604	AT2G31410		TRUE	FALSE	11
XLOC_056309	chrAnn_random	16318392	16320460	chrAnn_random:16318392-16320460	71.4599	717.224	1370	AT3G03030		FALSE	FALSE	57
XLOC_111398	chrC06	31328965	31332525	chrC06:31328965-31332525	87.468	2899.3	2346	AT1G69480		FALSE	FALSE	5
XLOC_081571	chrC03	4898287	4901566	chrC03:4898287-4901566	90.4762	1442.18	1050	AT5G20580		FALSE	FALSE	71
XLOC_081570	chrC03	4895077	4896516	chrC03:4895077-4896516	89.6359	477.376	357	AT5G20570	ROC1, RBX1, HRT1, ATRBX1	FALSE	FALSE	69
XLOC_081575	chrC03	4914984	4917616	chrC03:4914984-4917616	87.8116	452.129	361	AT5G20635		FALSE	FALSE	6
XLOC_081574	chrC03	4910714	4911546	chrC03:4910714-4911546	88.9937	832.639	636	AT5G20630	GLP3, GLP3A, GLP3B, ATGER3, GER3	FALSE	FALSE	91
XLOC_081579	chrC03	4961921	4968443	chrC03:4961921-4968443	89.8635	3250.96	2417	AT5G20830	SUS1, ASUS1, atsus1	FALSE	FALSE	68
XLOC_081578	chrC03	4946827	4951306	chrC03:4946827-4951306	82.6087	628.859	621	AT5G20740		FALSE	FALSE	23
XLOC_121098	chrC08	524312	529821	chrC08:524312-529821	81.2424	1638.75	1642	AT1G04510	MAC3A	TRUE	FALSE	97
XLOC_005890	chrA02	12988076	12990323	chrA02:12988076-12990323	89.4397	1846.13	1392	AT4G02500	ATXT2, XXT2, XT2	FALSE	FALSE	11
XLOC_053483	chrAnn_random	35143732	35146934	chrAnn_random:35143732-35146934	79.7677	937.235	1033	AT3G11520	CYCB1;3, CYC2	FALSE	FALSE	39
XLOC_005899	chrA02	13090306	13091471	chrA02:13090306-13091471	82.4131	495.409	489	AT4G02725		FALSE	FALSE	93
XLOC_024703	chrA05	22640449	22641055	chrA05:22640449-22641055	88.8889	306.056	234	AT3G02720		FALSE	FALSE	24
XLOC_024702	chrA05	22635658	22637005	chrA05:22635658-22637005	90.1814	1276.27	937	AT3G02720		FALSE	FALSE	24
XLOC_024701	chrA05	22624544	22627015	chrA05:22624544-22627015	86.1814	1119.37	948	AT3G02740		FALSE	FALSE	60
XLOC_024700	chrA05	22616912	22617725	chrA05:22616912-22617725	86.875	385.404	320	AT3G02790		FALSE	FALSE	99
XLOC_024706	chrA05	22649552	22653185	chrA05:22649552-22653185	92.2264	2336.65	1608	AT3G02530		FALSE	FALSE	61
XLOC_024705	chrA05	22647529	22649355	chrA05:22647529-22649355	89.1304	1027.4	782	AT3G02520	GRF7, GF14 NU	FALSE	FALSE	32
XLOC_024704	chrA05	22641841	22644785	chrA05:22641841-22644785	84.188	1784.82	1638	AT3G02680	NBS1, ATNBS1	FALSE	FALSE	77
XLOC_024709	chrA05	22668031	22670255	chrA05:22668031-22670255	88.4969	1669.4	1304	AT3G02570	MEE31, PMI1	FALSE	FALSE	70
XLOC_024708	chrA05	22664821	22666465	chrA05:22664821-22666465	72.8846	311.466	520	AT3G02555		TRUE	FALSE	66
XLOC_109623	chrC06	10516296	10518530	chrC06:10516296-10518530	87.5314	1478.25	1195	AT1G51560		FALSE	FALSE	85
XLOC_109620	chrC06	10497543	10499240	chrC06:10497543-10499240	85.0407	686.566	615	AT1G51510	Y14	FALSE	FALSE	39
XLOC_093551	chrC04	19836265	19839190	chrC04:19836265-19839190	84.7584	902.971	807	AT1G62250		FALSE	FALSE	33
XLOC_061959	chrC01	28923267	28927569	chrC01:28923267-28927569	87.7311	3011.11	2380	AT3G24190		FALSE	FALSE	77
XLOC_095958	chrC04	47776558	47779806	chrC04:47776558-47779806	78.7013	2015.65	2310	AT3G03140		TRUE	FALSE	88
XLOC_095959	chrC04	47782063	47783786	chrC04:47782063-47783786	93.5986	875.92	578	AT3G03120	ATARFB1C, ARFB1C	FALSE	FALSE	36
XLOC_061957	chrC01	28916377	28919247	chrC01:28916377-28919247	85.5586	1263.64	1101	AT3G24160	PMP	FALSE	FALSE	41
XLOC_055655	chrAnn_random	9018471	9022407	chrAnn_random:9018471-9022407	90.1228	2540.43	1873	AT5G18620	CHR17	FALSE	FALSE	12
XLOC_055654	chrAnn_random	9006222	9007237	chrAnn_random:9006222-9007237	90.0322	843.46	622	AT4G36220	FAH1, CYP84A1	FALSE	FALSE	24
XLOC_055657	chrAnn_random	9036019	9038097	chrAnn_random:9036019-9038097	81.4908	1155.44	1194	AT5G18760		FALSE	FALSE	94
XLOC_055651	chrAnn_random	8954887	8955577	chrAnn_random:8954887-8955577	84.4581	536.887	489	AT4G36040		FALSE	FALSE	8
XLOC_055659	chrAnn_random	9054647	9056167	chrAnn_random:9054647-9056167	88.3484	1141.02	884	AT5G18900		FALSE	FALSE	17
XLOC_055658	chrAnn_random	9038740	9039407	chrAnn_random:9038740-9039407	94.9153	279.005	177	AT5G18790		FALSE	FALSE	44
XLOC_112685	chrC07	629907	632626	chrC07:629907-632626	89.6468	1097.73	821	AT2G20440		FALSE	FALSE	68
XLOC_059710	chrC01	2750887	2752909	chrC01:2750887-2752909	88.3162	744.274	582	AT4G32900		FALSE	FALSE	79
XLOC_011071	chrA03	14541731	14543679	chrA03:14541731-14543679	81.6	625.252	625	AT3G07170		FALSE	FALSE	80
XLOC_011073	chrA03	14569011	14571202	chrA03:14569011-14571202	85.8477	1618.91	1392	AT3G07360	PUB9, ATPUB9	FALSE	FALSE	96
XLOC_011077	chrA03	14605171	14607329	chrA03:14605171-14607329	87.3874	958.875	777	AT3G07565		FALSE	FALSE	5
XLOC_018794	chrA04	4340618	4347378	chrA04:4340618-4347378	89.9068	2608.96	1932	AT3G52200	LTA3	FALSE	FALSE	63
XLOC_018791	chrA04	4313261	4317948	chrA04:4313261-4317948	79.893	845.263	935	AT3G13225		FALSE	FALSE	35
XLOC_085388	chrC03	48343015	48348040	chrC03:48343015-48348040	82.2133	2515.18	2485	AT1G29370		FALSE	FALSE	96
XLOC_085389	chrC03	48354584	48356110	chrC03:48354584-48356110	90.0685	789.358	584	AT1G29470		TRUE	FALSE	31
XLOC_120320	chrC07	43352647	43355491	chrC07:43352647-43355491	84.3444	1698.26	1533	AT4G34480		FALSE	FALSE	94
XLOC_057490	chrAnn_random	29990560	29992460	chrAnn_random:29990560-29992460	77.8656	212.28	253	AT4G23630	BTI1, RTNLB1	FALSE	FALSE	40
XLOC_057495	chrAnn_random	30013274	30015770	chrAnn_random:30013274-30015770	91.0112	1121.18	801	AT1G07420	ATSMO2, SMO2-1	FALSE	FALSE	12
XLOC_095360	chrC04	41460598	41461586	chrC04:41460598-41461586	81.8713	675.746	684	AT2G29420	ATGSTU7, GST25, GSTU7	FALSE	FALSE	14
XLOC_110952	chrC06	26174643	26183225	chrC06:26174643-26183225	86.6076	2300.58	1919	AT1G70940	PIN3, ATPIN3	FALSE	FALSE	21
XLOC_076111	chrC03	3609337	3614841	chrC03:3609337-3614841	83.3084	2143.69	2007	AT5G16270	ATRAD21.3, SYN4	FALSE	FALSE	36
XLOC_076112	chrC03	3623807	3627872	chrC03:3623807-3627872	86.9767	3920.01	3225	AT5G16300		FALSE	FALSE	21
XLOC_076117	chrC03	3666927	3667551	chrC03:3666927-3667551	85.2201	360.157	318	AT5G16470		FALSE	FALSE	28
XLOC_076116	chrC03	3663837	3664891	chrC03:3663837-3664891	90.4192	688.37	501	AT5G16450		FALSE	FALSE	81
XLOC_111024	chrC06	27066126	27067884	chrC06:27066126-27067884	77.0344	870.51	1106	AT1G69260	AFP1	FALSE	FALSE	17
XLOC_018138	chrA04	16612386	16616562	chrA04:16612386-16616562	81.1198	751.488	768	AT2G38180		FALSE	FALSE	55
XLOC_154608	chrUnn_random	1569337	1570741	chrUnn_random:1569337-1570741	86.8339	385.404	319	AT2G31710		FALSE	FALSE	82
XLOC_018133	chrA04	16526393	16529900	chrA04:16526393-16529900	85.2581	2603.55	2286	AT2G38010		FALSE	FALSE	11
XLOC_018132	chrA04	16523843	16525987	chrA04:16523843-16525987	85.7292	1110.36	960	AT2G37990		FALSE	FALSE	81
XLOC_018130	chrA04	16498143	16499698	chrA04:16498143-16499698	71.4286	241.134	490	AT2G20620		FALSE	FALSE	25
XLOC_018137	chrA04	16594773	16599130	chrA04:16594773-16599130	89.1156	1925.48	1470	AT2G38120	AUX1, WAV5, PIR1, MAP1	FALSE	FALSE	91
XLOC_018134	chrA04	16538963	16541264	chrA04:16538963-16541264	70.1333	886.74	1875	AT2G38070		FALSE	FALSE	23
XLOC_010306	chrA03	7215261	7216499	chrA03:7215261-7216499	84.5238	479.179	420	AT2G33810	SPL3	FALSE	TRUE	46
XLOC_007631	chrA02	6692739	6695279	chrA02:6692739-6695279	83.9161	1407.91	1287	AT1G66330		FALSE	FALSE	36
XLOC_012795	chrA03	2264497	2266063	chrA03:2264497-2266063	80.9058	782.145	817	AT5G14440		FALSE	FALSE	62
XLOC_012794	chrA03	2257671	2260543	chrA03:2257671-2260543	86.9172	1746.95	1437	AT5G14420	RGLG2	FALSE	FALSE	9
XLOC_012797	chrA03	2276711	2279245	chrA03:2276711-2279245	88.2035	1173.48	924	AT5G14500		FALSE	FALSE	66
XLOC_002579	chrA01	4314662	4318556	chrA01:4314662-4318556	81.4126	1593.66	1614	AT4G18020	APRR2	FALSE	FALSE	63
XLOC_002574	chrA01	4256294	4258178	chrA01:4256294-4258178	77.9582	1065.27	1293	AT4G17950		FALSE	FALSE	17
XLOC_002576	chrA01	4276654	4279528	chrA01:4276654-4279528	84.2105	1590.05	1463	AT5G46570	BSK2	FALSE	FALSE	55
XLOC_002572	chrA01	4227377	4229598	chrA01:4227377-4229598	76.1879	1368.24	1831	AT4G17880		FALSE	FALSE	89
XLOC_041615	chrA09	25742841	25745409	chrA09:25742841-25745409	83.1662	1454.8	1396	AT3G55700		FALSE	FALSE	46
XLOC_041610	chrA09	25680581	25682658	chrA09:25680581-25682658	85.124	825.426	726	AT3G55600		FALSE	FALSE	17
XLOC_041611	chrA09	25713501	25715468	chrA09:25713501-25715468	91.3279	1043.63	738	AT3G55620	emb1624	FALSE	FALSE	31
XLOC_041613	chrA09	25719591	25722431	chrA09:25719591-25722431	88.0079	1278.07	1009	AT3G55640		FALSE	FALSE	69
XLOC_049441	chrA10	13813980	13818066	chrA10:13813980-13818066	85.341	2581.91	2258	AT5G14230		TRUE	FALSE	94
XLOC_049440	chrA10	13804910	13811206	chrA10:13804910-13811206	89.4907	2064.34	1551	AT5G14260		FALSE	FALSE	61
XLOC_049443	chrA10	13851417	13853446	chrA10:13851417-13853446	82.0037	1101.34	1078	AT5G14090		FALSE	FALSE	91
XLOC_049442	chrA10	13841007	13844706	chrA10:13841007-13844706	84.4521	1920.07	1743	AT5G14120		FALSE	FALSE	11
XLOC_049445	chrA10	13861219	13863446	chrA10:13861219-13863446	81.4485	1507.1	1574	AT5G14050		FALSE	FALSE	50
XLOC_049446	chrA10	13866256	13868056	chrA10:13866256-13868056	86.1252	693.78	591	AT5G14030		FALSE	FALSE	20
XLOC_049448	chrA10	13875307	13876596	chrA10:13875307-13876596	85.5096	719.027	628	AT5G14000	anac084, NAC084	FALSE	FALSE	99
XLOC_086650	chrC03_random	2374454	2375109	chrC03_random:2374454-2375109	83	417.864	400	AT2G05620	PGR5	FALSE	FALSE	64
XLOC_087523	chrC03_random	4982252	4986645	chrC03_random:4982252-4986645	81.4459	1943.51	1978	AT4G39690		FALSE	FALSE	49
XLOC_087529	chrC03_random	5032604	5036487	chrC03_random:5032604-5036487	87.0437	1698.26	1397	AT1G62020		FALSE	FALSE	41
XLOC_071463	chrC02	6343133	6348167	chrC02:6343133-6348167	88.2033	3505.23	2755	AT5G58140	PHOT2, NPL1	FALSE	FALSE	93
XLOC_071464	chrC02	6387349	6389319	chrC02:6387349-6389319	92.5	879.527	600	AT5G58060	YKT61, ATYKT61, ATGP1	FALSE	FALSE	11
XLOC_071466	chrC02	6397118	6398439	chrC02:6397118-6398439	86.1972	1261.84	1065	AT5G58020		FALSE	FALSE	43
XLOC_122598	chrC08	17625620	17626853	chrC08:17625620-17626853	73.4351	417.864	655	AT4G27310		FALSE	FALSE	87
XLOC_032389	chrA07	22616867	22618666	chrA07:22616867-22618666	86.7021	904.774	752	AT1G76450		TRUE	FALSE	63
XLOC_032384	chrA07	22590837	22592849	chrA07:22590837-22592849	76.7591	338.516	469	AT4G33780		FALSE	FALSE	96
XLOC_000369	chrA01	3430128	3431894	chrA01:3430128-3431894	87.0262	834.443	686	AT4G29670	ACHT2	FALSE	FALSE	13
XLOC_000368	chrA01	3427908	3429980	chrA01:3427908-3429980	81.7931	1422.34	1450	AT4G29680		FALSE	FALSE	79
XLOC_000363	chrA01	3396558	3400282	chrA01:3396558-3400282	85.8113	1575.63	1325	AT4G29730	NFC5, MSI5	FALSE	FALSE	57
XLOC_000362	chrA01	3394748	3396455	chrA01:3394748-3396455	90.0433	313.269	231	AT4G29735		FALSE	FALSE	17
XLOC_000366	chrA01	3422548	3424071	chrA01:3422548-3424071	83.6846	1370.04	1281	AT4G29700		FALSE	FALSE	36
XLOC_000364	chrA01	3406098	3408053	chrA01:3406098-3408053	83.4352	1723.5	1636	AT4G29720	ATPAO5, PAO5	FALSE	FALSE	21
XLOC_032137	chrA07	20126351	20127648	chrA07:20126351-20127648	81.1377	966.089	1002	AT1G69160		TRUE	FALSE	93
XLOC_032133	chrA07	20098341	20100941	chrA07:20098341-20100941	90.6637	1894.82	1371	AT1G69040	ACR4	FALSE	FALSE	83
XLOC_032132	chrA07	20078931	20080731	chrA07:20078931-20080731	81.7898	924.611	961	AT1G69010	BIM2	FALSE	FALSE	25
XLOC_057418	chrAnn_random	29201543	29205141	chrAnn_random:29201543-29205141	88.7969	2352.88	1812	AT1G31850		FALSE	FALSE	9
XLOC_120338	chrC07	43517593	43520088	chrC07:43517593-43520088	87.6011	1386.27	1113	AT4G35160		FALSE	FALSE	13
XLOC_081969	chrC03	8558604	8560013	chrC03:8558604-8560013	86.0619	531.477	452	AT2G30330	BLOS1	FALSE	FALSE	27
XLOC_081966	chrC03	8548991	8552063	chrC03:8548991-8552063	81.2581	1507.1	1542	AT2G30320		FALSE	FALSE	50
XLOC_081964	chrC03	8528858	8532363	chrC03:8528858-8532363	84.9906	598.201	533	AT2G30270		FALSE	FALSE	14
XLOC_153097	chrCnn_random	75118913	75120784	chrCnn_random:75118913-75120784	86.6473	818.212	689	AT1G19310		FALSE	FALSE	24
XLOC_141156	chrCnn_random	31484841	31488153	chrCnn_random:31484841-31488153	85.8358	2349.27	1998	AT2G31820		FALSE	FALSE	66
XLOC_084249	chrC03	34997293	34999031	chrC03:34997293-34999031	89.697	884.937	660	AT5G63880	VPS20.1	FALSE	FALSE	36
XLOC_084240	chrC03	34923155	34925531	chrC03:34923155-34925531	89.0842	1415.13	1081	AT5G63990		FALSE	FALSE	67
XLOC_084241	chrC03	34926717	34928671	chrC03:34926717-34928671	88.195	1487.26	1169	AT5G63980	SAL1, ALX8, ATSAL1, HOS2, FRY1, RON1	FALSE	FALSE	63
XLOC_084242	chrC03	34933504	34939181	chrC03:34933504-34939181	89.7323	3663.93	2727	AT5G63960		FALSE	TRUE	61
XLOC_035487	chrA08	3426808	3428168	chrA08:3426808-3428168	85.1282	886.74	780	AT1G46480	WOX4	FALSE	FALSE	69
XLOC_035484	chrA08	3379338	3382770	chrA08:3379338-3382770	84.4461	1501.69	1363	AT1G47128	RD21, RD21A	FALSE	FALSE	45
XLOC_035481	chrA08	3344978	3346431	chrA08:3344978-3346431	77.027	334.91	444	AT1G47200	WPP2	FALSE	FALSE	38
XLOC_149266	chrCnn_random	36752498	36756238	chrCnn_random:36752498-36756238	88.7987	2394.36	1848	AT5G11240		FALSE	FALSE	81
XLOC_100005	chrC05	35130694	35133697	chrC05:35130694-35133697	91.9779	1043.63	723	AT3G17590	BSH, CHE1	FALSE	FALSE	43
XLOC_023335	chrA05	7373137	7374378	chrA05:7373137-7374378	86.1111	931.825	792	AT2G29300		FALSE	FALSE	77
XLOC_029892	chrA06	24174549	24176174	chrA06:24174549-24176174	87.5	776.735	624	AT5G42770		FALSE	FALSE	48
XLOC_122621	chrC08	17765232	17767747	chrC08:17765232-17767747	86.2692	1308.73	1107	AT4G27940	ATMTM1, MTM1	FALSE	FALSE	89
XLOC_134538	chrC09	14555954	14559580	chrC09:14555954-14559580	87.1102	1757.77	1443	AT5G44100	ckl7	FALSE	FALSE	25
XLOC_132142	chrC09	36937230	36941867	chrC09:36937230-36941867	87.4886	2729.78	2190	AT5G58270	STA1, ATATM3, ATM3	FALSE	FALSE	74
XLOC_050201	chrA10_random	1029430	1032258	chrA10_random:1029430-1032258	84.1298	1207.74	1109	AT5G22100		FALSE	FALSE	71
XLOC_038166	chrA08	12865936	12866910	chrA08:12865936-12866910	84.6457	558.527	508	AT4G37240		FALSE	FALSE	100
XLOC_038164	chrA08	12831151	12832950	chrA08:12831151-12832950	91.3793	737.061	522	AT4G36800	RCE1	FALSE	FALSE	48
XLOC_038162	chrA08	12809117	12811553	chrA08:12809117-12811553	86.4067	1128.39	949	AT4G36730	GBF1	FALSE	FALSE	36
XLOC_038160	chrA08	12795932	12799493	chrA08:12795932-12799493	83.3333	1844.33	1728	AT4G36690	ATU2AF65A	FALSE	FALSE	8
XLOC_038168	chrA08	12878650	12881030	chrA08:12878650-12881030	83.7258	1552.18	1444	AT4G37210		FALSE	FALSE	53
XLOC_038169	chrA08	12882745	12884340	chrA08:12882745-12884340	78.7372	948.055	1077	AT4G37180		FALSE	FALSE	4
XLOC_127649	chrC08	33290021	33290968	chrC08:33290021-33290968	80	295.235	315	AT2G22000	PROPEP6	FALSE	FALSE	23
XLOC_040984	chrA09	18796536	18802137	chrA09:18796536-18802137	86.5708	2924.55	2435	AT1G30810		FALSE	FALSE	85
XLOC_114595	chrC07	23844093	23848337	chrC07:23844093-23848337	80.1453	1139.21	1239	AT5G43990	SUVR2	FALSE	FALSE	86
XLOC_103774	chrC05	33061836	33064618	chrC05:33061836-33064618	79.0274	1164.46	1316	AT3G19290	ABF4, AREB2	FALSE	FALSE	85
XLOC_027706	chrA06	821422	825360	chrA06:821422-825360	84.6901	2417.8	2162	AT1G54130	RSH3, AT-RSH3, ATRSH3	FALSE	FALSE	10
XLOC_027707	chrA06	830597	831100	chrA06:830597-831100	86.6667	452.129	375	AT1G54120		TRUE	FALSE	11
XLOC_027704	chrA06	806876	809640	chrA06:806876-809640	78.8043	957.072	1104	AT1G54180	ATBRXL3, BRX-LIKE3	FALSE	FALSE	20
XLOC_027705	chrA06	818969	821250	chrA06:818969-821250	77.9177	976.909	1191	AT1G54150		FALSE	FALSE	25
XLOC_027702	chrA06	759507	760520	chrA06:759507-760520	82.3671	832.639	828	AT1G53070		FALSE	FALSE	33
XLOC_027701	chrA06	755362	756460	chrA06:755362-756460	82.4096	836.246	830	AT1G53070		FALSE	FALSE	14
XLOC_027709	chrA06	843101	845840	chrA06:843101-845840	80.1075	342.123	372	AT1G54070		FALSE	FALSE	25
XLOC_151692	chrCnn_random	61902638	61907894	chrCnn_random:61902638-61907894	89.4198	1943.51	1465	AT3G26200	CYP71B22	FALSE	FALSE	69
XLOC_040322	chrA09	10849840	10855472	chrA09:10849840-10855472	91.3084	3048.98	2163	AT5G45560		FALSE	FALSE	79
XLOC_040321	chrA09	10847280	10849416	chrA09:10847280-10849416	92.7469	957.072	648	AT5G45550		FALSE	FALSE	50
XLOC_040320	chrA09	10839590	10843460	chrA09:10839590-10843460	88.6051	1306.93	1018	AT5G45430		FALSE	FALSE	90
XLOC_040327	chrA09	10918840	10920740	chrA09:10918840-10920740	79.0988	892.15	1043	AT5G45710	AT-HSFA4C, RHA1, HSFA4C	FALSE	FALSE	5
XLOC_040325	chrA09	10903800	10906023	chrA09:10903800-10906023	89.2562	1434.96	1089	AT5G45670		FALSE	FALSE	26
XLOC_088728	chrC04	11851583	11856236	chrC04:11851583-11856236	81.1391	1027.4	1071	AT2G30280	RDM4, DMS4	FALSE	FALSE	99
XLOC_127375	chrC08	30265720	30267827	chrC08:30265720-30267827	75.8468	526.067	679	AT5G42520	BPC6, BBR/BPC6, ATBPC6	FALSE	FALSE	98
XLOC_032910	chrA07	4706816	4710554	chrA07:4706816-4710554	90.6703	1525.13	1104	AT2G05830		FALSE	FALSE	24
XLOC_136481	chrC09	37572509	37574193	chrC09:37572509-37574193	74.7077	1144.62	1625	AT5G58930		FALSE	FALSE	24
XLOC_120329	chrC07	43459598	43462201	chrC07:43459598-43462201	84.9696	2587.32	2302	AT4G34980	SLP2	FALSE	FALSE	91
XLOC_120326	chrC07	43418334	43419861	chrC07:43418334-43419861	88	816.409	650	AT4G34730		FALSE	FALSE	96
XLOC_120327	chrC07	43425057	43425861	chrC07:43425057-43425861	88.5802	417.864	324	AT4G34760		FALSE	FALSE	2
XLOC_120324	chrC07	43408715	43411811	chrC07:43408715-43411811	79.5859	1847.94	2077	AT4G34710	ADC2, SPE2, ATADC2	FALSE	FALSE	36
XLOC_120325	chrC07	43416630	43418071	chrC07:43416630-43418071	93.5354	749.684	495	AT4G34720	AVA-P1, VHA-C1, ATVHA-C1	FALSE	FALSE	91
XLOC_148569	chrCnn_random	29390990	29392614	chrCnn_random:29390990-29392614	79.1519	241.134	283	AT5G49120		FALSE	FALSE	36
XLOC_113170	chrC07	6546865	6548713	chrC07:6546865-6548713	90.0212	636.072	471	AT2G06025		FALSE	FALSE	6
XLOC_125369	chrC08	8570170	8571263	chrC08:8570170-8571263	82.5	288.022	280	AT1G22520		FALSE	FALSE	40
XLOC_038988	chrA08_random	1058356	1061279	chrA08_random:1058356-1061279	90.1944	1608.09	1183	AT5G35630	GS2, GLN2, ATGSL1	FALSE	FALSE	63
XLOC_129851	chrC09	8276742	8278255	chrC09:8276742-8278255	83.8631	868.707	818	AT1G64090	RTNLB3	FALSE	FALSE	31
XLOC_129857	chrC09	8318852	8321448	chrC09:8318852-8321448	79.4203	1213.15	1380	AT1G64180		FALSE	FALSE	17
XLOC_036115	chrA08	10533728	10535956	chrA08:10533728-10535956	83.3828	1427.75	1348	AT4G33970		TRUE	FALSE	24
XLOC_036114	chrA08	10531408	10533201	chrA08:10531408-10533201	78.9082	329.499	403	AT4G33980		FALSE	FALSE	88
XLOC_036113	chrA08	10529578	10530489	chrA08:10529578-10530489	87.8205	585.578	468	AT4G33985		FALSE	FALSE	88
XLOC_036119	chrA08	10571698	10575318	chrA08:10571698-10575318	90.4528	2516.99	1833	AT4G33430	BAK1, RKS10, SERK3, ELG, ATSERK3, ATBAK1	FALSE	FALSE	68
XLOC_036118	chrA08	10562258	10564381	chrA08:10562258-10564381	89.9658	1189.71	877	AT4G33910		FALSE	FALSE	14
XLOC_128104	chrC08	37532274	37533210	chrC08:37532274-37533210	90.5495	630.662	455	AT1G05230	HDG2	FALSE	FALSE	45
XLOC_128100	chrC08	37497127	37497900	chrC08:37497127-37497900	88.4615	434.095	338	AT1G05190	emb2394	TRUE	FALSE	77
XLOC_128101	chrC08	37508424	37509490	chrC08:37508424-37509490	90.8046	363.763	261	AT1G05205		FALSE	FALSE	14
XLOC_128868	chrC08_random	2718491	2721874	chrC08_random:2718491-2721874	89.5833	895.757	672	AT4G15940		FALSE	FALSE	43
XLOC_017530	chrA04	9393997	9395730	chrA04:9393997-9395730	87.5	259.168	208	AT5G40970		FALSE	FALSE	24
XLOC_017534	chrA04	9411677	9413987	chrA04:9411677-9413987	85.5878	1431.36	1242	AT5G41060		FALSE	FALSE	96
XLOC_017535	chrA04	9414417	9416049	chrA04:9414417-9416049	90.3988	935.431	677	AT5G41070	DRB5	FALSE	FALSE	57
XLOC_050897	chrAnn_random	6909456	6916897	chrAnn_random:6909456-6916897	88.6325	3802.79	2947	AT5G61780	Tudor2, AtTudor2, TSN2	FALSE	FALSE	32
XLOC_026890	chrA06	16570971	16576516	chrA06:16570971-16576516	90.0971	699.19	515	AT5G65020	ANNAT2	FALSE	FALSE	45
XLOC_026893	chrA06	16600491	16604866	chrA06:16600491-16604866	80.0638	576.561	627	AT5G65070	MAF4, FCL4, AGL69	FALSE	TRUE	90
XLOC_026892	chrA06	16592691	16597273	chrA06:16592691-16597273	81.6361	589.185	599	AT1G77080	MAF1, FLM, AGL27	FALSE	TRUE	92
XLOC_101383	chrC05	5522422	5524388	chrC05:5522422-5524388	83.2934	1314.14	1251	AT1G13570		FALSE	FALSE	46
XLOC_101382	chrC05	5518644	5522328	chrC05:5518644-5522328	92.8205	1732.52	1170	AT1G13560	AAPT1, ATAAPT1	FALSE	FALSE	71
XLOC_119924	chrC07	39249354	39252089	chrC07:39249354-39252089	90.0888	1833.51	1352	AT4G22780	ACR7	FALSE	FALSE	22
XLOC_119920	chrC07	39224979	39226859	chrC07:39224979-39226859	87.5	1101.34	888	AT4G22753	SMO1-3	FALSE	FALSE	11
XLOC_119923	chrC07	39242723	39245159	chrC07:39242723-39245159	84.714	1137.41	1014	AT4G22770		FALSE	FALSE	30
XLOC_119929	chrC07	39318592	39320609	chrC07:39318592-39320609	87.7207	1550.38	1246	AT4G22840		FALSE	FALSE	35
XLOC_140498	chrCnn_random	24147878	24148813	chrCnn_random:24147878-24148813	86.0687	616.235	524	AT3G21230	4CL5	TRUE	FALSE	36
XLOC_047898	chrA10	15205257	15206414	chrA10:15205257-15206414	90.7407	450.325	324	AT5G09250	KIWI	FALSE	FALSE	56
XLOC_047890	chrA10	15181337	15183462	chrA10:15181337-15183462	83.5749	874.117	828	AT5G09380		TRUE	FALSE	20
XLOC_047893	chrA10	15192167	15194857	chrA10:15192167-15194857	78.3934	913.791	1083	AT5G09330	VNI1	FALSE	FALSE	95
XLOC_047894	chrA10	15195057	15197328	chrA10:15195057-15197328	80.5502	1456.6	1563	AT3G19770	ATVPS9A, VPS9A, VPS9	TRUE	FALSE	64
XLOC_105628	chrC06	1726053	1727521	chrC06:1726053-1727521	84.0909	861.493	792	AT1G44960		FALSE	FALSE	58
XLOC_105629	chrC06	1728073	1729828	chrC06:1728073-1729828	89.1762	1371.85	1044	AT1G44970		FALSE	FALSE	46
XLOC_072948	chrC02	25153697	25156171	chrC02:25153697-25156171	71.6535	324.089	635	AT4G34400		FALSE	FALSE	46
XLOC_026274	chrA06	9547140	9549273	chrA06:9547140-9549273	92.562	356.55	242	AT3G48030		FALSE	FALSE	79
XLOC_026277	chrA06	9559470	9562083	chrA06:9559470-9562083	87.6509	1346.6	1077	AT3G47990	SIS3	FALSE	FALSE	6
XLOC_026276	chrA06	9556000	9558960	chrA06:9556000-9558960	88.971	2114.83	1623	AT3G48000	ALDH2B4, ALDH2, ALDH2A	FALSE	FALSE	37
XLOC_026270	chrA06	9522770	9525502	chrA06:9522770-9525502	89.8276	2340.26	1740	AT3G48150	APC8, CDC23	FALSE	FALSE	42
XLOC_075622	chrC02_random	4127002	4128981	chrC02_random:4127002-4128981	91.565	1400.7	984	AT2G03510		FALSE	FALSE	37
XLOC_105626	chrC06	1694483	1701807	chrC06:1694483-1701807	85.7802	3030.95	2602	AT1G44910	ATPRP40A, PRP40A	FALSE	FALSE	9
XLOC_137614	chrC09_random	1189241	1191165	chrC09_random:1189241-1191165	86.0558	881.33	753	AT5G38290		FALSE	FALSE	75
XLOC_060553	chrC01	12064964	12066652	chrC01:12064964-12066652	85.1752	838.049	742	AT4G25680		FALSE	FALSE	12
XLOC_060551	chrC01	12048364	12050817	chrC01:12048364-12050817	84.4253	1025.6	931	AT4G25630	FIB2, ATFIB2	FALSE	FALSE	50
XLOC_060557	chrC01	12121481	12122165	chrC01:12121481-12122165	83.1551	389.011	374	AT4G25760	ATGDU2, GDU2	FALSE	FALSE	88
XLOC_060559	chrC01	12156271	12159130	chrC01:12156271-12159130	77.6445	1516.12	1834	AT4G25800		FALSE	FALSE	89
XLOC_078394	chrC03	28435361	28436988	chrC03:28435361-28436988	75.4651	589.185	860	AT3G24050	GATA1	FALSE	FALSE	23
XLOC_059184	chrAnn_random	46663518	46666445	chrAnn_random:46663518-46666445	85.7868	1141.02	985	AT4G33500		FALSE	FALSE	26
XLOC_113990	chrC07	17019083	17021017	chrC07:17019083-17021017	78.4648	830.836	938	AT1G27370	SPL10	FALSE	FALSE	26
XLOC_113995	chrC07	17057513	17059020	chrC07:17057513-17059020	92.0605	765.915	529	AT1G27400		FALSE	FALSE	29
XLOC_034538	chrA07	21978996	21982330	chrA07:21978996-21982330	87.6404	2773.06	2225	AT1G74350		FALSE	FALSE	2
XLOC_034535	chrA07	21961243	21962470	chrA07:21961243-21962470	91.4454	480.982	339	AT1G74270		FALSE	FALSE	29
XLOC_034534	chrA07	21955728	21960660	chrA07:21955728-21960660	85.5416	4868.58	4219	AT1G74260	PUR4	FALSE	FALSE	21
XLOC_034537	chrA07	21970117	21974380	chrA07:21970117-21974380	86.6889	2531.41	2096	AT1G74330		FALSE	FALSE	56
XLOC_034536	chrA07	21964045	21967950	chrA07:21964045-21967950	83.9344	2957.01	2745	AT1G74310	ATHSP101, HSP101, HOT1	FALSE	FALSE	16
XLOC_034530	chrA07	21924360	21926179	chrA07:21924360-21926179	75.4098	931.825	1342	AT1G74120		FALSE	FALSE	14
XLOC_110785	chrC06	24334244	24335802	chrC06:24334244-24335802	81.384	1021.99	1026	AT1G75540	STH2	FALSE	FALSE	98
XLOC_023582	chrA05	10772431	10779005	chrA05:10772431-10779005	90.6848	2746.01	1986	AT1G49430	LACS2, LRD2	FALSE	FALSE	46
XLOC_023583	chrA05	10780085	10782335	chrA05:10780085-10782335	83.496	1193.31	1127	AT1G49350		FALSE	FALSE	9
XLOC_023585	chrA05	10784275	10796065	chrA05:10784275-10796065	90.6143	8450.07	6105	AT1G49340	ATPI4K ALPHA	FALSE	FALSE	72
XLOC_023587	chrA05	10801492	10803525	chrA05:10801492-10803525	76.0252	230.314	317	AT5G20920	EIF2 BETA	FALSE	FALSE	14
XLOC_010229	chrA03	6606143	6608648	chrA03:6606143-6608648	76.8991	737.061	961	AT2G31270	ATCDT1A, CDT1A, CDT1	FALSE	FALSE	12
XLOC_010227	chrA03	6574163	6575688	chrA03:6574163-6575688	88.7805	798.375	615	AT2G31140		FALSE	FALSE	56
XLOC_010222	chrA03	6532246	6533031	chrA03:6532246-6533031	84.4	275.398	250	AT2G31035		FALSE	FALSE	46
XLOC_010221	chrA03	6525846	6532021	chrA03:6525846-6532021	90.4762	3130.13	2268	AT2G31010		FALSE	FALSE	59
XLOC_010220	chrA03	6514436	6517636	chrA03:6514436-6517636	90.4887	1575.63	1146	AT2G30910	ARPC1A	FALSE	FALSE	64
XLOC_093860	chrC04	23364659	23365995	chrC04:23364659-23365995	72.0213	499.016	940	AT3G60200		FALSE	FALSE	83
XLOC_093862	chrC04	23380805	23382185	chrC04:23380805-23382185	88.7814	670.336	517	AT3G60150		FALSE	FALSE	14
XLOC_092196	chrC04	4440109	4445976	chrC04:4440109-4445976	85.2021	3494.41	3068	AT2G39340		FALSE	FALSE	78
XLOC_091428	chrC04	44228596	44231799	chrC04:44228596-44231799	82.3153	1779.41	1719	AT2G33640		FALSE	FALSE	16
XLOC_091426	chrC04	44214816	44217423	chrC04:44214816-44217423	81.3333	1393.49	1425	AT2G33610	ATSWI3B, CHB2, SWI3B	FALSE	FALSE	47
XLOC_091424	chrC04	44202176	44203961	chrC04:44202176-44203961	85.489	1094.13	951	AT2G33590		FALSE	FALSE	79
XLOC_091422	chrC04	44178776	44184482	chrC04:44178776-44184482	86.5886	2251.89	1879	AT2G33490		FALSE	FALSE	88
XLOC_091423	chrC04	44186536	44188102	chrC04:44186536-44188102	83.6634	661.319	606	AT2G33510		FALSE	FALSE	24
XLOC_091420	chrC04	44156516	44157608	chrC04:44156516-44157608	84.5805	495.409	441	AT2G33450		FALSE	FALSE	80
XLOC_062309	chrC01	33232606	33234673	chrC01:33232606-33234673	83.5836	1085.11	999	AT3G18630	ATUNG, UNG	FALSE	FALSE	91
XLOC_062308	chrC01	33228966	33232555	chrC01:33228966-33232555	71.4615	1187.9	2169	AT3G18640		FALSE	FALSE	3
XLOC_127313	chrC08	29661471	29666551	chrC08:29661471-29666551	82.9646	942.645	904	AT3G58750	CSY2	TRUE	FALSE	70
XLOC_049932	chrA10_random	387993	388462	chrA10_random:387993-388462	78.6145	279.005	332	AT1G43790	TED6	FALSE	FALSE	10
XLOC_092739	chrC04	10628604	10632746	chrC04:10628604-10632746	85.6742	1251.02	1068	AT2G31280	CPUORF7	FALSE	FALSE	62
XLOC_092736	chrC04	10622618	10625216	chrC04:10622618-10625216	77.5596	601.808	713	AT2G31130		FALSE	FALSE	96
XLOC_021980	chrA05	16608660	16609939	chrA05:16608660-16609939	85.0153	747.881	654	AT3G18580		FALSE	FALSE	71
XLOC_021984	chrA05	16634840	16638108	chrA05:16634840-16638108	76.7896	1041.83	1383	AT1G80960		FALSE	FALSE	86
XLOC_090779	chrC04	36478636	36481940	chrC04:36478636-36481940	89.3939	960.679	726	AT2G22540	SVP, AGL22	FALSE	TRUE	93
XLOC_090774	chrC04	36417066	36419380	chrC04:36417066-36419380	83.7908	829.033	765	AT2G22475	GEM	FALSE	FALSE	51
XLOC_025746	chrA06	4465834	4468358	chrA06:4465834-4468358	74.5937	814.606	1169	AT1G12120		FALSE	FALSE	99
XLOC_025742	chrA06	4409224	4411078	chrA06:4409224-4411078	88.1432	567.544	447	AT1G12310		FALSE	FALSE	39
XLOC_120689	chrC07_random	2107835	2110306	chrC07_random:2107835-2110306	86.3724	1240.2	1042	AT5G26280		TRUE	FALSE	33
XLOC_025748	chrA06	4556659	4560276	chrA06:4556659-4560276	91.2507	2396.16	1703	AT1G12000		FALSE	FALSE	41
XLOC_048385	chrA10	2189154	2193580	chrA10:2189154-2193580	84.1454	1398.9	1293	AT1G06170		FALSE	FALSE	46
XLOC_029364	chrA06	18909392	18910763	chrA06:18909392-18910763	82.038	578.364	579	AT5G25190		FALSE	FALSE	47
XLOC_114428	chrC07	21901689	21903150	chrC07:21901689-21903150	83.3641	567.544	541	AT5G67390		FALSE	FALSE	3
XLOC_003811	chrA01	18767099	18771355	chrA01:18767099-18771355	87.9079	2617.97	2084	AT3G18350		FALSE	FALSE	89
XLOC_003813	chrA01	18784366	18790145	chrA01:18784366-18790145	89.9416	5088.59	3768	AT3G18290	EMB2454, BTS	FALSE	FALSE	89
XLOC_115779	chrC07	36771042	36772669	chrC07:36771042-36772669	79.055	1252.82	1418	AT4G16430		FALSE	FALSE	23
XLOC_115775	chrC07	36754792	36756334	chrC07:36754792-36756334	86.2022	866.903	732	AT4G16360		FALSE	FALSE	47
XLOC_115776	chrC07	36758772	36760282	chrC07:36758772-36760282	77.5665	639.679	789	AT4G16380		FALSE	FALSE	88
XLOC_067848	chrC02	9545371	9547788	chrC02:9545371-9547788	91.8592	1306.93	909	AT5G53530	VPS26A	FALSE	FALSE	24
XLOC_067846	chrC02	9516931	9519678	chrC02:9516931-9519678	78.4894	1438.57	1655	AT5G53570		FALSE	FALSE	99
XLOC_127676	chrC08	33521006	33523640	chrC08:33521006-33523640	89.902	1377.26	1020	AT2G21150	XCT	FALSE	FALSE	52
XLOC_139505	chrCnn_random	13618136	13621209	chrCnn_random:13618136-13621209	87.9734	1902.04	1505	AT4G13250	NYC1	FALSE	FALSE	98
XLOC_127670	chrC08	33473006	33475960	chrC08:33473006-33475960	88.0734	1234.79	981	AT2G21270	UFD1	FALSE	FALSE	48
XLOC_064790	chrC01	22094347	22095822	chrC01:22094347-22095822	85.5501	1402.5	1218	AT4G12730	FLA2	FALSE	FALSE	29
XLOC_012207	chrA03	25890191	25895789	chrA03:25890191-25895789	88.6534	3977.71	3067	AT4G30100		FALSE	FALSE	10
XLOC_012204	chrA03	25832031	25836803	chrA03:25832031-25836803	88.4851	3146.36	2449	AT4G30020		FALSE	FALSE	88
XLOC_012203	chrA03	25828411	25829736	chrA03:25828411-25829736	84.9817	307.859	273	AT4G30010		FALSE	FALSE	38
XLOC_022213	chrA05	19024079	19025653	chrA05:19024079-19025653	78.4615	443.112	520	AT3G13480		FALSE	FALSE	72
XLOC_022212	chrA05	19018599	19023759	chrA05:19018599-19023759	89.0539	2387.14	1818	AT3G13490	OVA5, ATKRS-2	FALSE	FALSE	71
XLOC_053723	chrAnn_random	37539330	37546804	chrAnn_random:37539330-37546804	86.1367	1804.66	1522	AT3G06670		TRUE	FALSE	89
XLOC_121064	chrC08	38746	41682	chrC08:38746-41682	83.4163	1308.73	1206	AT1G02970	WEE1, ATWEE1	FALSE	FALSE	99
XLOC_050269	chrA10_random	1795161	1796682	chrA10_random:1795161-1796682	92.2269	691.977	476	AT5G58740		FALSE	FALSE	55
XLOC_050268	chrA10_random	1792849	1794782	chrA10_random:1792849-1794782	82.6004	1070.68	1046	AT5G58730		FALSE	FALSE	57
XLOC_050267	chrA10_random	1787154	1790082	chrA10_random:1787154-1790082	85.9375	2089.59	1792	AT5G58700	ATPLC4, PLC4	FALSE	FALSE	59
XLOC_050264	chrA10_random	1775638	1778242	chrA10_random:1775638-1778242	87.4926	2075.16	1679	AT5G58670	ATPLC1, ATPLC, PLC1	FALSE	FALSE	88
XLOC_050262	chrA10_random	1750333	1755310	chrA10_random:1750333-1755310	79.413	2078.77	2351	AT5G58610		FALSE	FALSE	56
XLOC_050261	chrA10_random	1747865	1749850	chrA10_random:1747865-1749850	87.3754	1483.66	1204	AT5G58600	PMR5, TBL44	FALSE	FALSE	29
XLOC_095853	chrC04	46756813	46758411	chrC04:46756813-46758411	83.5724	830.836	767	AT2G41835		FALSE	FALSE	38
XLOC_095852	chrC04	46749714	46755981	chrC04:46749714-46755981	89.0064	4105.75	3120	AT2G41830		FALSE	FALSE	2
XLOC_095857	chrC04	46777083	46778901	chrC04:46777083-46778901	86.9594	1826.3	1503	AT4G13770	CYP83A1, REF2	TRUE	FALSE	24
XLOC_085028	chrC03	44456389	44459293	chrC03:44456389-44459293	79.4434	966.089	1114	AT3G45750		TRUE	FALSE	84
XLOC_094108	chrC04	26204467	26205696	chrC04:26204467-26205696	91.9643	484.589	336	AT3G55750		FALSE	FALSE	52
XLOC_094109	chrC04	26206250	26208926	chrC04:26206250-26208926	92.528	1178.89	803	AT3G55740	PROT2, ATPROT2	FALSE	FALSE	77
XLOC_094106	chrC04	26199175	26201476	chrC04:26199175-26201476	91.2458	1671.21	1188	AT3G55800	SBPASE	FALSE	FALSE	54
XLOC_094107	chrC04	26202223	26204016	chrC04:26202223-26204016	90.1173	810.999	597	AT3G55770		FALSE	FALSE	93
XLOC_044486	chrA09	22456520	22457747	chrA09:22456520-22457747	83.7838	475.572	444	AT1G23040		TRUE	FALSE	91
XLOC_110859	chrC06	25232769	25234572	chrC06:25232769-25234572	84.0659	394.421	364	AT1G73885		FALSE	FALSE	80
XLOC_044487	chrA09	22459411	22462237	chrA09:22459411-22462237	86.9377	2244.68	1845	AT1G23030		FALSE	FALSE	51
XLOC_093453	chrC04	18819065	18819880	chrC04:18819065-18819880	90.8316	652.302	469	AT1G61667		FALSE	FALSE	30
XLOC_123560	chrC08	28208542	28211724	chrC08:28208542-28211724	79.2826	1398.9	1617	AT5G51350		FALSE	FALSE	99
XLOC_123563	chrC08	28245662	28247864	chrC08:28245662-28247864	85.4657	1115.77	977	AT3G56170	CAN	FALSE	FALSE	57
XLOC_123566	chrC08	28257042	28259254	chrC08:28257042-28259254	86.9166	1577.43	1307	AT3G56200		FALSE	FALSE	13
XLOC_044482	chrA09	22414874	22416037	chrA09:22414874-22416037	74.3304	282.612	448	AT1G70890	MLP43	FALSE	FALSE	16
XLOC_111104	chrC06	28104027	28105905	chrC06:28104027-28105905	88.2736	1557.59	1228	AT1G67750		FALSE	FALSE	62
XLOC_111100	chrC06	28048932	28052155	chrC06:28048932-28052155	85.6683	2168.94	1863	AT1G67840	CSK	FALSE	FALSE	75
XLOC_098356	chrC05	15596878	15597713	chrC05:15596878-15597713	81.8182	563.937	572	AT1G28360	ERF12, ATERF12	FALSE	FALSE	27
XLOC_098351	chrC05	15542521	15545966	chrC05:15542521-15545966	84.4032	2066.14	1885	AT1G28340	AtRLP4, RLP4	FALSE	FALSE	3
XLOC_091955	chrC04	1555297	1558690	chrC04:1555297-1558690	88.9937	2076.96	1590	AT2G41680	NTRC	FALSE	FALSE	61
XLOC_098358	chrC05	15657718	15661294	chrC05:15657718-15661294	83.5836	3187.84	2997	AT1G28440	HSL1	FALSE	FALSE	30
XLOC_009354	chrA02_random	7682	10991	chrA02_random:7682-10991	93.1268	1543.17	1033	AT5G11790	NDL2	FALSE	FALSE	95
XLOC_001168	chrA01	12184884	12187117	chrA01:12184884-12187117	76.7547	1155.44	1553	AT3G48080		FALSE	FALSE	88
XLOC_001169	chrA01	12191924	12194276	chrA01:12191924-12194276	73.6979	942.645	1536	AT3G48080		FALSE	FALSE	1
XLOC_009359	chrA02_random	30679	34551	chrA02_random:30679-34551	91.0583	2475.51	1767	AT5G11670	ATNADP-ME2, NADP-ME2	FALSE	FALSE	53
XLOC_009358	chrA02_random	26733	30311	chrA02_random:26733-30311	86.3797	2037.29	1696	AT5G11710		FALSE	FALSE	32
XLOC_040048	chrA09	7538712	7540207	chrA09:7538712-7540207	86.5108	1330.37	1112	AT1G62280	SLAH1	TRUE	FALSE	100
XLOC_040040	chrA09	7453188	7458153	chrA09:7453188-7458153	82.5408	2848.81	2818	AT5G49760		TRUE	FALSE	13
XLOC_040044	chrA09	7495908	7500630	chrA09:7495908-7500630	82.087	2287.96	2300	AT1G62310		FALSE	FALSE	96
XLOC_003988	chrA01	20627463	20631900	chrA01:20627463-20631900	87.5663	1640.55	1319	AT3G13320	CAX2, atcax2	FALSE	FALSE	69
XLOC_003980	chrA01	20535057	20537280	chrA01:20535057-20537280	76.1168	417.864	582	AT3G14230	RAP2.2	FALSE	FALSE	88
XLOC_003981	chrA01	20540335	20542700	chrA01:20540335-20542700	83.9968	1328.57	1231	AT3G13960	AtGRF5, GRF5	FALSE	FALSE	22
XLOC_055377	chrAnn_random	5894265	5896618	chrAnn_random:5894265-5896618	79.1933	1400.7	1562	AT5G45290		FALSE	FALSE	49
XLOC_055372	chrAnn_random	5871491	5874278	chrAnn_random:5871491-5874278	86.7194	1370.04	1137	AT5G45170		FALSE	FALSE	61
XLOC_055373	chrAnn_random	5874424	5878308	chrAnn_random:5874424-5878308	87.9841	2230.25	1756	AT5G45190		FALSE	FALSE	96
XLOC_055371	chrAnn_random	5855903	5865528	chrAnn_random:5855903-5865528	89.2714	4610.7	3486	AT5G45140	NRPC2	FALSE	FALSE	21
XLOC_029216	chrA06	17457010	17460244	chrA06:17457010-17460244	92.8315	827.229	558	AT2G18390	TTN5, HAL, ARL2, ATARLC1	FALSE	FALSE	31
XLOC_004666	chrA01_random	2553534	2556677	chrA01_random:2553534-2556677	91.1832	2468.29	1758	AT3G13790	ATCWINV1, ATBFRUCT1	FALSE	FALSE	1
XLOC_004664	chrA01_random	2528297	2529167	chrA01_random:2528297-2529167	80.8511	526.067	564	AT3G13720	PRA1.F3, PRA8	FALSE	FALSE	88
XLOC_029213	chrA06	17428352	17429481	chrA06:17428352-17429481	76.8586	737.061	955	AT2G18500	ATOFP7, OFP7	FALSE	FALSE	14
XLOC_089610	chrC04	22293446	22295097	chrC04:22293446-22295097	76.4069	334.91	462	AT3G57870	AHUS5, EMB1637, SCE1, SCE1A, ATSCE1	FALSE	FALSE	44
XLOC_089615	chrC04	22396736	22397366	chrC04:22396736-22397366	78.4483	293.432	348	AT3G61980		TRUE	FALSE	91
XLOC_116457	chrC07	43360436	43361550	chrC07:43360436-43361550	85.2679	760.505	672	AT4G34560		FALSE	FALSE	98
XLOC_011259	chrA03	16286192	16289776	chrA03:16286192-16289776	80.8007	1193.31	1224	AT3G14890		FALSE	FALSE	24
XLOC_116450	chrC07	43317637	43318949	chrC07:43317637-43318949	81.7352	426.881	438	AT4G34290		FALSE	FALSE	12
XLOC_116453	chrC07	43329936	43334084	chrC07:43329936-43334084	80.8032	2329.44	2490	AT4G34390	XLG2	FALSE	FALSE	88
XLOC_129621	chrC09	5904367	5905370	chrC09:5904367-5905370	82.5858	405.241	379	AT2G16710		FALSE	FALSE	66
XLOC_035910	chrA08	8207441	8208907	chrA08:8207441-8208907	82.4561	699.19	684	AT4G17560		FALSE	FALSE	63
XLOC_035911	chrA08	8214251	8222362	chrA08:8214251-8222362	87.0504	682.96	556	AT4G17650		FALSE	FALSE	43
XLOC_035914	chrA08	8293537	8294538	chrA08:8293537-8294538	83.7209	224.904	215	AT4G17790		FALSE	FALSE	5
XLOC_048658	chrA10	5449906	5456274	chrA10:5449906-5456274	81.8132	1851.54	1842	AT5G49840		FALSE	FALSE	4
XLOC_109360	chrC06	7560788	7564766	chrC06:7560788-7564766	90.1417	2205	1623	AT1G54220		FALSE	FALSE	49
XLOC_056889	chrAnn_random	22949924	22952609	chrAnn_random:22949924-22952609	77.8699	2006.63	2413	AT4G02350	SEC15B	FALSE	FALSE	34
XLOC_056888	chrAnn_random	22949145	22949819	chrAnn_random:22949145-22949819	85.5835	509.836	437	AT4G02360		FALSE	FALSE	14
XLOC_041791	chrA09	27394418	27395656	chrA09:27394418-27395656	74.81	643.286	921	AT3G60200		FALSE	FALSE	38
XLOC_041790	chrA09	27348658	27351701	chrA09:27348658-27351701	90.5565	2452.06	1779	AT3G59970	MTHFR1	FALSE	FALSE	33
XLOC_041793	chrA09	27412448	27413462	chrA09:27412448-27413462	92.1147	405.241	279	AT3G60245		FALSE	FALSE	80
XLOC_041795	chrA09	27417808	27420178	chrA09:27417808-27420178	88.3149	1045.44	813	AT3G60260		FALSE	FALSE	46
XLOC_124668	chrC08	554916	559990	chrC08:554916-559990	84.375	311.466	288	AT1G04650		TRUE	FALSE	14
XLOC_124666	chrC08	546338	547570	chrC08:546338-547570	91.6667	618.038	432	AT1G04630	MEE4	FALSE	FALSE	32
XLOC_005136	chrA02	4278779	4280930	chrA02:4278779-4280930	79.7956	1135.61	1272	AT5G56420		TRUE	FALSE	25
XLOC_005131	chrA02	4215299	4216267	chrA02:4215299-4216267	80.8989	513.443	534	AT5G56550	OXS3, ATOXS3	FALSE	FALSE	98
XLOC_046071	chrA09_random	203391	204482	chrA09_random:203391-204482	90.0585	464.752	342	AT4G00810		FALSE	FALSE	29
XLOC_046070	chrA09_random	194762	203212	chrA09_random:194762-203212	85.2456	6592.6	5761	AT4G00800		FALSE	FALSE	96
XLOC_046072	chrA09_random	208798	210492	chrA09_random:208798-210492	87.1445	1077.9	879	AT4G00840		FALSE	FALSE	64
XLOC_046075	chrA09_random	222760	227902	chrA09_random:222760-227902	87.6899	3948.86	3160	AT4G00900	ECA2, ATECA2	FALSE	FALSE	37
XLOC_128476	chrC08_random	2886232	2887832	chrC08_random:2886232-2887832	82.7673	816.409	795	AT4G16690	ATMES16, MES16	FALSE	FALSE	24
XLOC_128474	chrC08_random	2869492	2870824	chrC08_random:2869492-2870824	90.7317	852.476	615	AT4G16720		FALSE	FALSE	20
XLOC_128473	chrC08_random	2849852	2855982	chrC08_random:2849852-2855982	91.6933	448.522	313	AT4G16765		FALSE	FALSE	85
XLOC_128478	chrC08_random	2902642	2907346	chrC08_random:2902642-2907346	88.7164	3074.23	2384	AT4G16630		FALSE	FALSE	50
XLOC_077522	chrC03	18817772	18819125	chrC03:18817772-18819125	90.1587	857.886	630	AT2G02930	ATGSTF3, GST16, GSTF3	FALSE	FALSE	37
XLOC_119268	chrC07	32509722	32511724	chrC07:32509722-32511724	79.5597	571.151	636	AT5G48680		FALSE	FALSE	79
XLOC_100361	chrC05	39034507	39046641	chrC05:39034507-39046641	86.0484	4470.03	3763	AT3G11964		FALSE	FALSE	81
XLOC_100363	chrC05	39064177	39069547	chrC05:39064177-39069547	89.7766	1559.4	1164	AT3G11945	PDS2, ATHST, HST	FALSE	FALSE	9
XLOC_100364	chrC05	39071367	39073000	chrC05:39071367-39073000	91.6667	892.15	624	AT3G11940	ATRPS5A, AML1, RPS5A	FALSE	FALSE	29
XLOC_100365	chrC05	39088947	39100260	chrC05:39088947-39100260	90.063	4511.51	3331	AT3G11910	UBP13	FALSE	TRUE	66
XLOC_071168	chrC02	3419718	3421540	chrC02:3419718-3421540	79.0235	493.606	553	AT5G16110		FALSE	FALSE	97
XLOC_108172	chrC06	31599742	31604581	chrC06:31599742-31604581	85.9526	2176.15	1858	AT1G69870	NRT1.7	FALSE	FALSE	56
XLOC_071162	chrC02	3346573	3349573	chrC02:3346573-3349573	87.8976	1629.73	1289	AT5G15860	ATPCME, PCME	FALSE	FALSE	3
XLOC_039118	chrA08_random	408236	411810	chrA08_random:408236-411810	85.6481	1016.58	864	AT1G49890	QWRF2	FALSE	FALSE	5
XLOC_039119	chrA08_random	420178	421650	chrA08_random:420178-421650	81.9227	969.695	957	AT1G49010		FALSE	FALSE	36
XLOC_039116	chrA08_random	395787	398250	chrA08_random:395787-398250	89.8039	1371.85	1020	AT1G49910	BUB3.2	FALSE	FALSE	41
XLOC_039110	chrA08_random	316474	318383	chrA08_random:316474-318383	80.7692	675.746	702	AT5G20840		FALSE	FALSE	88
XLOC_039111	chrA08_random	318456	321753	chrA08_random:318456-321753	81.2918	859.69	898	AT1G35190		FALSE	FALSE	88
XLOC_039113	chrA08_random	346170	352130	chrA08_random:346170-352130	84.3229	1635.14	1499	AT1G51310		FALSE	FALSE	61
XLOC_031341	chrA07	11580271	11583569	chrA07:11580271-11583569	81.3065	1896.63	1990	AT2G26730		FALSE	FALSE	30
XLOC_031343	chrA07	11663541	11667095	chrA07:11663541-11667095	80.1476	1375.45	1491	AT2G27060		FALSE	FALSE	14
XLOC_031342	chrA07	11652001	11653064	chrA07:11652001-11653064	87.3333	554.921	450	AT2G27030	CAM5, ACAM-2	FALSE	FALSE	47
XLOC_031345	chrA07	11678261	11680194	chrA07:11678261-11680194	82.1092	520.657	531	AT2G27130		FALSE	FALSE	81
XLOC_031344	chrA07	11673131	11676844	chrA07:11673131-11676844	84.1335	2383.54	2187	AT2G27100	SE	FALSE	FALSE	9
XLOC_031349	chrA07	11711803	11715345	chrA07:11711803-11715345	77.0916	1649.57	2008	AT2G27230	LHW	FALSE	FALSE	55
XLOC_123839	chrC08	30843638	30844528	chrC08:30843638-30844528	80.1453	379.994	413	AT3G61590	HWS	FALSE	FALSE	91
XLOC_030435	chrA07	717153	718296	chrA07:717153-718296	87.6263	493.606	396	AT2G19760	PFN1, PRF1	FALSE	FALSE	32
XLOC_030438	chrA07	743103	744366	chrA07:743103-744366	87.9896	484.589	383	AT2G19720	rps15ab	FALSE	FALSE	40
XLOC_030439	chrA07	754223	756500	chrA07:754223-756500	87.5793	1382.67	1103	AT2G19670	ATPRMT1A, PRMT1A	FALSE	FALSE	50
XLOC_070418	chrC02	41280584	41281762	chrC02:41280584-41281762	73.3333	244.741	345	AT5G47890		FALSE	FALSE	48
XLOC_040822	chrA09	16727405	16728798	chrA09:16727405-16728798	88.9387	877.724	669	AT1G32990	PRPL11	FALSE	FALSE	41
XLOC_104597	chrC05	40915332	40917184	chrC05:40915332-40917184	81.6312	1391.68	1410	AT3G07270		TRUE	FALSE	59
XLOC_104591	chrC05	40804638	40805690	chrC05:40804638-40805690	73.7452	479.179	777	AT3G07390	AIR12	FALSE	FALSE	60
XLOC_032492	chrA07	23690458	23692473	chrA07:23690458-23692473	87.6068	874.117	702	AT1G79590	SYP52, ATSYP52	FALSE	FALSE	5
XLOC_032493	chrA07	23692838	23694715	chrA07:23692838-23694715	79.4501	609.022	691	AT3G19184		FALSE	FALSE	35
XLOC_032494	chrA07	23710028	23711175	chrA07:23710028-23711175	85.7651	325.893	281	AT1G79660		FALSE	FALSE	68
XLOC_032495	chrA07	23718418	23719574	chrA07:23718418-23719574	88.3152	470.162	368	AT1G79690	atnudt3, NUDT3	FALSE	FALSE	16
XLOC_032496	chrA07	23723848	23727779	chrA07:23723848-23727779	88.6175	2484.53	1924	AT1G79690	atnudt3, NUDT3	FALSE	FALSE	16
XLOC_032497	chrA07	23731988	23734022	chrA07:23731988-23734022	87.5084	1855.15	1497	AT1G79710		FALSE	FALSE	98
XLOC_001931	chrA01	21173919	21176477	chrA01:21173919-21176477	89.2	987.729	750	AT3G11200	AL2	FALSE	FALSE	34
XLOC_001930	chrA01	21171239	21173326	chrA01:21171239-21173326	87.5486	958.875	771	AT3G11210		FALSE	FALSE	2
XLOC_001933	chrA01	21188685	21197510	chrA01:21188685-21197510	92.8697	7620.52	5133	AT3G11130		FALSE	FALSE	33
XLOC_001932	chrA01	21183659	21185681	chrA01:21183659-21185681	79.7733	1029.21	1147	AT3G11150		FALSE	FALSE	12
XLOC_001934	chrA01	21198585	21200222	chrA01:21198585-21200222	77.5068	585.578	738	AT3G11100		FALSE	FALSE	16
XLOC_123837	chrC08	30834548	30836380	chrC08:30834548-30836380	81.8182	1330.37	1353	AT3G61580		FALSE	FALSE	100
XLOC_146355	chrCnn_random	5613113	5614854	chrCnn_random:5613113-5614854	87.3592	993.139	799	AT3G03220	ATEXPA13, EXP13, ATEXP13, ATHEXP ALPHA 1.22, EXPA13	FALSE	FALSE	11
XLOC_146353	chrCnn_random	5594064	5595841	chrCnn_random:5594064-5595841	82.6923	370.977	364	AT3G03150		FALSE	FALSE	16
XLOC_146352	chrCnn_random	5579100	5580401	chrCnn_random:5579100-5580401	90.4167	659.516	480	AT3G03100		FALSE	FALSE	34
XLOC_043552	chrA09	11240767	11242402	chrA09:11240767-11242402	77.6812	540.494	690	AT4G17900		FALSE	FALSE	67
XLOC_043559	chrA09	11370530	11372487	chrA09:11370530-11372487	88.3333	612.628	480	AT5G47370	HAT2	FALSE	FALSE	5
XLOC_038642	chrA08	17143319	17144932	chrA08:17143319-17144932	79.7954	352.943	391	AT1G12810		FALSE	FALSE	27
XLOC_038641	chrA08	17132151	17136262	chrA08:17132151-17136262	92.3077	1570.22	1079	AT1G12840	DET3, ATVHA-C	FALSE	FALSE	34
XLOC_038640	chrA08	17126020	17128412	chrA08:17126020-17128412	77.7188	928.218	1131	AT1G12860	SCRM2, ICE2	FALSE	FALSE	9
XLOC_038647	chrA08	17161905	17164322	chrA08:17161905-17164322	83.3612	1263.64	1196	AT1G12760		FALSE	FALSE	11
XLOC_038645	chrA08	17154539	17157032	chrA08:17154539-17157032	87.4545	2039.09	1650	AT1G12770	ISE1, EMB1586	FALSE	FALSE	9
XLOC_038649	chrA08	17171732	17172622	chrA08:17171732-17172622	82.2222	580.168	585	AT1G12630		FALSE	FALSE	88
XLOC_104338	chrC05	38491260	38492826	chrC05:38491260-38492826	74.269	444.915	684	AT3G13190		FALSE	FALSE	4
XLOC_148303	chrCnn_random	26748678	26752420	chrCnn_random:26748678-26752420	89.3677	2367.31	1787	AT5G65240		FALSE	FALSE	66
XLOC_148300	chrCnn_random	26711699	26718870	chrCnn_random:26711699-26718870	81.5193	3463.75	3528	AT1G59890	SNL5	FALSE	FALSE	97
XLOC_148304	chrCnn_random	26752854	26754560	chrCnn_random:26752854-26754560	80	838.049	915	AT5G65250		FALSE	FALSE	42
XLOC_132853	chrC09	44444567	44446878	chrC09:44444567-44446878	90.2965	1519.72	1113	AT5G14390		FALSE	FALSE	99
XLOC_132851	chrC09	44427357	44428092	chrC09:44427357-44428092	89.1358	529.673	405	AT5G14410		FALSE	FALSE	46
XLOC_035145	chrA07_random	1534269	1540620	chrA07_random:1534269-1540620	84.9802	1995.81	1771	AT1G31740	BGAL15	FALSE	FALSE	10
XLOC_035143	chrA07_random	1522798	1525430	chrA07_random:1522798-1525430	84.5395	1705.47	1520	AT3G61540		FALSE	FALSE	65
XLOC_035142	chrA07_random	1520598	1522200	chrA07_random:1520598-1522200	90.3141	1043.63	764	AT3G61560		FALSE	FALSE	50
XLOC_035141	chrA07_random	1512915	1514920	chrA07_random:1512915-1514920	84.7407	1507.1	1350	AT3G61580		FALSE	FALSE	51
XLOC_003192	chrA01	10978719	10982884	chrA01:10978719-10982884	89.4016	1855.15	1387	AT3G51270		FALSE	FALSE	50
XLOC_136853	chrC09	41848321	41851226	chrC09:41848321-41851226	88.7315	2017.45	1553	AT5G18610		FALSE	FALSE	96
XLOC_035149	chrA07_random	1577246	1579542	chrA07_random:1577246-1579542	83.884	1352.01	1241	AT1G80210	BRCC36A, AtBRCC36A	FALSE	FALSE	87
XLOC_035148	chrA07_random	1567922	1570332	chrA07_random:1567922-1570332	86.7407	1620.71	1350	AT1G80170		FALSE	FALSE	70
XLOC_013808	chrA03	11470006	11471789	chrA03:11470006-11471789	81.9139	1012.98	1045	AT4G09060		FALSE	FALSE	34
XLOC_036489	chrA08	14436849	14440147	chrA08:14436849-14440147	76.5982	2136.47	2628	AT1G28260		FALSE	FALSE	86
XLOC_036488	chrA08	14426969	14427958	chrA08:14426969-14427958	78.7838	641.482	740	AT1G28280		FALSE	FALSE	45
XLOC_013803	chrA03	11436333	11438299	chrA03:11436333-11438299	86.654	1252.82	1049	AT4G09010	APX4, TL29	FALSE	FALSE	13
XLOC_013804	chrA03	11443805	11445079	chrA03:11443805-11445079	86.7159	327.696	271	AT5G39800		FALSE	FALSE	49
XLOC_046892	chrA10	4928683	4931507	chrA10:4928683-4931507	89.0842	1415.13	1081	AT5G53120	SPDS3, SPMS	FALSE	FALSE	53
XLOC_046894	chrA10	4950713	4954030	chrA10:4950713-4954030	77.2222	829.033	1080	AT5G53150		FALSE	FALSE	44
XLOC_034434	chrA07	21025099	21034054	chrA07:21025099-21034054	89.7751	3292.43	2445	AT1G71410		FALSE	FALSE	89
XLOC_034435	chrA07	21037380	21040374	chrA07:21037380-21040374	85.6963	1842.53	1587	AT1G71440	PFI, TFC E	FALSE	FALSE	88
XLOC_034436	chrA07	21046031	21048304	chrA07:21046031-21048304	86.3768	2461.08	2070	AT1G71460		FALSE	FALSE	62
XLOC_034430	chrA07	20996313	20999484	chrA07:20996313-20999484	86.7883	2190.58	1809	AT1G71350		FALSE	FALSE	89
XLOC_034431	chrA07	21003887	21006284	chrA07:21003887-21006284	80.4336	1692.85	1799	AT1G71360		FALSE	FALSE	9
XLOC_044021	chrA09	16516576	16519578	chrA09:16516576-16519578	88.8095	1092.32	840	AT1G33230		FALSE	FALSE	99
XLOC_146079	chrCnn_random	2314462	2318512	chrCnn_random:2314462-2318512	91.758	2746.01	1917	AT5G03540	ATEXO70A1, EXO70A1	FALSE	FALSE	15
XLOC_072160	chrC02	15163295	15164354	chrC02:15163295-15164354	80.9816	470.162	489	AT5G17840		TRUE	FALSE	68
XLOC_138632	chrCnn_random	3248876	3249825	chrCnn_random:3248876-3249825	81.25	715.42	752	AT1G61170		FALSE	FALSE	45
XLOC_001525	chrA01	16609698	16611035	chrA01:16609698-16611035	86.1217	607.218	526	AT3G23030	IAA2	FALSE	FALSE	81
XLOC_119685	chrC07	36724841	36726037	chrC07:36724841-36726037	89.433	1031.01	776	AT4G16210	ECHIA, E-COAH-2	FALSE	FALSE	35
XLOC_121801	chrC08	8453826	8455466	chrC08:8453826-8455466	86.9976	1040.03	846	AT1G22280	PAPP2C	FALSE	FALSE	25
XLOC_077138	chrC03	14381621	14383275	chrC03:14381621-14383275	88.8889	940.841	720	AT1G14620	DECOY	FALSE	FALSE	42
XLOC_039932	chrA09	6159250	6162682	chrA09:6159250-6162682	80.5085	1869.58	2006	AT1G64050		FALSE	FALSE	15
XLOC_037167	chrA08	1791722	1796455	chrA08:1791722-1796455	85.838	1884	1617	AT1G50120		FALSE	FALSE	96
XLOC_037166	chrA08	1774509	1781115	chrA08:1774509-1781115	86.4212	1972.37	1657	AT1G50180		FALSE	FALSE	49
XLOC_037169	chrA08	1809451	1811525	chrA08:1809451-1811525	76.3224	297.039	397	AT4G05410	YAO	FALSE	FALSE	18
XLOC_040400	chrA09	11842031	11848439	chrA09:11842031-11848439	86.7312	2116.64	1756	AT2G02040	ATPTR2-B, NTR1, PTR2-B, PTR2, ATPTR2	FALSE	FALSE	5
XLOC_108905	chrC06	2154197	2155953	chrC06:2154197-2155953	86.3768	1245.61	1035	AT2G18300		FALSE	FALSE	100
XLOC_108900	chrC06	2105871	2107623	chrC06:2105871-2107623	81.3605	1407.91	1470	AT2G18193		FALSE	FALSE	26
XLOC_108903	chrC06	2143549	2145413	chrC06:2143549-2145413	90.1554	787.555	579	AT2G18290	APC10	FALSE	FALSE	23
XLOC_107284	chrC06	21319983	21321599	chrC06:21319983-21321599	85.9873	1104.95	942	AT1G79870		FALSE	FALSE	45
XLOC_146561	chrCnn_random	8157540	8159110	chrCnn_random:8157540-8159110	85.482	1003.96	861	AT1G01620	PIP1C, TMP-B, PIP1;3	FALSE	FALSE	21
XLOC_021476	chrA05	10322064	10330029	chrA05:10322064-10330029	89.8595	2210.41	1637	AT1G50500	HIT1	FALSE	FALSE	42
XLOC_029667	chrA06	21833033	21836216	chrA06:21833033-21836216	90.6269	2305.99	1675	AT3G26370		FALSE	FALSE	44
XLOC_029666	chrA06	21828650	21831506	chrA06:21828650-21831506	79.6231	1564.81	1698	AT3G26400	EIF4B1	FALSE	FALSE	32
XLOC_029665	chrA06	21824182	21826346	chrA06:21824182-21826346	83.871	807.392	744	AT3G26420	ATRZ-1A	FALSE	FALSE	11
XLOC_029662	chrA06	21763788	21766362	chrA06:21763788-21766362	86.2486	2057.13	1738	AT3G26570	PHT2;1, ORF02	FALSE	FALSE	75
XLOC_029661	chrA06	21761436	21763192	chrA06:21761436-21763192	86.3977	1258.23	1066	AT3G26580		FALSE	FALSE	54
XLOC_008502	chrA02	16669768	16671413	chrA02:16669768-16671413	89.6364	735.257	550	AT4G10140		FALSE	FALSE	53
XLOC_014588	chrA03	19195841	19196719	chrA03:19195841-19196719	86.0465	203.264	172	AT4G30996		FALSE	FALSE	93
XLOC_014589	chrA03	19203009	19203669	chrA03:19203009-19203669	82.716	499.016	486	AT2G14610	PR1, PR 1, ATPR1	FALSE	FALSE	7
XLOC_104493	chrC05	40022743	40024580	chrC05:40022743-40024580	89.0093	843.46	646	AT3G10220		FALSE	FALSE	15
XLOC_014583	chrA03	19144233	19146369	chrA03:19144233-19146369	84.0892	1406.11	1301	AT2G13840		FALSE	FALSE	87
XLOC_014581	chrA03	19131545	19135649	chrA03:19131545-19135649	85.6502	508.033	446	AT2G13820		FALSE	FALSE	60
XLOC_014586	chrA03	19178524	19181449	chrA03:19178524-19181449	88.3178	1636.94	1284	AT2G14520		FALSE	FALSE	24
XLOC_014587	chrA03	19190329	19193149	chrA03:19190329-19193149	81.3953	455.735	473	AT2G14610	PR1, PR 1, ATPR1	FALSE	FALSE	1
XLOC_114194	chrC07	19364935	19369822	chrC07:19364935-19369822	84.2294	610.825	558	AT1G22510		FALSE	FALSE	46
XLOC_063366	chrC01	5633209	5634744	chrC01:5633209-5634744	91.866	901.167	627	AT4G28830		FALSE	FALSE	52
XLOC_063362	chrC01	5609210	5612564	chrC01:5609210-5612564	87.8357	1602.68	1266	AT4G28880	ckl3	TRUE	FALSE	98
XLOC_120921	chrC07_random	1714141	1717625	chrC07_random:1714141-1717625	86.036	1822.69	1554	AT3G26990		FALSE	FALSE	99
XLOC_140512	chrCnn_random	24343527	24344087	chrCnn_random:24343527-24344087	83.662	378.19	355	AT1G45145	ATTRX5, ATH5, LIV1, TRX5	FALSE	FALSE	37
XLOC_042408	chrA09	33139022	33143348	chrA09:33139022-33143348	86.4621	1326.76	1108	AT1G02170	LOL3, ATMCPB1, MCP1B, ATMC1, MC1	FALSE	FALSE	35
XLOC_042409	chrA09	33168174	33170097	chrA09:33168174-33170097	83.7623	1741.54	1632	AT1G06150	EMB1444	FALSE	FALSE	36
XLOC_029089	chrA06	16045598	16047027	chrA06:16045598-16047027	82.9011	1261.84	1234	AT5G63830		FALSE	FALSE	57
XLOC_029088	chrA06	16028864	16030007	chrA06:16028864-16030007	80.6135	760.505	815	AT5G63790	ANAC102, NAC102	FALSE	FALSE	46
XLOC_029082	chrA06	15985487	15987497	chrA06:15985487-15987497	90.397	1489.07	1083	AT5G63650	SNRK2-5, SNRK2.5, SRK2H	FALSE	FALSE	68
XLOC_029081	chrA06	15975004	15981087	chrA06:15975004-15981087	85.8743	2416	2053	AT5G63630		FALSE	FALSE	80
XLOC_029084	chrA06	15996312	15997137	chrA06:15996312-15997137	87.234	517.05	423	AT5G63690		TRUE	FALSE	27
XLOC_073935	chrC02	36208041	36209227	chrC02:36208041-36209227	86.0902	937.235	798	AT2G01290	RPI2	FALSE	FALSE	35
XLOC_073930	chrC02	36137807	36139347	chrC02:36137807-36139347	89.9863	985.926	729	AT2G01250		FALSE	FALSE	61
XLOC_073933	chrC02	36173104	36177717	chrC02:36173104-36177717	79.1741	951.662	1114	AT2G01260		FALSE	FALSE	14
XLOC_129062	chrC09	241353	243781	chrC09:241353-243781	81.7692	1297.91	1300	AT4G03100		FALSE	FALSE	41
XLOC_009106	chrA02	23686621	23689315	chrA02:23686621-23689315	87.9823	2010.24	1581	AT5G61960	AML1, ML1	FALSE	FALSE	17
XLOC_009107	chrA02	23689526	23693955	chrA02:23689526-23693955	87.5377	3328.5	2656	AT5G61960	AML1, ML1	TRUE	FALSE	6
XLOC_133573	chrC09	3086073	3088631	chrC09:3086073-3088631	81.8056	1416.93	1440	AT5G61390		FALSE	FALSE	2
XLOC_013058	chrA03	4322769	4324275	chrA03:4322769-4324275	84.989	511.64	453	AT5G58990		FALSE	FALSE	50
XLOC_127768	chrC08	34342710	34348666	chrC08:34342710-34348666	86.3006	4385.28	3679	AT1G17500		FALSE	FALSE	72
XLOC_108060	chrC06	30317297	30318455	chrC06:30317297-30318455	88.4701	578.364	451	AT1G68230		FALSE	FALSE	10
XLOC_013051	chrA03	4270478	4271402	chrA03:4270478-4271402	87.069	425.078	348	AT5G59320	LTP3	FALSE	FALSE	25
XLOC_013050	chrA03	4267552	4269782	chrA03:4267552-4269782	76.2069	668.533	870	AT5G59350		FALSE	FALSE	16
XLOC_013057	chrA03	4320175	4321735	chrA03:4320175-4321735	81.4815	684.763	702	AT5G59000		FALSE	FALSE	14
XLOC_130755	chrC09	19787815	19793779	chrC09:19787815-19793779	89.3446	2953.4	2243	AT4G04890	PDF2	FALSE	FALSE	43
XLOC_010593	chrA03	9986530	9987711	chrA03:9986530-9987711	90.4632	504.426	367	AT2G45170	ATATG8E, ATG8E	FALSE	FALSE	96
XLOC_010592	chrA03	9970760	9975128	chrA03:9970760-9975128	85.9309	1389.88	1187	AT2G45150	CDS4	FALSE	FALSE	61
XLOC_010594	chrA03	9989380	9990006	chrA03:9989380-9990006	88.8889	531.477	405	AT2G45180		FALSE	FALSE	70
XLOC_010599	chrA03	10088679	10096904	chrA03:10088679-10096904	90.9578	4690.05	3362	AT2G46020	CHR2, ATBRM, BRM, CHA2	FALSE	TRUE	25
XLOC_010598	chrA03	10085649	10087143	chrA03:10085649-10087143	90.3376	1175.28	859	AT2G45960	PIP1B, TMP-A, ATHH2, PIP1;2	FALSE	FALSE	44
XLOC_022358	chrA05	20282432	20283793	chrA05:20282432-20283793	75.4747	441.308	632	AT3G56010		FALSE	FALSE	54
XLOC_022359	chrA05	20285282	20293656	chrA05:20285282-20293656	84.4119	2704.54	2457	AT3G09920	PIP5K9	FALSE	FALSE	98
XLOC_126696	chrC08	23292224	23293548	chrC08:23292224-23293548	90.1261	645.089	476	AT3G48930	EMB1080	FALSE	FALSE	99
XLOC_022352	chrA05	20240542	20242619	chrA05:20240542-20242619	84.1823	830.836	746	AT3G10260		FALSE	FALSE	87
XLOC_022353	chrA05	20242672	20245696	chrA05:20242672-20245696	84.985	1119.37	999	AT3G10250		FALSE	FALSE	96
XLOC_022351	chrA05	20230972	20240031	chrA05:20230972-20240031	82.716	2203.2	2106	AT5G04130	GYRB2	FALSE	FALSE	71
XLOC_022356	chrA05	20270302	20272531	chrA05:20270302-20272531	81.376	1636.94	1686	AT3G55980	SZF1, ATSZF1	FALSE	FALSE	68
XLOC_022354	chrA05	20246242	20248026	chrA05:20246242-20248026	83.5325	1606.28	1506	AT3G10230	LYC	FALSE	FALSE	43
XLOC_022355	chrA05	20250072	20251463	chrA05:20250072-20251463	85.4342	820.016	714	AT3G10210		FALSE	FALSE	85
XLOC_093120	chrC04	15075594	15078922	chrC04:15075594-15078922	81.0391	1411.52	1482	AT2G27060		FALSE	FALSE	14
XLOC_111475	chrC06	32128084	32131491	chrC06:32128084-32131491	86.1658	2271.73	1930	AT1G70530	CRK3	FALSE	FALSE	67
XLOC_111479	chrC06	32255804	32259970	chrC06:32255804-32259970	87.8704	1822.69	1451	AT1G70710	ATGH9B1, CEL1, GH9B1	FALSE	FALSE	17
XLOC_079980	chrC03	47841215	47842405	chrC03:47841215-47842405	82.6011	578.364	569	AT1G28360	ERF12, ATERF12	FALSE	FALSE	26
XLOC_018348	chrA04	18459824	18462608	chrA04:18459824-18462608	92.6342	1178.89	801	AT2G44770		FALSE	FALSE	1
XLOC_018344	chrA04	18421024	18423596	chrA04:18421024-18423596	92.2039	969.695	667	AT2G44530		FALSE	FALSE	23
XLOC_018346	chrA04	18445754	18446474	chrA04:18445754-18446474	83.1579	297.039	285	AT2G44670		FALSE	FALSE	44
XLOC_018342	chrA04	18414404	18417233	chrA04:18414404-18417233	80.9766	922.808	983	AT2G44510		FALSE	FALSE	51
XLOC_018343	chrA04	18417974	18420329	chrA04:18417974-18420329	83	1361.03	1300	AT2G44520	COX10	FALSE	FALSE	51
XLOC_078638	chrC03	31492865	31494265	chrC03:31492865-31494265	88.8631	562.134	431	AT2G16700	ADF5, ATADF5	FALSE	FALSE	98
XLOC_078639	chrC03	31498025	31499869	chrC03:31498025-31499869	86.2745	482.786	408	AT2G16710		FALSE	FALSE	45
XLOC_059062	chrAnn_random	45406035	45408687	chrAnn_random:45406035-45408687	84.5614	309.662	285	AT4G17695	KAN3	TRUE	FALSE	91
XLOC_059063	chrAnn_random	45408869	45409687	chrAnn_random:45408869-45409687	86.2004	619.842	529	AT1G03600	PSB27	FALSE	FALSE	18
XLOC_000518	chrA01	5028912	5037157	chrA01:5028912-5037157	80.8089	2266.32	2423	AT4G19610		FALSE	FALSE	81
XLOC_059064	chrAnn_random	45416031	45420177	chrAnn_random:45416031-45420177	85.1003	394.421	349	AT1G45688		TRUE	FALSE	22
XLOC_000514	chrA01	5016302	5018060	chrA01:5016302-5018060	90.582	1301.52	945	AT4G19540	INDL	FALSE	FALSE	86
XLOC_000515	chrA01	5019012	5022197	chrA01:5019012-5022197	80.1661	875.92	963	AT4G19560	CYCT1;2	FALSE	FALSE	87
XLOC_000511	chrA01	4994612	4999056	chrA01:4994612-4999056	87.7121	2132.87	1709	AT4G19450		FALSE	FALSE	89
XLOC_000512	chrA01	5002252	5008540	chrA01:5002252-5008540	72.6103	928.218	1632	AT4G19500		FALSE	FALSE	84
XLOC_000513	chrA01	5008772	5016056	chrA01:5008772-5016056	87.9499	3920.01	3112	AT4G19490	ATVPS54, VPS54	FALSE	FALSE	30
XLOC_136682	chrC09	40100925	40103626	chrC09:40100925-40103626	89.1608	1122.98	858	AT5G21170	AKINBETA1	FALSE	FALSE	86
XLOC_131465	chrC09	28569150	28570696	chrC09:28569150-28570696	82.6087	1128.39	1104	AT5G50570	SPL13A, SPL13	FALSE	FALSE	77
XLOC_134598	chrC09	15354592	15359034	chrC09:15354592-15359034	88.6792	1371.85	1060	AT5G45760		FALSE	FALSE	24
XLOC_098805	chrC05	20988931	20989523	chrC05:20988931-20989523	91.0256	329.499	234	AT1G48330		FALSE	FALSE	51
XLOC_043457	chrA09	10169022	10173660	chrA09:10169022-10173660	89.4243	2122.05	1598	AT5G44090		FALSE	FALSE	97
XLOC_152758	chrCnn_random	71870458	71871772	chrCnn_random:71870458-71871772	80.9859	412.454	426	AT3G51280		FALSE	FALSE	41
XLOC_152759	chrCnn_random	71878875	71880292	chrCnn_random:71878875-71880292	87.7617	769.521	621	AT3G12390		FALSE	FALSE	39
XLOC_152754	chrCnn_random	71856960	71858882	chrCnn_random:71856960-71858882	80.0676	284.415	296	AT1G29120		FALSE	FALSE	15
XLOC_152755	chrCnn_random	71863069	71865332	chrCnn_random:71863069-71865332	88.2415	1202.33	944	AT1G50600	SCL5	FALSE	FALSE	99
XLOC_043451	chrA09	10112167	10115303	chrA09:10112167-10115303	84.6893	1508.9	1352	AT5G43960		FALSE	FALSE	21
XLOC_116127	chrC07	40291885	40296973	chrC07:40291885-40296973	90.6467	2390.75	1732	AT4G25230	RIN2	FALSE	FALSE	66
XLOC_116126	chrC07	40289235	40290788	chrC07:40289235-40290788	71.028	416.061	856	AT4G25210		FALSE	FALSE	71
XLOC_116121	chrC07	40236145	40237793	chrC07:40236145-40237793	84.323	464.752	421	AT4G25050	ACP4	FALSE	FALSE	12
XLOC_097358	chrC05	4678233	4680067	chrC05:4678233-4680067	71.875	302.449	544	AT1G13390		FALSE	FALSE	23
XLOC_080551	chrC03	54591185	54598366	chrC03:54591185-54598366	87.5541	1139.21	924	AT4G22670	AtHip1, HIP1, TPR11	FALSE	FALSE	49
XLOC_097356	chrC05	4592133	4597333	chrC05:4592133-4597333	85.855	2962.42	2538	AT1G11410		FALSE	FALSE	46
XLOC_097357	chrC05	4659433	4665172	chrC05:4659433-4665172	88.1601	1487.26	1174	AT1G11790	ADT1	FALSE	FALSE	44
XLOC_097352	chrC05	4560373	4561839	chrC05:4560373-4561839	84.9673	866.903	765	AT1G11380		FALSE	FALSE	78
XLOC_097350	chrC05	4530733	4534360	chrC05:4530733-4534360	83.8455	2715.36	2538	AT1G11330		FALSE	FALSE	37
XLOC_139887	chrCnn_random	17864281	17868301	chrCnn_random:17864281-17868301	77.8831	1483.66	1899	AT4G01910		FALSE	FALSE	24
XLOC_080554	chrC03	54635825	54637612	chrC03:54635825-54637612	86.2745	1873.18	1581	AT4G22690	CYP706A1	FALSE	FALSE	100
XLOC_096401	chrC04_random	3671631	3674801	chrC04_random:3671631-3674801	85.2941	1436.77	1224	AT5G37370	ATSRL1	FALSE	FALSE	96
XLOC_048942	chrA10	8787726	8790083	chrA10:8787726-8790083	87.5129	1211.35	969	AT5G56130	TEX1, AtTEX1, THO3	FALSE	FALSE	48
XLOC_148815	chrCnn_random	31846907	31849538	chrCnn_random:31846907-31849538	84.3046	1420.54	1287	AT1G66330		TRUE	FALSE	54
XLOC_049016	chrA10	9662817	9667264	chrA10:9662817-9667264	86.6114	3048.98	2532	AT5G57590	BIO1	FALSE	FALSE	3
XLOC_049014	chrA10	9656824	9657934	chrA10:9656824-9657934	90.5263	1175.28	855	AT5G57560	TCH4, XTH22	FALSE	FALSE	72
XLOC_049015	chrA10	9658906	9662534	chrA10:9658906-9662534	86.9145	2394.36	1964	AT5G57580		FALSE	FALSE	64
XLOC_049011	chrA10	9642231	9644094	chrA10:9642231-9644094	88.1051	917.398	723	AT5G57440	GS1, GPP2	FALSE	FALSE	41
XLOC_087953	chrC04	2934986	2936283	chrC04:2934986-2936283	89.5455	879.527	660	AT2G45080	cycp3;1	FALSE	FALSE	70
XLOC_087952	chrC04	2925026	2926130	chrC04:2925026-2926130	84.371	856.083	787	AT2G45050	GATA2	FALSE	FALSE	25
XLOC_024373	chrA05	19436970	19440042	chrA05:19436970-19440042	84.0956	2095	1924	AT3G12550		FALSE	FALSE	14
XLOC_024370	chrA05	19419999	19421062	chrA05:19419999-19421062	81.7073	482.786	492	AT3G12630		FALSE	FALSE	23
XLOC_024371	chrA05	19427199	19428592	chrA05:19427199-19428592	88.7405	682.96	524	AT3G12600	atnudt16, NUDT16	FALSE	FALSE	3
XLOC_024377	chrA05	19460477	19461812	chrA05:19460477-19461812	87.6006	764.111	621	AT3G12390		FALSE	FALSE	50
XLOC_024378	chrA05	19467072	19470342	chrA05:19467072-19470342	89.7913	2387.14	1773	AT3G12360	ITN1	FALSE	FALSE	88
XLOC_024379	chrA05	19472623	19474452	chrA05:19472623-19474452	86.3409	944.448	798	AT3G12320		FALSE	FALSE	98
XLOC_062837	chrC01	384379	387330	chrC01:384379-387330	84.7514	2004.83	1810	AT4G40050		FALSE	FALSE	35
XLOC_062836	chrC01	383377	384280	chrC01:383377-384280	78.6765	342.123	408	AT4G40045		FALSE	FALSE	14
XLOC_062835	chrC01	381031	382330	chrC01:381031-382330	90.5109	565.741	411	AT4G40040		FALSE	FALSE	27
XLOC_121256	chrC08	2432106	2432978	chrC08:2432106-2432978	89.6996	618.038	466	AT1G49405		FALSE	FALSE	65
XLOC_062832	chrC01	369664	373220	chrC01:369664-373220	82.8336	2383.54	2301	AT4G40000		FALSE	FALSE	9
XLOC_127853	chrC08	35124067	35125982	chrC08:35124067-35125982	82.381	632.465	630	AT1G14685	BPC2, BBR/BPC2, ATBPC2	FALSE	FALSE	8
XLOC_127852	chrC08	35121728	35122462	chrC08:35121728-35122462	86.7052	627.055	519	AT1G14687	AtHB32, HB32, ZHD14	FALSE	FALSE	79
XLOC_127855	chrC08	35127173	35129952	chrC08:35127173-35129952	90.9502	2468.29	1768	AT1G14670		FALSE	FALSE	29
XLOC_127858	chrC08	35183388	35186782	chrC08:35183388-35186782	84.6424	1575.63	1426	AT1G14580		FALSE	FALSE	59
XLOC_109503	chrC06	9171099	9176079	chrC06:9171099-9176079	81.1787	502.623	526	AT1G34570		FALSE	FALSE	9
XLOC_109501	chrC06	9156145	9160499	chrC06:9156145-9160499	83.763	1965.15	1823	AT1G34550	EMB2756	FALSE	FALSE	51
XLOC_125591	chrC08	10916929	10926449	chrC08:10916929-10926449	87.4189	3467.36	2774	AT1G32750	HAF01, HAF1, HAC13, GTD1, TAF1	FALSE	FALSE	84
XLOC_007886	chrA02	9733800	9737094	chrA02:9733800-9737094	76.9263	1840.72	2362	AT1G73200		FALSE	FALSE	88
XLOC_007885	chrA02	9726367	9730634	chrA02:9726367-9730634	86.1029	2387.14	2022	AT1G73170		FALSE	FALSE	55
XLOC_007883	chrA02	9715218	9717204	chrA02:9715218-9717204	80.5695	554.921	597	AT1G73150	GTE3	FALSE	FALSE	15
XLOC_057891	chrAnn_random	34071657	34073280	chrAnn_random:34071657-34073280	82.4451	338.516	319	AT5G10900		TRUE	FALSE	4
XLOC_057890	chrAnn_random	34060917	34061710	chrAnn_random:34060917-34061710	84.3333	657.713	600	AT1G21910	DREB26	TRUE	FALSE	68
XLOC_056764	chrAnn_random	21572955	21574263	chrAnn_random:21572955-21574263	89.899	268.185	198	AT1G64510		FALSE	FALSE	62
XLOC_036638	chrA08	15702973	15705031	chrA08:15702973-15705031	83.8006	1368.24	1284	AT1G21920		FALSE	FALSE	90
XLOC_055499	chrAnn_random	7023048	7024041	chrAnn_random:7023048-7024041	75.2669	407.044	562	AT5G47060		FALSE	FALSE	36
XLOC_055496	chrAnn_random	6970430	6972201	chrAnn_random:6970430-6972201	88.0376	940.841	744	AT5G47120	ATBI-1, BI-1, ATBI1, BI1	FALSE	FALSE	25
XLOC_055493	chrAnn_random	6949807	6951671	chrAnn_random:6949807-6951671	93.2677	913.791	609	AT5G47200	ATRABD2B, ATRAB1A, RAB1A	FALSE	FALSE	52
XLOC_055490	chrAnn_random	6917146	6920781	chrAnn_random:6917146-6920781	92.0077	2255.5	1564	AT5G61790	CNX1, ATCNX1	FALSE	FALSE	44
XLOC_007223	chrA02	2419510	2420774	chrA02:2419510-2420774	90.4444	618.038	450	AT5G21274	CAM6, ACAM-6	FALSE	FALSE	38
XLOC_007222	chrA02	2409300	2413744	chrA02:2409300-2413744	81.7929	2504.36	2521	AT5G21160		FALSE	FALSE	21
XLOC_007225	chrA02	2443830	2444864	chrA02:2443830-2444864	78.5526	636.072	760	AT5G21940		FALSE	FALSE	97
XLOC_099769	chrC05	32419099	32420947	chrC05:32419099-32420947	85.6853	1142.82	985	AT3G19810		FALSE	FALSE	71
XLOC_050384	chrAnn_random	705773	707540	chrAnn_random:705773-707540	87.6133	821.819	662	AT5G04600		FALSE	FALSE	80
XLOC_050387	chrAnn_random	726513	727967	chrAnn_random:726513-727967	83.3333	448.522	426	AT5G04800		FALSE	FALSE	50
XLOC_050389	chrAnn_random	743443	746761	chrAnn_random:743443-746761	87.1312	1959.74	1593	AT5G05010		FALSE	FALSE	52
XLOC_034006	chrA07	16813547	16815282	chrA07:16813547-16815282	83.3155	996.746	935	AT1G75240	AtHB33, HB33, ZHD5	FALSE	FALSE	35
XLOC_055233	chrAnn_random	4401915	4405989	chrAnn_random:4401915-4405989	85.6312	1986.8	1719	AT1G10950	TMN1, AtTMN1	FALSE	FALSE	32
XLOC_055232	chrAnn_random	4399168	4399729	chrAnn_random:4399168-4399729	87.6957	558.527	447	AT1G60950	FED A, ATFD2	FALSE	FALSE	33
XLOC_034008	chrA07	16829683	16834752	chrA07:16829683-16834752	88.4485	2266.32	1766	AT1G75210		FALSE	FALSE	63
XLOC_028998	chrA06	14937927	14941307	chrA06:14937927-14941307	80.1932	1160.85	1242	AT5G62070	IQD23	FALSE	FALSE	52
XLOC_077900	chrC03	22339255	22340869	chrC03:22339255-22340869	81.571	320.483	331	AT3G10985	SAG20, WI12, ATWI-12	FALSE	FALSE	45
XLOC_077903	chrC03	22366225	22368032	chrC03:22366225-22368032	70.5528	462.949	995	AT3G11020	DREB2B, DREB2	FALSE	FALSE	67
XLOC_089794	chrC04	24519821	24522417	chrC04:24519821-24522417	91.6324	1040.03	729	AT3G58670		FALSE	FALSE	78
XLOC_089791	chrC04	24492521	24494850	chrC04:24492521-24494850	86.129	1095.93	930	AT3G58740	CSY1	FALSE	FALSE	24
XLOC_089793	chrC04	24500771	24502543	chrC04:24500771-24502543	87.0394	953.465	787	AT3G58730		FALSE	FALSE	30
XLOC_045466	chrA09	32203526	32207822	chrA09:32203526-32207822	91.2892	2434.03	1722	AT1G11000	MLO4, ATMLO4	FALSE	FALSE	68
XLOC_029090	chrA06	16056732	16060167	chrA06:16056732-16060167	89.24	1746.95	1329	AT5G63860	UVR8	FALSE	FALSE	24
XLOC_100895	chrC05	904691	906415	chrC05:904691-906415	85.7902	888.544	753	AT1G03250		FALSE	FALSE	52
XLOC_128776	chrC08_random	1506857	1509383	chrC08_random:1506857-1509383	79.9323	1893.02	2068	AT4G13370		FALSE	FALSE	41
XLOC_140376	chrCnn_random	22748370	22751315	chrCnn_random:22748370-22751315	80.8824	1591.86	1632	AT3G09000		FALSE	FALSE	3
XLOC_139036	chrCnn_random	8164975	8166805	chrCnn_random:8164975-8166805	85.3425	834.443	730	AT1G01630		FALSE	FALSE	48
XLOC_036109	chrA08	10483699	10484868	chrA08:10483699-10484868	87.6238	251.955	202	AT4G05050	UBQ11	FALSE	FALSE	26
XLOC_100186	chrC05	37199034	37201368	chrC05:37199034-37201368	85.0667	848.87	750	AT3G15150	HPY2, MMS21, ATMMS21	FALSE	FALSE	13
XLOC_102190	chrC05	13898478	13904332	chrC05:13898478-13904332	80.7012	2944.38	3166	AT1G68750	ATPPC4, PPC4	FALSE	FALSE	56
XLOC_100187	chrC05	37201424	37203276	chrC05:37201424-37203276	86.2919	1222.17	1014	AT3G15140		FALSE	FALSE	41
XLOC_100181	chrC05	37145114	37150881	chrC05:37145114-37150881	87.9094	2646.83	2076	AT3G15220		FALSE	FALSE	94
XLOC_004149	chrA01	22349115	22353060	chrA01:22349115-22353060	81.5104	372.78	384	AT3G02400		FALSE	FALSE	59
XLOC_042207	chrA09	31232377	31234019	chrA09:31232377-31234019	86.192	1094.13	927	AT1G14140		FALSE	FALSE	38
XLOC_004143	chrA01	22207784	22210822	chrA01:22207784-22210822	80.2681	2489.94	2686	AT3G02760		TRUE	FALSE	46
XLOC_004142	chrA01	22199161	22200362	chrA01:22199161-22200362	88.9706	356.55	272	AT3G02560		FALSE	FALSE	3
XLOC_004140	chrA01	22185876	22188372	chrA01:22185876-22188372	86.9091	1005.76	825	AT3G02630		FALSE	FALSE	21
XLOC_042205	chrA09	31222385	31224814	chrA09:31222385-31224814	86.1894	1635.14	1383	AT1G14170		FALSE	FALSE	99
XLOC_045205	chrA09	30016140	30019054	chrA09:30016140-30019054	88.4146	1256.43	984	AT2G21270	UFD1	FALSE	FALSE	48
XLOC_045203	chrA09	30001982	30004324	chrA09:30001982-30004324	87.1018	1575.63	1287	AT2G21380		FALSE	FALSE	100
XLOC_045202	chrA09	29999141	30001304	chrA09:29999141-30001304	88.2883	1272.66	999	AT2G21385		FALSE	FALSE	54
XLOC_045200	chrA09	29981459	29987911	chrA09:29981459-29987911	92.7004	3090.46	2096	AT2G21410	VHA-A2	FALSE	FALSE	24
XLOC_120939	chrC07_random	1905844	1909550	chrC07_random:1905844-1909550	82.8715	410.651	397	AT2G38490	CIPK22, SnRK3.19	FALSE	FALSE	78
XLOC_122394	chrC08	15409902	15412236	chrC08:15409902-15412236	84.2932	628.859	573	AT4G15630		FALSE	FALSE	45
XLOC_128533	chrC08_random	3546177	3548077	chrC08_random:3546177-3548077	88.3994	872.313	681	AT1G26940		FALSE	FALSE	36
XLOC_128530	chrC08_random	3488577	3491250	chrC08_random:3488577-3491250	90.6959	1766.78	1279	AT3G48530	KING1	FALSE	FALSE	98
XLOC_009678	chrA03	1524190	1525499	chrA03:1524190-1525499	77.3286	439.505	569	AT5G10960		FALSE	FALSE	27
XLOC_009676	chrA03	1502010	1503404	chrA03:1502010-1503404	92.6335	800.179	543	AT5G10780		FALSE	FALSE	29
XLOC_009677	chrA03	1507770	1513825	chrA03:1507770-1513825	91.8691	2722.57	1894	AT5G10840		FALSE	FALSE	50
XLOC_009674	chrA03	1497280	1498685	chrA03:1497280-1498685	90.3846	214.084	156	AT5G10745		FALSE	FALSE	85
XLOC_009675	chrA03	1499680	1500876	chrA03:1499680-1500876	84.9781	1025.6	912	AT5G10750		FALSE	FALSE	19
XLOC_009671	chrA03	1476670	1479798	chrA03:1476670-1479798	86.3394	1119.37	937	AT5G10710		FALSE	FALSE	85
XLOC_140372	chrCnn_random	22730400	22732797	chrCnn_random:22730400-22732797	87.2763	1240.2	1006	AT3G08950	HCC1	FALSE	FALSE	60
XLOC_040581	chrA09	13956146	13959791	chrA09:13956146-13959791	83.5479	1490.87	1398	AT4G11920	CCS52A2, FZR1	FALSE	FALSE	2
XLOC_035898	chrA08	8027929	8031428	chrA08:8027929-8031428	76.3653	875.92	1117	AT4G16830		FALSE	FALSE	1
XLOC_035895	chrA08	7990059	7991790	chrA08:7990059-7991790	87.4763	648.696	527	AT1G31040		FALSE	FALSE	93
XLOC_035894	chrA08	7989209	7989983	chrA08:7989209-7989983	87.7934	268.185	213	AT1G31040		FALSE	FALSE	93
XLOC_051804	chrAnn_random	17440152	17449047	chrAnn_random:17440152-17449047	89.1976	3779.34	2879	AT5G58510		FALSE	FALSE	78
XLOC_051806	chrAnn_random	17459602	17461716	chrAnn_random:17459602-17461716	79.9043	1689.24	1881	AT5G58430	ATEXO70B1, EXO70B1	FALSE	FALSE	24
XLOC_140371	chrCnn_random	22725440	22726624	chrCnn_random:22725440-22726624	88.5057	1115.77	870	AT3G08940	LHCB4.2	FALSE	FALSE	94
XLOC_144237	chrCnn_random	64383189	64386753	chrCnn_random:64383189-64386753	87.1816	2926.35	2395	AT1G76140		FALSE	FALSE	9
XLOC_076575	chrC03	8259570	8261664	chrC03:8259570-8261664	79.0233	798.375	901	AT5G50915		FALSE	FALSE	1
XLOC_076572	chrC03	8243420	8246081	chrC03:8243420-8246081	81.7244	1319.55	1357	AT5G42660		FALSE	FALSE	69
XLOC_076571	chrC03	8238640	8243033	chrC03:8238640-8243033	91.8338	3999.35	2792	AT5G50920	CLPC, ATHSP93-V, HSP93-V, DCA1, CLPC1	FALSE	FALSE	9
XLOC_076570	chrC03	8233020	8235013	chrC03:8233020-8235013	69.1554	322.286	817	AT3G53310		FALSE	FALSE	26
XLOC_138244	chrC09_random	3485676	3487792	chrC09_random:3485676-3487792	77.458	322.286	417	AT1G80850		FALSE	FALSE	24
XLOC_139473	chrCnn_random	13138599	13139836	chrCnn_random:13138599-13139836	88.0763	796.572	629	AT3G22845		FALSE	FALSE	43
XLOC_076579	chrC03	8305720	8307254	chrC03:8305720-8307254	90.5009	796.572	579	AT5G50870	UBC27	FALSE	FALSE	40
XLOC_076578	chrC03	8302110	8304694	chrC03:8302110-8304694	76.4354	1238.4	1672	AT5G50900		FALSE	FALSE	23
XLOC_148698	chrCnn_random	30720717	30722676	chrCnn_random:30720717-30722676	83.0978	1757.77	1698	AT4G11690		FALSE	FALSE	53
XLOC_148690	chrCnn_random	30661574	30663333	chrCnn_random:30661574-30663333	80.2147	609.022	652	AT3G16380	PAB6	FALSE	FALSE	35
XLOC_033642	chrA07	13306159	13311085	chrA07:13306159-13311085	82.4373	571.151	558	AT5G41520		FALSE	FALSE	29
XLOC_033640	chrA07	13279481	13281085	chrA07:13279481-13281085	90.7473	783.948	562	AT5G41340	UBC4, ATUBC4	FALSE	FALSE	26
XLOC_033641	chrA07	13281467	13285855	chrA07:13281467-13285855	83.876	702.797	645	AT5G41350		FALSE	FALSE	89
XLOC_041232	chrA09	21783612	21786811	chrA09:21783612-21786811	82.0159	1884	1885	AT1G26460		FALSE	FALSE	41
XLOC_041233	chrA09	21787032	21788141	chrA09:21787032-21788141	90.404	542.297	396	AT1G26470		FALSE	FALSE	16
XLOC_041237	chrA09	21803042	21805086	chrA09:21803042-21805086	85.6846	1674.81	1446	AT1G26570	UGD1, ATUGD1	FALSE	FALSE	68
XLOC_041235	chrA09	21794272	21795515	chrA09:21794272-21795515	89.5833	574.758	432	AT1G26550		FALSE	FALSE	71
XLOC_041238	chrA09	21805632	21809645	chrA09:21805632-21809645	70.1818	708.207	1375	AT1G26580		FALSE	FALSE	16
XLOC_034387	chrA07	20571981	20574041	chrA07:20571981-20574041	77.573	495.409	651	AT1G69980		FALSE	FALSE	43
XLOC_034384	chrA07	20559732	20561511	chrA07:20559732-20561511	82.8054	448.522	442	AT3G10290		FALSE	FALSE	27
XLOC_034381	chrA07	20545471	20546605	chrA07:20545471-20546605	79.8842	621.645	691	AT1G69920	ATGSTU12, GSTU12	FALSE	FALSE	71
XLOC_034389	chrA07	20618669	20623021	chrA07:20618669-20623021	87.7302	4419.54	3529	AT1G70070	EMB25, PDE317, ISE2	FALSE	FALSE	50
XLOC_147767	chrCnn_random	20907546	20910810	chrCnn_random:20907546-20910810	80	688.37	770	AT2G14860		FALSE	FALSE	71
XLOC_147766	chrCnn_random	20900530	20902500	chrCnn_random:20900530-20902500	79.6345	681.156	766	AT2G14860		FALSE	FALSE	31
XLOC_042529	chrA09	168685	172731	chrA09:168685-172731	89.1026	3490.8	2652	AT4G01810		FALSE	FALSE	74
XLOC_042527	chrA09	146624	148171	chrA09:146624-148171	88.8361	1094.13	842	AT4G01700		FALSE	FALSE	37
XLOC_042524	chrA09	125594	131441	chrA09:125594-131441	83.0108	967.892	930	AT4G00990		FALSE	FALSE	67
XLOC_042523	chrA09	115596	117921	chrA09:115596-117921	85.4701	1609.89	1404	AT4G01050	TROL	FALSE	FALSE	15
XLOC_042520	chrA09	89661	92731	chrA09:89661-92731	90.2738	1442.18	1059	AT4G01100	ADNT1	FALSE	FALSE	81
XLOC_147110	chrCnn_random	14182606	14189645	chrCnn_random:14182606-14189645	89.5035	4693.65	3525	AT3G47460	ATSMC2	FALSE	FALSE	33
XLOC_119362	chrC07	33360972	33362930	chrC07:33360972-33362930	87.8407	1196.92	954	AT5G27520	PNC2	FALSE	FALSE	56
XLOC_119363	chrC07	33385444	33388110	chrC07:33385444-33388110	82.4717	1252.82	1238	AT5G27660		FALSE	FALSE	24
XLOC_119364	chrC07	33388374	33391330	chrC07:33388374-33391330	85.9473	921.004	797	AT5G27680	RECQSIM	FALSE	FALSE	38
XLOC_149778	chrCnn_random	42139505	42141120	chrCnn_random:42139505-42141120	84	378.19	350	AT5G59320	LTP3	FALSE	FALSE	25
XLOC_149779	chrCnn_random	42145268	42145897	chrCnn_random:42145268-42145897	83.1429	363.763	350	AT5G59320	LTP3	FALSE	FALSE	17
XLOC_139653	chrCnn_random	15233981	15240452	chrCnn_random:15233981-15240452	88.1684	4159.85	3254	AT3G27325		FALSE	FALSE	93
XLOC_032518	chrA07	23852185	23854675	chrA07:23852185-23854675	81.1543	1620.71	1698	AT1G80530		FALSE	FALSE	70
XLOC_032515	chrA07	23839855	23841623	chrA07:23839855-23841623	85.6623	1588.25	1374	AT1G80600	WIN1	FALSE	FALSE	32
XLOC_032511	chrA07	23822175	23824736	chrA07:23822175-23824736	89.619	1400.7	1050	AT1G80670		FALSE	FALSE	31
XLOC_100668	chrC05	41919184	41921521	chrC05:41919184-41921521	79.4796	1220.36	1345	AT3G05330	ATN, ATTAN	FALSE	FALSE	49
XLOC_119369	chrC07	33456339	33459180	chrC07:33456339-33459180	88.9353	1249.22	958	AT5G27840	TOPP8	FALSE	FALSE	24
XLOC_116788	chrC07	2194050	2195546	chrC07:2194050-2195546	89.0547	264.578	201	AT2G19690	PLA2-BETA	FALSE	FALSE	44
XLOC_100661	chrC05	41788880	41790009	chrC05:41788880-41790009	86.2319	324.089	276	AT3G05570		FALSE	FALSE	48
XLOC_100665	chrC05	41883134	41884431	chrC05:41883134-41884431	87.7095	224.904	179	AT3G05450		FALSE	FALSE	36
XLOC_100664	chrC05	41867330	41872098	chrC05:41867330-41872098	80.7586	2428.62	2531	AT3G05470		FALSE	FALSE	91
XLOC_100667	chrC05	41912034	41916580	chrC05:41912034-41916580	87.9981	2713.55	2133	AT3G05350		FALSE	FALSE	77
XLOC_029093	chrA06	16076603	16079487	chrA06:16076603-16079487	88.9606	1820.89	1395	AT5G63890	ATHDH, HISN8, HDH	FALSE	FALSE	54
XLOC_146491	chrCnn_random	7392584	7394083	chrCnn_random:7392584-7394083	82.6255	801.982	777	AT1G75240	AtHB33, HB33, ZHD5	FALSE	FALSE	22
XLOC_043696	chrA09	12977757	12979032	chrA09:12977757-12979032	81.087	439.505	460	AT4G05010		TRUE	FALSE	74
XLOC_043694	chrA09	12954598	12956872	chrA09:12954598-12956872	84.9246	1357.42	1194	AT4G05090		FALSE	FALSE	89
XLOC_043695	chrA09	12967315	12971142	chrA09:12967315-12971142	90.9298	2444.85	1753	AT4G05020	NDB2	FALSE	FALSE	79
XLOC_146868	chrCnn_random	11355984	11367064	chrCnn_random:11355984-11367064	91.1737	7353.62	5223	AT3G43300	ATMIN7	FALSE	FALSE	31
XLOC_023313	chrA05	7108666	7111208	chrA05:7108666-7111208	85.1351	1007.57	888	AT2G30050		FALSE	FALSE	28
XLOC_023312	chrA05	7093739	7097224	chrA05:7093739-7097224	87.7855	2684.7	2145	AT2G30070	ATKT1, ATKT1P, ATKUP1, KUP1, KT1	FALSE	FALSE	66
XLOC_023315	chrA05	7123599	7125778	chrA05:7123599-7125778	79.485	1056.26	1204	AT2G30020		FALSE	FALSE	32
XLOC_023316	chrA05	7131865	7136308	chrA05:7131865-7136308	88.0772	1505.3	1191	AT2G30010	TBL45	FALSE	FALSE	100
XLOC_023319	chrA05	7182851	7184518	chrA05:7182851-7184518	80.8492	1068.88	1154	AT2G29660		FALSE	FALSE	24
XLOC_028475	chrA06	8377998	8380454	chrA06:8377998-8380454	87.1593	2022.86	1651	AT1G21540		FALSE	FALSE	46
XLOC_028477	chrA06	8389355	8399134	chrA06:8389355-8399134	86.7517	2462.88	2038	AT1G21580		FALSE	FALSE	24
XLOC_092544	chrC04	8520230	8527385	chrC04:8520230-8527385	85.964	2223.04	1888	AT2G33490		FALSE	FALSE	86
XLOC_028479	chrA06	8404583	8406644	chrA06:8404583-8406644	85.9701	1173.48	1005	AT1G21600	PTAC6	FALSE	FALSE	31
XLOC_028478	chrA06	8399530	8403004	chrA06:8399530-8403004	83.7484	2468.29	2289	AT1G21590		FALSE	FALSE	85
XLOC_092542	chrC04	8510403	8512025	chrC04:8510403-8512025	82.2006	646.892	618	AT2G33510		FALSE	FALSE	16
XLOC_016883	chrA04	1731146	1732743	chrA04:1731146-1732743	91.4414	634.269	444	AT3G56490	HIT3, HINT1	FALSE	FALSE	49
XLOC_016887	chrA04	1759486	1763328	chrA04:1759486-1763328	84.0611	1487.26	1374	AT3G56590		FALSE	FALSE	83
XLOC_103313	chrC05	27838105	27842016	chrC05:27838105-27842016	86.3459	3052.59	2556	AT1G31930	XLG3	FALSE	FALSE	9
XLOC_118652	chrC07	25104520	25107313	chrC07:25104520-25107313	74.9743	1283.48	1946	AT5G45500		FALSE	FALSE	23
XLOC_102136	chrC05	13561958	13565097	chrC05:13561958-13565097	81.8505	567.544	562	AT5G15120		FALSE	FALSE	24
XLOC_102135	chrC05	13557370	13559017	chrC05:13557370-13559017	85.3933	407.044	356	AT5G15120		FALSE	FALSE	24
XLOC_076968	chrC03	12714366	12717433	chrC03:12714366-12717433	79.4177	915.594	996	AT2G40830	RHC1A	FALSE	FALSE	16
XLOC_096397	chrC04_random	3628470	3630085	chrC04_random:3628470-3630085	82.0532	1321.35	1315	AT5G37540		FALSE	FALSE	68
XLOC_096396	chrC04_random	3610980	3623128	chrC04_random:3610980-3623128	90.2849	1865.97	1369	AT5G37530		FALSE	FALSE	9
XLOC_078909	chrC03	34976036	34979352	chrC03:34976036-34979352	85.8108	1725.31	1480	AT5G63910	FCLY	FALSE	FALSE	85
XLOC_076961	chrC03	12615236	12617036	chrC03:12615236-12617036	87.0183	594.595	493	AT2G40670	ARR16, RR16	FALSE	FALSE	98
XLOC_058605	chrAnn_random	40940282	40948353	chrAnn_random:40940282-40948353	87.7016	619.842	496	AT3G21690		FALSE	FALSE	61
XLOC_124349	chrC08	35814160	35816924	chrC08:35814160-35816924	73.8584	1180.69	1752	AT1G13020	EIF4B2	FALSE	FALSE	41
XLOC_020660	chrA05	2005875	2008882	chrA05:2005875-2008882	92.2615	1936.3	1331	AT2G44100	ATGDI1, AT-GDI1, GDI1	FALSE	FALSE	33
XLOC_020662	chrA05	2014405	2015822	chrA05:2014405-2015822	82.1127	710.01	710	AT2G44130		FALSE	FALSE	68
XLOC_020663	chrA05	2018325	2021369	chrA05:2018325-2021369	83.8356	1157.25	1095	AT2G44150	ASHH3, SDG7	FALSE	TRUE	33
XLOC_020664	chrA05	2021725	2024527	chrA05:2021725-2024527	89.2058	2352.88	1788	AT2G44160	MTHFR2	FALSE	FALSE	31
XLOC_020665	chrA05	2024785	2026935	chrA05:2024785-2026935	74.0977	937.235	1413	AT2G44190	EDE1, QWRF5	TRUE	FALSE	32
XLOC_020666	chrA05	2027265	2029203	chrA05:2027265-2029203	81.0345	915.594	928	AT2G44200		FALSE	FALSE	52
XLOC_020669	chrA05	2039835	2041953	chrA05:2039835-2041953	87.546	2019.26	1630	AT2G44230		FALSE	FALSE	91
XLOC_126374	chrC08	20147838	20150272	chrC08:20147838-20150272	80.2448	529.673	572	AT1G13360		FALSE	FALSE	19
XLOC_029785	chrA06	23125910	23128397	chrA06:23125910-23128397	82.6651	1764.98	1696	AT2G01390		FALSE	FALSE	88
XLOC_029787	chrA06	23148374	23151497	chrA06:23148374-23151497	89.1589	1407.91	1070	AT2G01220		FALSE	FALSE	23
XLOC_029781	chrA06	23048447	23049330	chrA06:23048447-23049330	88.8158	592.791	456	AT2G01520	MLP328	FALSE	FALSE	1
XLOC_029782	chrA06	23078130	23081847	chrA06:23078130-23081847	90.2753	2331.24	1707	AT2G01480		FALSE	FALSE	28
XLOC_091018	chrC04	39380831	39382349	chrC04:39380831-39382349	88.369	957.072	748	AT2G25810	TIP4;1	FALSE	FALSE	46
XLOC_029789	chrA06	23158050	23161237	chrA06:23158050-23161237	79.3679	1929.09	2215	AT2G01190		FALSE	FALSE	30
XLOC_039870	chrA09	5574623	5576004	chrA09:5574623-5576004	87.1622	544.1	444	AT1G63220		FALSE	FALSE	29
XLOC_039877	chrA09	5639855	5647106	chrA09:5639855-5647106	90.5887	3678.36	2667	AT1G63440	HMA5	FALSE	FALSE	88
XLOC_039875	chrA09	5626645	5630367	chrA09:5626645-5630367	87.633	2459.28	1973	AT1G63430		FALSE	FALSE	24
XLOC_039874	chrA09	5613485	5616236	chrA09:5613485-5616236	87.75	1501.69	1200	AT1G63420		FALSE	FALSE	6
XLOC_027365	chrA06	21576675	21579303	chrA06:21576675-21579303	92.3077	1344.8	923	AT3G27240		FALSE	FALSE	41
XLOC_027366	chrA06	21579455	21581930	chrA06:21579455-21581930	86.5429	1557.59	1293	AT3G27220		FALSE	FALSE	24
XLOC_027367	chrA06	21585245	21587501	chrA06:21585245-21587501	83.7449	524.263	486	AT3G27210		FALSE	FALSE	17
XLOC_027361	chrA06	21516475	21522803	chrA06:21516475-21522803	87.1943	1920.07	1554	AT3G27300	G6PD5	FALSE	FALSE	67
XLOC_027369	chrA06	21595165	21598818	chrA06:21595165-21598818	91.592	2067.95	1451	AT3G27190	UKL2	FALSE	FALSE	58
XLOC_063089	chrC01	2937888	2942941	chrC01:2937888-2942941	88.8548	2553.05	1956	AT4G32850	nPAP	FALSE	FALSE	96
XLOC_063084	chrC01	2904000	2905689	chrC01:2904000-2905689	80.6554	865.1	946	AT4G32890	GATA9	TRUE	FALSE	68
XLOC_063087	chrC01	2916203	2917559	chrC01:2916203-2917559	81.0437	874.117	939	AT4G32890	GATA9	FALSE	FALSE	80
XLOC_115944	chrC07	38556541	38558605	chrC07:38556541-38558605	88.8722	1732.52	1330	AT4G20890	TUB9	FALSE	FALSE	50
XLOC_119638	chrC07	36245888	36247921	chrC07:36245888-36247921	83.4674	1200.53	1119	AT3G52280	GTE6	FALSE	FALSE	55
XLOC_108790	chrC06	669101	671816	chrC06:669101-671816	79.9548	1202.33	1327	AT1G45233	THO5, AtTHO5	FALSE	FALSE	76
XLOC_124193	chrC08	34378221	34379921	chrC08:34378221-34379921	74.3421	634.269	912	AT1G17380	JAZ5, TIFY11A	FALSE	FALSE	14
XLOC_100416	chrC05	39684000	39687142	chrC05:39684000-39687142	89.6739	1478.25	1104	AT3G10970		FALSE	FALSE	54
XLOC_014622	chrA03	19521637	19525206	chrA03:19521637-19525206	86.6546	1986.8	1656	AT2G16660		FALSE	FALSE	95
XLOC_014621	chrA03	19509132	19509956	chrA03:19509132-19509956	92.9664	486.393	327	AT2G16580		FALSE	FALSE	17
XLOC_070544	chrC02	42754004	42755263	chrC02:42754004-42755263	88.6207	374.584	290	AT5G27760		FALSE	FALSE	69
XLOC_011567	chrA03	19412711	19414539	chrA03:19412711-19414539	74.6854	940.841	1351	AT2G16365		FALSE	FALSE	73
XLOC_011564	chrA03	19368131	19369232	chrA03:19368131-19369232	83.91	623.449	578	AT2G15970	COR413-PM1, WCOR413, WCOR413-LIKE, ATCOR413-PM1, FL3-5A3, ATCYP19	FALSE	FALSE	85
XLOC_011563	chrA03	19360407	19360909	chrA03:19360407-19360909	81.0127	219.494	237	AT2G15960		FALSE	FALSE	86
XLOC_011560	chrA03	19322877	19325681	chrA03:19322877-19325681	88.6647	1346.6	1041	AT2G15730		FALSE	FALSE	50
XLOC_104405	chrC05	39125822	39126822	chrC05:39125822-39126822	81.0811	764.111	814	AT3G11890		FALSE	FALSE	77
XLOC_104406	chrC05	39127335	39129832	chrC05:39127335-39129832	76.2596	852.476	1171	AT3G11890		FALSE	FALSE	65
XLOC_104400	chrC05	39055894	39063852	chrC05:39055894-39063852	89.0576	5469.1	4149	AT3G11960		FALSE	FALSE	97
XLOC_095668	chrC04	44731652	44732808	chrC04:44731652-44732808	79.4362	518.853	603	AT2G35900		FALSE	FALSE	14
XLOC_095661	chrC04	44675203	44677918	chrC04:44675203-44677918	87.3512	1660.39	1344	AT2G35780	scpl26	FALSE	FALSE	59
XLOC_094538	chrC04	31637250	31642929	chrC04:31637250-31642929	89.2894	3869.51	2913	AT5G35970		FALSE	FALSE	9
XLOC_102760	chrC05	21116250	21123058	chrC05:21116250-21123058	86.0084	3359.16	2866	AT1G48410	AGO1	FALSE	FALSE	98
XLOC_093620	chrC04	20790985	20791930	chrC04:20790985-20791930	89.3617	374.584	282	AT3G46560	TIM9, emb2474	TRUE	FALSE	52
XLOC_110666	chrC06	23021600	23029609	chrC06:23021600-23029609	91.0466	8978.46	6411	AT1G77460		FALSE	FALSE	13
XLOC_019778	chrA04	15471872	15474842	chrA04:15471872-15474842	86.9985	1622.51	1346	AT2G33860	ETT, ARF3	FALSE	TRUE	91
XLOC_019770	chrA04	15424411	15429232	chrA04:15424411-15429232	83.0289	2814.54	2628	AT2G33770	UBC24, ATUBC24, PHO2	FALSE	FALSE	86
XLOC_019777	chrA04	15470511	15471252	chrA04:15470511-15471252	84.4244	482.786	443	AT2G33855		FALSE	FALSE	27
XLOC_019774	chrA04	15458739	15460172	chrA04:15458739-15460172	81.8182	892.15	924	AT2G33800		FALSE	FALSE	81
XLOC_019775	chrA04	15463321	15465322	chrA04:15463321-15465322	90.7609	1276.27	920	AT2G33820	ATMBAC1, MBAC1	FALSE	FALSE	5
XLOC_116626	chrC07	349098	351200	chrC07:349098-351200	86.8673	886.74	731	AT2G20750	ATEXPB1, EXPB1, ATHEXP BETA 1.5	FALSE	FALSE	39
XLOC_116627	chrC07	353005	355050	chrC07:353005-355050	82.3708	664.926	658	AT2G20740		FALSE	FALSE	86
XLOC_100410	chrC05	39565518	39574445	chrC05:39565518-39574445	92.7138	7584.45	5133	AT3G11130		FALSE	FALSE	41
XLOC_105300	chrC05_random	1639855	1644475	chrC05_random:1639855-1644475	81.2022	883.134	915	AT1G24090		FALSE	FALSE	60
XLOC_059923	chrC01	5118379	5120275	chrC01:5118379-5120275	86.6167	1124.79	934	AT4G29520		FALSE	FALSE	43
XLOC_059927	chrC01	5155529	5159554	chrC01:5155529-5159554	77.2205	2284.35	2871	AT4G29440		FALSE	FALSE	90
XLOC_059924	chrC01	5126859	5128224	chrC01:5126859-5128224	91.0569	517.05	369	AT4G29480		FALSE	FALSE	34
XLOC_059929	chrC01	5163349	5165161	chrC01:5163349-5165161	89.3519	572.954	432	AT4G29410		FALSE	FALSE	60
XLOC_100117	chrC05	36453384	36456552	chrC05:36453384-36456552	86.3138	2497.15	2097	AT3G15940		FALSE	FALSE	43
XLOC_132861	chrC09	44559607	44561173	chrC09:44559607-44561173	77.0799	940.841	1226	AT5G13970		FALSE	FALSE	79
XLOC_093083	chrC04	14670283	14671426	chrC04:14670283-14671426	83.6207	369.174	348	AT2G27710		FALSE	FALSE	39
XLOC_093088	chrC04	14740592	14743306	chrC04:14740592-14743306	87.4904	1613.5	1303	AT2G27600	SKD1, VPS4, ATSKD1	FALSE	FALSE	17
XLOC_123128	chrC08	22972579	22975197	chrC08:22972579-22975197	73.1518	769.521	1285	AT1G27090		FALSE	FALSE	38
XLOC_036810	chrA08	17124097	17126012	chrA08:17124097-17126012	82.7085	1337.58	1307	AT1G12920	ERF1-2	FALSE	FALSE	32
XLOC_036811	chrA08	17129437	17131120	chrA08:17129437-17131120	79.886	1086.91	1228	AT1G12850		FALSE	FALSE	71
XLOC_028009	chrA06	3730368	3737330	chrA06:3730368-3737330	86.1727	2024.67	1714	AT1G11310	MLO2, ATMLO2, PMR2	FALSE	FALSE	82
XLOC_036812	chrA08	17131347	17131876	chrA08:17131347-17131876	87.4608	396.224	319	AT1G12845		FALSE	FALSE	88
XLOC_116082	chrC07	39941061	39945044	chrC07:39941061-39945044	89.7684	3878.53	2893	AT4G24020	NLP7	FALSE	FALSE	78
XLOC_116083	chrC07	39946171	39947405	chrC07:39946171-39947405	85.7798	253.758	218	AT4G24026		FALSE	FALSE	28
XLOC_036814	chrA08	17136437	17137673	chrA08:17136437-17137673	78.4211	307.859	380	AT1G12830		FALSE	FALSE	34
XLOC_097251	chrC05	3447368	3448943	chrC05:3447368-3448943	78.3433	892.15	1002	AT1G09460		FALSE	FALSE	81
XLOC_036815	chrA08	17140387	17143310	chrA08:17140387-17143310	84.7751	1938.1	1734	AT1G12820	AFB3	FALSE	FALSE	24
XLOC_036816	chrA08	17150297	17152478	chrA08:17150297-17152478	90.0568	1431.36	1056	AT1G12780	UGE1, ATUGE1	FALSE	FALSE	66
XLOC_139019	chrCnn_random	8066626	8071779	chrCnn_random:8066626-8071779	86.3736	3793.77	3185	AT1G01220	FKGP, AtFKGP	FALSE	FALSE	59
XLOC_036817	chrA08	17165877	17167792	chrA08:17165877-17167792	83.7895	1552.18	1425	AT1G12680	PEPKR2	FALSE	FALSE	25
XLOC_132864	chrC09	44582107	44583378	chrC09:44582107-44583378	79.6592	839.853	939	AT5G13890		FALSE	FALSE	19
XLOC_000499	chrA01	4828064	4834214	chrA01:4828064-4834214	81.2482	3276.2	3381	AT4G19020	CMT2	FALSE	FALSE	3
XLOC_069819	chrC02	34351313	34356704	chrC02:34351313-34356704	87.8571	2636.01	2100	AT5G45900	APG7, ATAPG7, ATG7, ATATG7	FALSE	FALSE	44
XLOC_105522	chrC06	437872	440331	chrC06:437872-440331	85.1798	1548.58	1363	AT1G47128	RD21, RD21A	FALSE	FALSE	13
XLOC_000490	chrA01	4775564	4779114	chrA01:4775564-4779114	86.7327	1831.71	1515	AT4G18905		FALSE	FALSE	81
XLOC_000493	chrA01	4787864	4790062	chrA01:4787864-4790062	87.2727	677.55	550	AT4G18930		FALSE	FALSE	14
XLOC_000495	chrA01	4798764	4803709	chrA01:4798764-4803709	93.1308	1132	757	AT4G18960	AG	FALSE	TRUE	46
XLOC_000494	chrA01	4791704	4794380	chrA01:4791704-4794380	89.9275	1862.36	1380	AT4G18950		FALSE	FALSE	69
XLOC_146245	chrCnn_random	4341016	4353951	chrCnn_random:4341016-4353951	89.5849	7252.63	5444	AT1G24706	THO2, AtTHO2	FALSE	FALSE	89
XLOC_126583	chrC08	22078527	22080860	chrC08:22078527-22080860	84.5996	1624.32	1461	AT1G19920	APS2, ASA1	FALSE	FALSE	49
XLOC_139017	chrCnn_random	8040926	8042445	chrCnn_random:8040926-8042445	81.76	627.055	625	AT1G01160	GIF2	FALSE	FALSE	7
XLOC_130851	chrC09	21127441	21129528	chrC09:21127441-21129528	83.3153	960.679	923	AT4G12000		FALSE	FALSE	88
XLOC_132063	chrC09	36177828	36178581	chrC09:36177828-36178581	87.7049	455.735	366	AT5G57290		FALSE	FALSE	39
XLOC_132060	chrC09	36130258	36132902	chrC09:36130258-36132902	87.9653	1023.8	806	AT2G19940		TRUE	FALSE	94
XLOC_005787	chrA02	11745465	11747825	chrA02:11745465-11747825	87.9592	1236.59	980	AT1G78660	ATGGH1, GGH1	FALSE	FALSE	33
XLOC_005784	chrA02	11721655	11722808	chrA02:11721655-11722808	87.9287	917.398	729	AT1G78630	emb1473	FALSE	FALSE	61
XLOC_005782	chrA02	11710005	11712158	chrA02:11710005-11712158	88.4575	1223.97	953	AT1G78590	NADK3, ATNADK-3	FALSE	FALSE	9
XLOC_132066	chrC09	36202068	36208438	chrC09:36202068-36208438	80.3639	2688.31	2913	AT5G57250		FALSE	FALSE	35
XLOC_005788	chrA02	11748135	11750457	chrA02:11748135-11750457	87.0629	1045.44	858	AT1G78690		FALSE	FALSE	83
XLOC_005789	chrA02	11750785	11753003	chrA02:11750785-11753003	79.716	921.004	986	AT1G78700	BEH4	FALSE	FALSE	11
XLOC_152196	chrCnn_random	66507212	66512137	chrCnn_random:66507212-66512137	93.1965	2773.06	1852	AT2G17930		FALSE	FALSE	97
XLOC_144455	chrCnn_random	66566542	66568313	chrCnn_random:66566542-66568313	87.1827	966.089	788	AT2G16780	MSI2, MSI02, NFC02, NFC2	FALSE	FALSE	94
XLOC_130852	chrC09	21142890	21148362	chrC09:21142890-21148362	80.5383	1330.37	1449	AT4G11990		FALSE	FALSE	86
XLOC_065847	chrC01	34962980	34966895	chrC01:34962980-34966895	90.0151	2699.13	1983	AT3G15990	SULTR3;4	FALSE	FALSE	25
XLOC_031716	chrA07	15850374	15856487	chrA07:15850374-15856487	87.7671	1705.47	1357	AT1G80770	PDE318	FALSE	FALSE	9
XLOC_031717	chrA07	15860174	15863203	chrA07:15860174-15863203	80.6435	1752.36	1896	AT1G80790		FALSE	FALSE	24
XLOC_031715	chrA07	15840164	15841433	chrA07:15840164-15841433	83.4633	697.387	641	AT1G80700		TRUE	FALSE	47
XLOC_031712	chrA07	15799864	15800798	chrA07:15799864-15800798	80.0338	538.69	591	AT1G80520		FALSE	FALSE	79
XLOC_031713	chrA07	15830764	15835188	chrA07:15830764-15835188	87.7421	3929.02	3149	AT1G80680	SAR3, MOS3, PRE, NUP96	FALSE	FALSE	98
XLOC_007922	chrA02	10056137	10060158	chrA02:10056137-10060158	93.3333	316.876	210	AT1G74340		FALSE	FALSE	52
XLOC_002251	chrA01	1398697	1403290	chrA01:1398697-1403290	86.4534	3012.91	2532	AT4G34260	FUC95A	FALSE	FALSE	69
XLOC_002250	chrA01	1395277	1396850	chrA01:1395277-1396850	82.3129	304.252	294	AT4G34265		FALSE	FALSE	50
XLOC_002253	chrA01	1410753	1413820	chrA01:1410753-1413820	84.7296	1893.02	1683	AT4G34240	ALDH3I1, ALDH3	FALSE	FALSE	48
XLOC_002252	chrA01	1405851	1407520	chrA01:1405851-1407520	84.7673	1577.43	1418	AT4G34250	KCS16	FALSE	FALSE	58
XLOC_002255	chrA01	1436127	1440200	chrA01:1436127-1440200	90.4341	1891.22	1359	AT3G42050		FALSE	FALSE	50
XLOC_002257	chrA01	1452607	1457840	chrA01:1452607-1457840	84.7167	852.476	759	AT4G34140		FALSE	FALSE	94
XLOC_002256	chrA01	1450437	1452260	chrA01:1450437-1452260	85.5009	1324.96	1138	AT4G34160	CYCD3;1, CYCD3	FALSE	FALSE	14
XLOC_002259	chrA01	1469917	1473600	chrA01:1469917-1473600	87.0452	2221.23	1814	AT4G34110	PAB2, PABP2, ATPAB2	FALSE	FALSE	86
XLOC_002258	chrA01	1467717	1469530	chrA01:1467717-1469530	85.6481	747.881	648	AT4G34120	LEJ1, CDCP1	FALSE	FALSE	88
XLOC_021335	chrA05	8648622	8650783	chrA05:8648622-8650783	91.7367	1021.99	714	AT1G53850	PAE1	FALSE	FALSE	34
XLOC_028005	chrA06	3692896	3694200	chrA06:3692896-3694200	70.2618	446.718	955	AT1G11210		FALSE	FALSE	88
XLOC_151767	chrCnn_random	62598023	62603142	chrCnn_random:62598023-62603142	89.0411	957.072	730	AT2G31750	UGT74D1	FALSE	FALSE	54
XLOC_021334	chrA05	8640792	8643036	chrA05:8640792-8643036	79.9704	1274.46	1353	AT1G53860		FALSE	FALSE	33
XLOC_023528	chrA05	10026905	10031369	chrA05:10026905-10031369	80.8712	504.426	528	AT1G49340	ATPI4K ALPHA	TRUE	FALSE	16
XLOC_030044	chrA06_random	1335756	1340436	chrA06_random:1335756-1340436	81.1146	2823.56	2907	AT3G44200	ATNEK6, NEK6, IBO1	FALSE	FALSE	90
XLOC_030049	chrA06_random	1397086	1398320	chrA06_random:1397086-1398320	88.8011	985.926	759	AT5G63510	GAMMA CAL1	FALSE	FALSE	20
XLOC_104145	chrC05	36685259	36685927	chrC05:36685259-36685927	87.574	210.477	169	AT3G15395		FALSE	FALSE	15
XLOC_104140	chrC05	36667353	36669947	chrC05:36667353-36669947	89.0699	1927.28	1473	AT3G15430		FALSE	FALSE	56
XLOC_104142	chrC05	36674421	36678637	chrC05:36674421-36678637	90.6818	2435.83	1760	AT3G15410		FALSE	FALSE	15
XLOC_140208	chrCnn_random	21146342	21150046	chrCnn_random:21146342-21150046	87.7104	2212.22	1782	AT2G34890		FALSE	FALSE	86
XLOC_119778	chrC07	37595717	37603001	chrC07:37595717-37603001	88.6391	4307.73	3336	AT2G07680	ATMRP11, MRP11, ABCC13	FALSE	FALSE	24
XLOC_094855	chrC04	35274802	35276886	chrC04:35274802-35276886	84.204	881.33	804	AT2G21070	FIO1	FALSE	TRUE	99
XLOC_026819	chrA06	15936602	15938721	chrA06:15936602-15938721	88.4211	1824.49	1425	AT5G63570	GSA1	FALSE	FALSE	61
XLOC_140201	chrCnn_random	21100582	21101789	chrCnn_random:21100582-21101789	73.3249	499.016	791	AT1G70000		FALSE	FALSE	23
XLOC_043906	chrA09	15260107	15262234	chrA09:15260107-15262234	81.575	1314.14	1346	AT2G07180		FALSE	FALSE	66
XLOC_043907	chrA09	15262414	15263964	chrA09:15262414-15263964	82.5537	823.622	791	AT4G10090	ELP6	FALSE	FALSE	29
XLOC_043904	chrA09	15236516	15238014	chrA09:15236516-15238014	86.3158	338.516	285	AT4G10100	CNX7, SIR5	FALSE	FALSE	56
XLOC_003129	chrA01	10251758	10253861	chrA01:10251758-10253861	89.0323	1012.98	775	AT4G15130	ATCCT2, CCT2	FALSE	FALSE	41
XLOC_082569	chrC03	15217369	15219083	chrC03:15217369-15219083	82.0051	1151.84	1167	AT2G26600		FALSE	FALSE	69
XLOC_091381	chrC04	43659984	43663548	chrC04:43659984-43663548	87.3253	1238.4	1002	AT2G32760		FALSE	FALSE	26
XLOC_125450	chrC08	9555862	9558668	chrC08:9555862-9558668	74.8327	526.067	747	AT1G34355	ATPS1, PS1	FALSE	FALSE	42
XLOC_028904	chrA06	13897744	13900785	chrA06:13897744-13900785	84.8966	1644.16	1450	AT3G46450		FALSE	FALSE	84
XLOC_125557	chrC08	10635867	10637139	chrC08:10635867-10637139	76.1175	589.185	783	AT1G33390	ATFAS4, FAS4	TRUE	FALSE	35
XLOC_125553	chrC08	10602423	10604229	chrC08:10602423-10604229	87.3626	675.746	546	AT1G32550	FdC1	FALSE	FALSE	63
XLOC_074818	chrC02_random	668978	672194	chrC02_random:668978-672194	84.4761	1700.06	1546	AT5G52950		FALSE	FALSE	33
XLOC_074813	chrC02_random	613238	615406	chrC02_random:613238-615406	85.6024	1186.1	1021	AT5G53470	ACBP1, ACBP	FALSE	FALSE	80
XLOC_054889	chrAnn_random	321092	321978	chrAnn_random:321092-321978	80.7229	235.724	249	AT5G02380	MT2B	FALSE	FALSE	98
XLOC_054888	chrAnn_random	309189	311478	chrAnn_random:309189-311478	89.4017	1550.38	1170	AT5G02290	NAK	FALSE	FALSE	59
XLOC_054883	chrAnn_random	171656	173198	chrAnn_random:171656-173198	88.9282	1099.54	849	AT5G01530	LHCB4.1	FALSE	FALSE	91
XLOC_054882	chrAnn_random	153480	154251	chrAnn_random:153480-154251	88.3436	627.055	489	AT5G01740		FALSE	FALSE	45
XLOC_054881	chrAnn_random	140356	141531	chrAnn_random:140356-141531	85.6061	765.915	660	AT5G01750		FALSE	FALSE	23
XLOC_054880	chrAnn_random	137117	139211	chrAnn_random:137117-139211	82.0954	1265.45	1279	AT5G01810	CIPK15, ATPK10, PKS3	FALSE	FALSE	70
XLOC_054886	chrAnn_random	200161	202238	chrAnn_random:200161-202238	85.9985	1525.13	1307	AT5G01370	ACI1	FALSE	FALSE	68
XLOC_054885	chrAnn_random	178958	180588	chrAnn_random:178958-180588	83.4218	796.572	754	AT5G01470		FALSE	FALSE	41
XLOC_054884	chrAnn_random	174494	178778	chrAnn_random:174494-178778	86.3724	3077.83	2583	AT2G04660	APC2	FALSE	FALSE	59
XLOC_129589	chrC09	5483793	5488895	chrC09:5483793-5488895	90.1639	2488.13	1830	AT2G13560	NAD-ME1	FALSE	FALSE	72
XLOC_129582	chrC09	5341781	5348626	chrC09:5341781-5348626	84.1797	1682.03	1536	AT2G11520	CRCK3	FALSE	FALSE	98
XLOC_100774	chrC05	42884375	42886077	chrC05:42884375-42886077	84.5329	740.668	653	AT3G02220		FALSE	FALSE	81
XLOC_008867	chrA02	21106743	21108964	chrA02:21106743-21108964	90.8009	1283.48	924	AT3G27240		FALSE	FALSE	52
XLOC_008860	chrA02	21027695	21029324	chrA02:21027695-21029324	75.6711	423.275	596	AT3G27080	TOM20-3	FALSE	FALSE	40
XLOC_008861	chrA02	21047613	21051974	chrA02:21047613-21051974	91.0042	2001.22	1434	AT3G27120		FALSE	FALSE	31
XLOC_008863	chrA02	21077760	21082874	chrA02:21077760-21082874	91.7942	2062.54	1438	AT3G27190	UKL2	FALSE	FALSE	46
XLOC_008868	chrA02	21139757	21140587	chrA02:21139757-21140587	82.906	486.393	468	AT1G48320		FALSE	FALSE	85
XLOC_009199	chrA02	24766907	24768901	chrA02:24766907-24768901	85.9215	1377.26	1172	AT5G66180		FALSE	FALSE	79
XLOC_009198	chrA02	24759712	24761771	chrA02:24759712-24761771	89.463	1303.32	987	AT5G66240		FALSE	FALSE	89
XLOC_009196	chrA02	24753553	24755551	chrA02:24753553-24755551	89.3252	1076.09	815	AT5G66380	ATFOLT1, FOLT1	FALSE	FALSE	5
XLOC_009195	chrA02	24750379	24751511	chrA02:24750379-24751511	78.3926	637.875	759	AT5G66450		FALSE	FALSE	97
XLOC_009194	chrA02	24745277	24748271	chrA02:24745277-24748271	89.5896	1333.98	999	AT5G66570	PSBO-1, OEE1, OEE33, OE33, PSBO1, MSP-1	FALSE	FALSE	7
XLOC_126602	chrC08	22242219	22245012	chrC08:22242219-22245012	85.1807	1885.81	1660	AT1G20510	OPCL1	FALSE	FALSE	2
XLOC_126606	chrC08	22254489	22256962	chrC08:22254489-22256962	82.3029	1326.76	1294	AT1G20610	CYCB2;3	FALSE	FALSE	76
XLOC_126608	chrC08	22305797	22311842	chrC08:22305797-22311842	90.0238	1133.8	842	AT1G20650		FALSE	FALSE	98
XLOC_042290	chrA09	32009280	32011770	chrA09:32009280-32011770	80.9892	1243.81	1294	AT1G11800		FALSE	FALSE	76
XLOC_042292	chrA09	32015260	32017008	chrA09:32015260-32017008	90.3846	783.948	572	AT1G11780		FALSE	FALSE	80
XLOC_029238	chrA06	17740063	17742255	chrA06:17740063-17742255	87.5283	1095.93	882	AT2G17720		FALSE	FALSE	71
XLOC_042296	chrA09	32097240	32102807	chrA09:32097240-32102807	88.7605	1234.79	952	AT1G11310	MLO2, ATMLO2, PMR2	FALSE	FALSE	68
XLOC_029235	chrA06	17677596	17680175	chrA06:17677596-17680175	89.527	789.358	592	AT2G17800	ARAC1, ATGP2, ATRAC1, ROP3, ATROP3	FALSE	FALSE	43
XLOC_029236	chrA06	17704718	17707855	chrA06:17704718-17707855	87.7273	1918.27	1540	AT2G17760		FALSE	FALSE	100
XLOC_029230	chrA06	17587149	17589604	chrA06:17587149-17589604	84.6561	2093.19	1890	AT2G17980	ATSLY1	FALSE	FALSE	29
XLOC_111853	chrC06	35827832	35830126	chrC06:35827832-35830126	87.6616	1061.67	851	AT1G77390	TAM, CYCA1;2, DYP, CYCA1	FALSE	FALSE	45
XLOC_141834	chrCnn_random	38956077	38960139	chrCnn_random:38956077-38960139	84.7909	293.432	263	AT1G69070		FALSE	FALSE	71
XLOC_124607	chrC08	38302403	38307072	chrC08:38302403-38307072	86.0377	946.252	795	AT1G02990		FALSE	FALSE	89
XLOC_124606	chrC08	38298173	38302224	chrC08:38298173-38302224	83.921	3070.62	2836	AT1G03000	PEX6	FALSE	FALSE	10
XLOC_077548	chrC03	19175486	19176840	chrC03:19175486-19176840	86.7209	444.915	369	AT4G01897		FALSE	FALSE	46
XLOC_077540	chrC03	19107066	19114352	chrC03:19107066-19114352	80.5405	1371.85	1480	AT4G01990		FALSE	FALSE	21
XLOC_077542	chrC03	19137896	19143190	chrC03:19137896-19143190	79.7753	641.482	712	AT4G01940	NFU1, AtCNFU1	FALSE	FALSE	56
XLOC_133135	chrC09	46956378	46958516	chrC09:46956378-46958516	84.3313	1099.54	1002	AT5G08120	MPB2C	FALSE	FALSE	16
XLOC_036419	chrA08	13673952	13676040	chrA08:13673952-13676040	82.4112	1238.4	1211	AT4G38520		FALSE	FALSE	38
XLOC_111859	chrC06	35897729	35899566	chrC06:35897729-35899566	76.2321	982.319	1258	AT1G77660		FALSE	FALSE	1
XLOC_087007	chrC03_random	6059391	6065238	chrC03_random:6059391-6065238	84.8148	1815.48	1620	AT4G29360		FALSE	FALSE	3
XLOC_087006	chrC03_random	6057141	6058696	chrC03_random:6057141-6058696	87.963	545.904	432	AT4G29410		FALSE	FALSE	32
XLOC_087008	chrC03_random	6076171	6080797	chrC03_random:6076171-6080797	75.2407	499.016	727	AT4G29270		FALSE	FALSE	14
XLOC_009739	chrA03	2049495	2057621	chrA03:2049495-2057621	88.9665	6352.75	4867	AT5G13530	KEG	FALSE	FALSE	96
XLOC_009738	chrA03	2045415	2049026	chrA03:2045415-2049026	88.8145	1362.83	1046	AT5G13500		FALSE	FALSE	47
XLOC_009731	chrA03	1970855	1972227	chrA03:1970855-1972227	87.22	937.235	759	AT5G13180	ANAC083, VNI2, NAC083	FALSE	FALSE	88
XLOC_009737	chrA03	2043015	2045173	chrA03:2043015-2045173	86.3359	1373.65	1149	AT5G13490	AAC2	FALSE	FALSE	80
XLOC_009736	chrA03	2034045	2037004	chrA03:2034045-2037004	85.0295	1530.54	1356	AT5G13460	IQD11	FALSE	FALSE	13
XLOC_009735	chrA03	2011585	2019626	chrA03:2011585-2019626	83.0923	1856.95	1798	AT5G13360		FALSE	FALSE	88
XLOC_001500	chrA01	16267165	16274106	chrA01:16267165-16274106	88.0711	1496.28	1182	AT3G23430	PHO1, ATPHO1	FALSE	FALSE	99
XLOC_030834	chrA07	5573297	5574467	chrA07:5573297-5574467	74.5167	385.404	569	AT3G24820		FALSE	FALSE	47
XLOC_030831	chrA07	5543547	5552495	chrA07:5543547-5552495	85.8804	5052.52	4299	AT3G24870		FALSE	FALSE	94
XLOC_040427	chrA09	12249873	12251264	chrA09:12249873-12251264	73.2299	625.252	1031	AT3G11810		FALSE	FALSE	18
XLOC_127571	chrC08	32374647	32377210	chrC08:32374647-32377210	75.7553	1009.37	1357	AT2G24100		FALSE	FALSE	25
XLOC_013993	chrA03	13510122	13512263	chrA03:13510122-13512263	89.8361	1231.18	915	AT3G01590		FALSE	FALSE	85
XLOC_013994	chrA03	13534885	13536273	chrA03:13534885-13536273	83.174	1083.31	1046	AT3G01400		TRUE	FALSE	14
XLOC_013995	chrA03	13550282	13552083	chrA03:13550282-13552083	85.0782	940.841	831	AT3G01280	VDAC1, ATVDAC1	FALSE	FALSE	52
XLOC_140411	chrCnn_random	23142530	23144335	chrCnn_random:23142530-23144335	87.3016	931.825	756	AT2G36830	GAMMA-TIP, TIP1;1, GAMMA-TIP1	FALSE	FALSE	16
XLOC_013996	chrA03	13567911	13570923	chrA03:13567911-13570923	87.7497	935.431	751	AT3G01210		FALSE	FALSE	65
XLOC_144374	chrCnn_random	65690844	65694610	chrCnn_random:65690844-65694610	93.4532	2096.8	1390	AT4G05420	DDB1A	FALSE	FALSE	97
XLOC_122816	chrC08	19632036	19637125	chrC08:19632036-19637125	85.4363	3806.39	3289	AT1G11720	SS3	FALSE	FALSE	75
XLOC_143156	chrCnn_random	53380772	53384070	chrCnn_random:53380772-53384070	77.4296	1759.57	2202	AT4G19990	FRS1	FALSE	FALSE	89
XLOC_060260	chrC01	8777263	8780959	chrC01:8777263-8780959	90.1538	2210.41	1625	AT4G22010	sks4	FALSE	FALSE	29
XLOC_060268	chrC01	8887353	8891409	chrC01:8887353-8891409	86.4905	2430.42	2043	AT4G22130	SRF8	FALSE	FALSE	90
XLOC_060269	chrC01	8902603	8903762	chrC01:8902603-8903762	82.4468	379.994	376	AT4G22160		FALSE	FALSE	98
XLOC_127574	chrC08	32397180	32405257	chrC08:32397180-32405257	83.6932	1434.96	1343	AT2G24000	scpl22	FALSE	FALSE	46
XLOC_148715	chrCnn_random	30868312	30870426	chrCnn_random:30868312-30870426	84.264	215.887	197	AT5G18100	CSD3	FALSE	FALSE	5
XLOC_148717	chrCnn_random	30875002	30880586	chrCnn_random:30875002-30880586	91.3529	4055.26	2868	AT3G42850		FALSE	FALSE	59
XLOC_033562	chrA07	12369169	12371904	chrA07:12369169-12371904	80.0144	1281.68	1386	AT2G28550	RAP2.7, TOE1	FALSE	TRUE	99
XLOC_033564	chrA07	12455991	12457982	chrA07:12455991-12457982	88.4831	1829.9	1424	AT2G28630	KCS12	FALSE	FALSE	46
XLOC_112545	chrC06_random	2598475	2600749	chrC06_random:2598475-2600749	86.2385	1162.66	981	AT1G80210	BRCC36A, AtBRCC36A	FALSE	FALSE	89
XLOC_034023	chrA07	16943500	16947074	chrA07:16943500-16947074	87.2019	2109.42	1719	AT1G74710	EDS16, ICS1, SID2, ATICS1	FALSE	FALSE	5
XLOC_034022	chrA07	16935691	16939164	chrA07:16935691-16939164	83.0878	3438.51	3258	AT1G74720	QKY	FALSE	FALSE	32
XLOC_034021	chrA07	16930877	16934594	chrA07:16930877-16934594	83.3914	2764.05	2583	AT1G74750		FALSE	FALSE	9
XLOC_034024	chrA07	16957034	16959304	chrA07:16957034-16959304	86.0602	1600.87	1363	AT1G74680		FALSE	FALSE	24
XLOC_034029	chrA07	17010724	17012974	chrA07:17010724-17012974	80.6047	1303.32	1356	AT1G74510		FALSE	FALSE	45
XLOC_044437	chrA09	21933869	21937273	chrA09:21933869-21937273	89.9514	2500.76	1851	AT1G26850		FALSE	FALSE	30
XLOC_044432	chrA09	21881111	21883007	chrA09:21881111-21883007	83.2524	1728.91	1648	AT1G26760	ATXR1, SDG35	FALSE	FALSE	34
XLOC_044431	chrA09	21876276	21879707	chrA09:21876276-21879707	88.6957	446.718	345	AT5G02040	PRA1.A1	FALSE	FALSE	39
XLOC_044430	chrA09	21859644	21860777	chrA09:21859644-21860777	86.9767	785.752	645	AT1G26690		FALSE	FALSE	26
XLOC_044439	chrA09	21949327	21950233	chrA09:21949327-21950233	83.0283	627.055	601	AT5G13930	CHS, TT4, ATCHS	FALSE	FALSE	19
XLOC_036882	chrA08	17699451	17700836	chrA08:17699451-17700836	92.6445	839.853	571	AT1G10200	WLIM1	FALSE	FALSE	21
XLOC_036880	chrA08	17689371	17691722	chrA08:17689371-17691722	83.7264	1377.26	1272	AT1G10280		FALSE	FALSE	66
XLOC_036887	chrA08	17721981	17724532	chrA08:17721981-17724532	82.4844	1157.25	1119	AT1G10120		FALSE	TRUE	68
XLOC_036884	chrA08	17705641	17709850	chrA08:17705641-17709850	84.1453	2538.63	2340	AT1G10180		FALSE	FALSE	17
XLOC_075338	chrC02_random	1173358	1177787	chrC02_random:1173358-1177787	84.6963	3265.38	2947	AT5G22800	EMB86, EMB1030, EMB263	FALSE	FALSE	63
XLOC_036889	chrA08	17738541	17740763	chrA08:17738541-17740763	86.1011	1328.57	1108	AT1G10040		FALSE	FALSE	68
XLOC_036888	chrA08	17725921	17729861	chrA08:17725921-17729861	85.3403	2610.76	2292	AT1G10090		FALSE	FALSE	98
XLOC_039532	chrA09	2264460	2267068	chrA09:2264460-2267068	80.3848	1716.29	1871	AT5G25350	EBF2	FALSE	FALSE	93
XLOC_039533	chrA09	2279500	2281783	chrA09:2279500-2281783	86.835	1344.8	1109	AT5G25265		FALSE	FALSE	22
XLOC_039536	chrA09	2310940	2311729	chrA09:2310940-2311729	82.4663	527.87	519	AT5G25090	ENODL13, AtENODL13	FALSE	FALSE	52
XLOC_039537	chrA09	2314520	2320339	chrA09:2314520-2320339	89.287	3768.52	2847	AT5G25060		FALSE	FALSE	96
XLOC_039534	chrA09	2283360	2283944	chrA09:2283360-2283944	76.3224	297.039	397	AT5G25240		FALSE	FALSE	32
XLOC_039535	chrA09	2290690	2291690	chrA09:2290690-2291690	84.4203	598.201	552	AT5G25190		FALSE	FALSE	71
XLOC_039538	chrA09	2321830	2324531	chrA09:2321830-2324531	70.9602	453.932	854	AT5G25010		FALSE	FALSE	28
XLOC_039539	chrA09	2336732	2337944	chrA09:2336732-2337944	78.3491	590.988	739	AT5G24890		FALSE	FALSE	96
XLOC_042783	chrA09	2631390	2632617	chrA09:2631390-2632617	85.1111	509.836	450	AT5G23290	PFD5	FALSE	FALSE	40
XLOC_112549	chrC06_random	2642966	2649039	chrC06_random:2642966-2649039	91.1432	1362.83	971	AT3G62600	ATERDJ3B, ERDJ3B	FALSE	FALSE	91
XLOC_038485	chrA08	15840613	15844138	chrA08:15840613-15844138	86.4311	1682.03	1415	AT1G21400		FALSE	FALSE	46
XLOC_038484	chrA08	15837204	15839808	chrA08:15837204-15839808	88.3459	1355.62	1064	AT1G21410	SKP2A	FALSE	FALSE	55
XLOC_038487	chrA08	15855836	15860960	chrA08:15855836-15860960	79.7998	1952.53	2198	AT1G21250	WAK1, PRO25	TRUE	FALSE	45
XLOC_038481	chrA08	15775859	15779058	chrA08:15775859-15779058	89.2473	1364.63	1023	AT1G21690	EMB1968, RFC4	FALSE	FALSE	41
XLOC_038483	chrA08	15791167	15797298	chrA08:15791167-15797298	86.5291	2991.27	2472	AT1G21630		FALSE	FALSE	22
XLOC_038482	chrA08	15779384	15780868	chrA08:15779384-15780868	84.0108	398.027	369	AT1G77350		FALSE	FALSE	25
XLOC_038489	chrA08	15869926	15871810	chrA08:15869926-15871810	78.9575	475.572	518	AT1G21200		FALSE	FALSE	84
XLOC_038488	chrA08	15861415	15869010	chrA08:15861415-15869010	80.5412	1602.68	1737	AT1G21250	WAK1, PRO25	FALSE	FALSE	62
XLOC_139252	chrCnn_random	10557574	10560461	chrCnn_random:10557574-10560461	85.8771	1835.31	1579	AT5G41460		FALSE	FALSE	81
XLOC_133956	chrC09	7262204	7263370	chrC09:7262204-7263370	86.4286	334.91	280	AT2G42210	ATOEP16-3, OEP16-3	FALSE	FALSE	18
XLOC_037597	chrA08	6825565	6835076	chrA08:6825565-6835076	86.8374	6093.07	4999	AT1G32750	HAF01, HAF1, HAC13, GTD1, TAF1	FALSE	FALSE	84
XLOC_108513	chrC06	34932585	34940715	chrC06:34932585-34940715	84.1451	3332.11	3059	AT1G75660	XRN3, AtXRN3	FALSE	FALSE	100
XLOC_108515	chrC06	34951055	34953577	chrC06:34951055-34953577	87.037	1700.06	1404	AT1G75710		FALSE	FALSE	80
XLOC_103434	chrC05	29266225	29274682	chrC05:29266225-29274682	81.5063	4713.49	4780	AT3G22380	TIC	FALSE	TRUE	6
XLOC_103436	chrC05	29281983	29283962	chrC05:29281983-29283962	87.3922	1141.02	928	AT3G22370	AOX1A, ATAOX1A	FALSE	FALSE	27
XLOC_063457	chrC01	6728955	6730777	chrC01:6728955-6730777	89.2549	1680.22	1275	AT4G18480	CHLI1, CH42, CH-42, CHL11, CHLI-1	FALSE	FALSE	63
XLOC_058431	chrAnn_random	39413776	39416565	chrAnn_random:39413776-39416565	91.6838	1391.68	974	AT5G11790	NDL2	FALSE	FALSE	68
XLOC_070875	chrC02	464502	470762	chrC02:464502-470762	68.6776	785.752	2072	AT3G15880	WSIP2, TPR4	FALSE	FALSE	71
XLOC_070876	chrC02	475468	476642	chrC02:475468-476642	85.6148	500.819	431	AT5G08480		FALSE	FALSE	24
XLOC_070877	chrC02	476918	480262	chrC02:476918-480262	79.9194	1324.96	1489	AT5G08430		FALSE	FALSE	85
XLOC_058434	chrAnn_random	39429132	39433015	chrAnn_random:39429132-39433015	84.7788	1260.04	1130	AT5G62190	PRH75	FALSE	FALSE	99
XLOC_070872	chrC02	442167	444572	chrC02:442167-444572	91.6667	2105.82	1476	AT5G08690		FALSE	FALSE	41
XLOC_070873	chrC02	450640	454792	chrC02:450640-454792	84.7076	2244.68	2001	AT5G08660		FALSE	FALSE	4
XLOC_063451	chrC01	6608178	6608977	chrC01:6608178-6608977	87.2832	416.061	346	AT4G18372		FALSE	FALSE	86
XLOC_070878	chrC02	480527	483392	chrC02:480527-483392	84.0989	1227.58	1132	AT5G08420		FALSE	FALSE	29
XLOC_104549	chrC05	40507733	40510323	chrC05:40507733-40510323	89.3192	1122.98	852	AT3G08620		FALSE	FALSE	78
XLOC_073788	chrC02	34510730	34512536	chrC02:34510730-34512536	90.297	686.566	505	AT5G46020		FALSE	FALSE	79
XLOC_008457	chrA02	16196487	16198230	chrA02:16196487-16198230	82.5301	1517.92	1494	AT5G42650	AOS, CYP74A, DDE2	FALSE	FALSE	44
XLOC_027069	chrA06	18414216	18418253	chrA06:18414216-18418253	86.5521	2365.5	1978	AT5G24300	SSI1	FALSE	FALSE	81
XLOC_026754	chrA06	15210463	15214297	chrA06:15210463-15214297	86.745	719.027	596	AT5G62350		FALSE	FALSE	88
XLOC_026755	chrA06	15218733	15219604	chrA06:15218733-15219604	85.2033	711.814	615	AT5G62360		FALSE	FALSE	88
XLOC_091935	chrC04	1253185	1255600	chrC04:1253185-1255600	85.0457	996.746	876	AT2G41160		FALSE	FALSE	47
XLOC_091932	chrC04	1142285	1145200	chrC04:1142285-1145200	82.7041	1166.26	1139	AT2G40800		FALSE	FALSE	34
XLOC_091933	chrC04	1156061	1159810	chrC04:1156061-1159810	87.6768	1846.13	1485	AT2G40820		FALSE	FALSE	21
XLOC_010767	chrA03	11702954	11704588	chrA03:11702954-11704588	91.6963	1205.94	843	AT4G10340	LHCB5	FALSE	FALSE	75
XLOC_096053	chrC04	48710270	48715952	chrC04:48710270-48715952	89.3596	2625.19	1983	AT2G47240	LACS1	FALSE	FALSE	25
XLOC_096056	chrC04	48730310	48731962	chrC04:48730310-48731962	91.2088	769.521	546	AT2G47170	ARF1A1C	FALSE	FALSE	71
XLOC_096054	chrC04	48716576	48719702	chrC04:48716576-48719702	89.0126	1766.78	1347	AT2G47210		FALSE	FALSE	24
XLOC_114938	chrC07	28374113	28383053	chrC07:28374113-28383053	86.4858	4385.28	3685	AT2G02480	STI	FALSE	FALSE	94
XLOC_027066	chrA06	18359866	18368437	chrA06:18359866-18368437	74.5283	2663.06	4028	AT5G24280	GMI1	FALSE	FALSE	91
XLOC_131994	chrC09	35305122	35309315	chrC09:35305122-35309315	79.0765	2060.73	2404	AT5G55660		FALSE	FALSE	99
XLOC_067779	chrC02	8510470	8512995	chrC02:8510470-8512995	88.9273	374.584	289	AT5G55160	SUM2, SUMO 2, SUMO2, ATSUMO2	FALSE	FALSE	56
XLOC_067777	chrC02	8494290	8496567	chrC02:8494290-8496567	92.4925	976.909	666	AT5G55190	RAN3, ATRAN3	FALSE	FALSE	32
XLOC_067775	chrC02	8456380	8459126	chrC02:8456380-8459126	86.8664	1581.04	1302	AT5G55280	FTSZ1-1, ATFTSZ1-1, CPFTSZ	FALSE	FALSE	50
XLOC_067774	chrC02	8439900	8447261	chrC02:8439900-8447261	83.5596	2919.14	2725	AT5G55300	MGO1, TOP1ALPHA, TOP1	FALSE	FALSE	62
XLOC_034810	chrA07_random	338932	342414	chrA07_random:338932-342414	87.4567	1445.78	1156	AT2G15860		FALSE	FALSE	79
XLOC_034815	chrA07_random	420492	423554	chrA07_random:420492-423554	84.1892	2477.31	2220	AT3G23670	PAKRP1L, KINESIN-12B	FALSE	FALSE	41
XLOC_039062	chrA08_random	1917331	1920966	chrA08_random:1917331-1920966	86.0175	1903.84	1602	AT1G19850	MP, ARF5, IAA24	FALSE	FALSE	26
XLOC_034818	chrA07_random	463602	464763	chrA07_random:463602-464763	82.3333	594.595	600	AT1G29040		FALSE	FALSE	5
XLOC_104540	chrC05	40440409	40444117	chrC05:40440409-40444117	84.909	3155.38	2803	AT3G08800		FALSE	FALSE	97
XLOC_012175	chrA03	25521764	25524516	chrA03:25521764-25524516	80.437	1775.8	1922	AT4G29210	GGT3, GGT4	FALSE	FALSE	54
XLOC_012174	chrA03	25516524	25520950	chrA03:25516524-25520950	67.9612	266.382	824	AT4G29210	GGT3, GGT4	TRUE	FALSE	5
XLOC_012177	chrA03	25546864	25548306	chrA03:25546864-25548306	80.7846	1159.05	1249	AT4G29240		FALSE	FALSE	24
XLOC_012170	chrA03	25476244	25478390	chrA03:25476244-25478390	87.5758	820.016	660	AT4G29160	SNF7.1	FALSE	FALSE	26
XLOC_053058	chrAnn_random	30888478	30891321	chrAnn_random:30888478-30891321	74.1379	340.32	522	AT1G73805		FALSE	FALSE	98
XLOC_127408	chrC08	30686202	30687513	chrC08:30686202-30687513	85.5626	538.69	471	AT3G61260		FALSE	FALSE	81
XLOC_127409	chrC08	30721192	30723473	chrC08:30721192-30723473	80.5375	998.549	1079	AT3G61310		FALSE	FALSE	31
XLOC_084000	chrC03	32104585	32105814	chrC03:32104585-32105814	84.4347	746.078	681	AT2G27480		FALSE	FALSE	97
XLOC_010999	chrA03	13884288	13886225	chrA03:13884288-13886225	85.6507	1040.03	899	AT3G03860	ATAPRL5, APRL5	FALSE	FALSE	25
XLOC_085755	chrC03	52693865	52695550	chrC03:52693865-52695550	74.2284	410.651	648	AT4G19550		FALSE	FALSE	34
XLOC_017678	chrA04	11052869	11059054	chrA04:11052869-11059054	86.5372	1828.1	1493	AT2G22730		FALSE	FALSE	95
XLOC_085751	chrC03	52610120	52614490	chrC03:52610120-52614490	79.0679	1086.91	1223	AT4G19470		FALSE	FALSE	6
XLOC_022725	chrA05	771545	772569	chrA05:771545-772569	85.2427	580.168	515	AT2G46535		FALSE	FALSE	73
XLOC_017673	chrA04	11010499	11011899	chrA04:11010499-11011899	86.59	311.466	261	AT2G22640	HSPC300, BRK1, ATBRK1	FALSE	FALSE	36
XLOC_017675	chrA04	11015849	11016986	chrA04:11015849-11016986	85.2459	203.264	183	AT2G22660		FALSE	FALSE	27
XLOC_017674	chrA04	11011989	11015793	chrA04:11011989-11015793	80.3765	2324.03	2497	AT2G22660		FALSE	FALSE	25
XLOC_021016	chrA05	5193648	5195043	chrA05:5193648-5195043	91.8063	771.325	537	AT2G34480		FALSE	FALSE	29
XLOC_022549	chrA05	22059368	22063610	chrA05:22059368-22063610	89.5769	2172.54	1631	AT3G05030	NHX2, ATNHX2	FALSE	FALSE	58
XLOC_053035	chrAnn_random	30589696	30595021	chrAnn_random:30589696-30595021	88.6297	2206.81	1715	AT3G59660		FALSE	FALSE	87
XLOC_022728	chrA05	801719	802679	chrA05:801719-802679	80	358.353	405	AT2G46490		FALSE	FALSE	19
XLOC_065733	chrC01	33715569	33717810	chrC01:33715569-33717810	84.8884	1113.96	986	AT3G17910	SURF1	FALSE	FALSE	94
XLOC_065735	chrC01	33725680	33726730	chrC01:33725680-33726730	84.0336	517.05	476	AT3G17860	JAZ3, JAI3, TIFY6B	FALSE	FALSE	57
XLOC_065734	chrC01	33720307	33724240	chrC01:33720307-33724240	83.8483	2769.46	2557	AT3G17900		FALSE	FALSE	32
XLOC_065737	chrC01	33735385	33737600	chrC01:33735385-33737600	94.7761	210.477	134	AT2G31960	GSL03	TRUE	FALSE	4
XLOC_065738	chrC01	33742837	33745860	chrC01:33742837-33745860	87.5389	1597.27	1284	AT3G17810	PYD1	FALSE	FALSE	36
XLOC_147857	chrCnn_random	21844900	21847524	chrCnn_random:21844900-21847524	86.1308	1501.69	1269	AT4G02220		FALSE	FALSE	21
XLOC_147855	chrCnn_random	21831669	21838164	chrCnn_random:21831669-21838164	91.7169	3790.16	2656	AT4G02260	RSH1, AT-RSH1, ATRSH1	FALSE	FALSE	88
XLOC_091985	chrC04	1895073	1896984	chrC04:1895073-1896984	83.2	531.477	500	AT2G42260	UVI4, PYM	FALSE	FALSE	32
XLOC_091984	chrC04	1891347	1894994	chrC04:1891347-1894994	87.6608	2131.06	1710	AT2G42230		FALSE	FALSE	79
XLOC_000902	chrA01	8814620	8817445	chrA01:8814620-8817445	88.4078	1826.3	1432	AT4G28070		FALSE	FALSE	64
XLOC_024993	chrA05_random	2908919	2911219	chrA05_random:2908919-2911219	84.5902	1000.35	915	AT3G03860	ATAPRL5, APRL5	FALSE	FALSE	15
XLOC_000909	chrA01	8853360	8855256	chrA01:8853360-8855256	89.3162	928.218	702	AT4G28190	ULT1, ULT	FALSE	TRUE	68
XLOC_024997	chrA05_random	2934289	2936842	chrA05_random:2934289-2936842	84.8606	286.219	251	AT1G03370		FALSE	FALSE	44
XLOC_024995	chrA05_random	2914629	2915936	chrA05_random:2914629-2915936	76.0611	441.308	589	AT3G03880		FALSE	FALSE	4
XLOC_011480	chrA03	18474500	18476994	chrA03:18474500-18476994	81.2651	1591.86	1660	AT1G48520	GATB	FALSE	FALSE	41
XLOC_011481	chrA03	18484590	18486782	chrA03:18484590-18486782	81.5992	1018.39	1038	AT3G24350	SYP32, ATSYP32	TRUE	FALSE	52
XLOC_011483	chrA03	18530535	18532117	chrA03:18530535-18532117	78.1676	843.46	1026	AT3G24490		FALSE	FALSE	20
XLOC_011488	chrA03	18617305	18619838	chrA03:18617305-18619838	87.9271	1106.75	878	AT3G24660	TMKL1	FALSE	FALSE	93
XLOC_095492	chrC04	42860708	42862459	chrC04:42860708-42862459	87.6165	933.628	751	AT2G31610		FALSE	FALSE	29
XLOC_133734	chrC09	4897334	4901439	chrC09:4897334-4901439	88.8312	3002.09	2310	AT5G66750	DDM1, CHR01, CHR1, CHA1, SOM4, SOM1, ATDDM1	FALSE	FALSE	12
XLOC_141907	chrCnn_random	39741036	39742750	chrCnn_random:39741036-39742750	81.7929	1447.59	1439	AT4G05150		FALSE	FALSE	98
XLOC_093850	chrC04	23292444	23294969	chrC04:23292444-23294969	76.7883	1660.39	2055	AT3G60310		FALSE	FALSE	89
XLOC_093857	chrC04	23340489	23342725	chrC04:23340489-23342725	84.5455	244.741	220	AT3G25960		FALSE	FALSE	99
XLOC_088050	chrC04	3982460	3987321	chrC04:3982460-3987321	91.3144	3039.96	2153	AT2G39800	P5CS1	FALSE	FALSE	98
XLOC_088055	chrC04	4019722	4022682	chrC04:4019722-4022682	89.9713	1893.02	1396	AT2G39730	RCA	FALSE	FALSE	45
XLOC_088054	chrC04	4015322	4018791	chrC04:4015322-4018791	84.4094	2309.6	2091	AT2G39750		FALSE	FALSE	25
XLOC_088056	chrC04	4024212	4025548	chrC04:4024212-4025548	75.5495	526.067	728	AT2G39720	RHC2A	FALSE	FALSE	19
XLOC_120990	chrC07_random	2425771	2429037	chrC07_random:2425771-2429037	89.4004	2186.97	1651	AT4G16650		FALSE	FALSE	99
XLOC_120993	chrC07_random	2470793	2473517	chrC07_random:2470793-2473517	91.0761	1602.68	1143	AT4G18710	BIN2, DWF12, UCU1, ATSK21, SK21	FALSE	FALSE	30
XLOC_120992	chrC07_random	2467497	2468717	chrC07_random:2467497-2468717	92.1389	792.965	547	AT4G18730	RPL16B	FALSE	FALSE	50
XLOC_120998	chrC07_random	2532848	2534717	chrC07_random:2532848-2534717	76.5568	607.218	819	AT4G27520	ENODL2, AtENODL2	FALSE	FALSE	98
XLOC_144837	chrCnn_random	70294638	70296195	chrCnn_random:70294638-70296195	86.8286	939.038	782	AT1G69640	SBH1	FALSE	FALSE	90
XLOC_020883	chrA05	4047023	4048347	chrA05:4047023-4048347	86.8925	821.819	679	AT2G36900	MEMB11, ATMEMB11	FALSE	FALSE	7
XLOC_020884	chrA05	4066043	4067717	chrA05:4066043-4067717	84.088	841.656	773	AT2G36885		FALSE	FALSE	33
XLOC_020885	chrA05	4068183	4070117	chrA05:4068183-4070117	87.4573	1451.19	1172	AT2G36880	MAT3	FALSE	FALSE	29
XLOC_017693	chrA04	11266495	11268311	chrA04:11266495-11268311	83.5346	971.499	911	AT2G22870	EMB2001	FALSE	FALSE	50
XLOC_020886	chrA05	4094540	4096522	chrA05:4094540-4096522	92.5556	1321.35	900	AT2G36870	XTH32	FALSE	FALSE	31
XLOC_020887	chrA05	4102230	4116858	chrA05:4102230-4116858	89.8163	7683.64	5715	AT2G36850	ATGSL08, GSL8, GSL08, ATGSL8, CHOR	FALSE	FALSE	62
XLOC_020888	chrA05	4117910	4120553	chrA05:4117910-4120553	86.6667	452.129	375	AT2G36835		FALSE	FALSE	38
XLOC_017697	chrA04	11318125	11324096	chrA04:11318125-11324096	81.3772	1236.59	1278	AT2G22980	SCPL13	FALSE	FALSE	13
XLOC_054313	chrAnn_random	43245066	43247493	chrAnn_random:43245066-43247493	94.7674	540.494	344	AT3G04400	emb2171	FALSE	FALSE	71
XLOC_054310	chrAnn_random	43203736	43204892	chrAnn_random:43203736-43204892	85.2113	489.999	426	AT5G65660		FALSE	FALSE	7
XLOC_004370	chrA01_random	1895577	1898951	chrA01_random:1895577-1898951	79.9585	866.903	963	AT1G35190		TRUE	FALSE	24
XLOC_005424	chrA02	7616689	7618012	chrA02:7616689-7618012	77.7077	764.111	951	AT1G68440		FALSE	FALSE	26
XLOC_005429	chrA02	7710849	7711311	chrA02:7710849-7711311	76.6784	214.084	283	AT1G68500		TRUE	FALSE	98
XLOC_005428	chrA02	7694789	7696542	chrA02:7694789-7696542	78.6325	399.831	468	AT1G68490		FALSE	FALSE	3
XLOC_053835	chrAnn_random	38507086	38511510	chrAnn_random:38507086-38511510	90	1772.19	1310	AT2G19170	SLP3	FALSE	FALSE	89
XLOC_083148	chrC03	21827883	21829995	chrC03:21827883-21829995	86.3177	1292.5	1089	AT3G09350	Fes1A	FALSE	FALSE	89
XLOC_083149	chrC03	21835927	21838445	chrC03:21835927-21838445	90.1961	1806.46	1326	AT3G09300	ORP3B	FALSE	FALSE	36
XLOC_083144	chrC03	21793110	21797436	chrC03:21793110-21797436	82.1933	1856.95	1842	AT3G09360		FALSE	FALSE	74
XLOC_083142	chrC03	21763278	21764366	chrC03:21763278-21764366	90.8602	518.853	372	AT3G09500		FALSE	FALSE	60
XLOC_007487	chrA02	5145399	5146897	chrA02:5145399-5146897	77.8475	928.218	1115	AT5G53660	AtGRF7, GRF7	FALSE	FALSE	46
XLOC_136883	chrC09	42312738	42315030	chrC09:42312738-42315030	90.6958	1710.88	1236	AT5G18170	GDH1	FALSE	FALSE	87
XLOC_007488	chrA02	5150996	5151837	chrA02:5150996-5151837	90.566	293.432	212	AT5G53650		FALSE	FALSE	47
XLOC_024608	chrA05	21735630	21738528	chrA05:21735630-21738528	88.159	1564.81	1233	AT3G05840	ATSK12	FALSE	FALSE	59
XLOC_012904	chrA03	3078562	3083824	chrA03:3078562-3083824	89.6349	3407.85	2547	AT5G18230		FALSE	FALSE	49
XLOC_012905	chrA03	3084763	3088734	chrA03:3084763-3088734	88.9567	2143.69	1639	AT5G18230		FALSE	FALSE	96
XLOC_012907	chrA03	3105506	3111528	chrA03:3105506-3111528	87.0566	1990.4	1607	AT5G18280	ATAPY2, APY2	FALSE	FALSE	11
XLOC_012901	chrA03	3070475	3071724	chrA03:3070475-3071724	75	421.471	608	AT5G18180		FALSE	FALSE	29
XLOC_012903	chrA03	3073686	3078154	chrA03:3073686-3078154	90.0576	2828.97	2082	AT5G18190		FALSE	FALSE	41
XLOC_069991	chrC02	36201362	36204258	chrC02:36201362-36204258	86.8161	1844.33	1517	AT2G01270	AtQSOX2, QSOX2	FALSE	FALSE	23
XLOC_012909	chrA03	3118584	3123208	chrA03:3118584-3123208	72.8911	807.392	1387	AT5G18320		FALSE	FALSE	46
XLOC_069996	chrC02	36256992	36258738	chrC02:36256992-36258738	83.4081	699.19	669	AT2G01340	At17.1	FALSE	FALSE	37
XLOC_024602	chrA05	21544918	21546189	chrA05:21544918-21546189	86.7063	603.611	504	AT3G06110	MKP2	FALSE	FALSE	43
XLOC_050564	chrAnn_random	2717598	2720091	chrAnn_random:2717598-2720091	80.3939	2053.52	2234	AT5G49665		FALSE	FALSE	17
XLOC_050560	chrAnn_random	2657138	2662799	chrAnn_random:2657138-2662799	91.05	4430.36	3162	AT3G06400	CHR11	FALSE	FALSE	15
XLOC_137914	chrC09_random	4342642	4345142	chrC09_random:4342642-4345142	86.1563	2246.48	1907	AT5G14080		FALSE	FALSE	18
XLOC_004590	chrA01_random	1635691	1639302	chrA01_random:1635691-1639302	86.2915	1645.96	1386	AT1G61740		FALSE	FALSE	95
XLOC_004596	chrA01_random	1696356	1698482	chrA01_random:1696356-1698482	86.8197	1427.75	1176	AT1G61800	GPT2, ATGPT2	FALSE	FALSE	69
XLOC_150703	chrCnn_random	52219405	52221851	chrCnn_random:52219405-52221851	85.2201	1076.09	954	AT5G44450		FALSE	FALSE	42
XLOC_071259	chrC02	4266696	4268050	chrC02:4266696-4268050	81.9905	423.275	422	AT5G18180		FALSE	FALSE	20
XLOC_071257	chrC02	4250722	4252580	chrC02:4250722-4252580	87.9056	854.28	678	AT5G18110	NCBP	FALSE	FALSE	48
XLOC_071254	chrC02	4245427	4246010	chrC02:4245427-4246010	84.9765	237.528	213	AT5G18020		FALSE	FALSE	12
XLOC_006992	chrA02	352133	353325	chrA02:352133-353325	86.9396	630.662	513	AT5G11260	HY5, TED 5	FALSE	FALSE	42
XLOC_128968	chrC08_random	3845542	3849411	chrC08_random:3845542-3849411	86.5089	1011.17	845	AT3G59220	PRN, PRN1, ATPIRIN1	TRUE	FALSE	69
XLOC_128969	chrC08_random	3852593	3855231	chrC08_random:3852593-3855231	74.1818	547.707	825	AT3G59200		FALSE	FALSE	33
XLOC_137916	chrC09_random	4386832	4389756	chrC09_random:4386832-4389756	83.9829	1779.41	1642	AT5G15270		FALSE	FALSE	25
XLOC_020598	chrA05	1394263	1395247	chrA05:1394263-1395247	81.6919	773.128	792	AT2G41940	ZFP8	FALSE	FALSE	99
XLOC_151367	chrCnn_random	58757780	58760967	chrCnn_random:58757780-58760967	88.6878	1714.49	1326	AT2G30710		FALSE	FALSE	3
XLOC_000132	chrA01	1259552	1262482	chrA01:1259552-1262482	91.0811	1553.99	1110	AT4G34660		FALSE	FALSE	51
XLOC_000133	chrA01	1270172	1271809	chrA01:1270172-1271809	70.4023	372.78	696	AT4G34630		FALSE	FALSE	45
XLOC_000130	chrA01	1242382	1246517	chrA01:1242382-1246517	80.5409	1573.82	1701	AT4G34710	ADC2, SPE2, ATADC2	FALSE	FALSE	98
XLOC_000131	chrA01	1247922	1251711	chrA01:1247922-1251711	80.7335	1923.68	2045	AT4G34710	ADC2, SPE2, ATADC2	FALSE	FALSE	12
XLOC_000136	chrA01	1295982	1298503	chrA01:1295982-1298503	86.625	1936.3	1600	AT4G34570	THY-2	FALSE	FALSE	12
XLOC_000137	chrA01	1312752	1315907	chrA01:1312752-1315907	87.4126	1584.64	1287	AT4G34500		FALSE	FALSE	42
XLOC_000134	chrA01	1271962	1274135	chrA01:1271962-1274135	88.3077	416.061	325	AT4G34620	SSR16	FALSE	FALSE	45
XLOC_000138	chrA01	1316062	1319418	chrA01:1316062-1319418	90.5556	1979.58	1440	AT4G34490	ATCAP1, CAP 1, CAP1	FALSE	FALSE	29
XLOC_000139	chrA01	1320212	1323532	chrA01:1320212-1323532	85.2214	1761.37	1536	AT4G34480		FALSE	FALSE	23
XLOC_137911	chrC09_random	4321142	4324496	chrC09_random:4321142-4324496	88.1643	1058.06	828	AT5G14100	ATNAP14, NAP14	FALSE	FALSE	31
XLOC_032766	chrA07	2900390	2905236	chrA07:2900390-2905236	80.1165	1285.28	1373	AT2G16990		FALSE	FALSE	98
XLOC_032767	chrA07	2913459	2920176	chrA07:2913459-2920176	91.0079	3725.24	2669	AT2G16950	TRN1, ATTRN1	FALSE	FALSE	29
XLOC_001429	chrA01	15215000	15216589	chrA01:15215000-15216589	79.0409	493.606	563	AT1G72370	P40, AP40, RP40, RPSAA	TRUE	FALSE	18
XLOC_001422	chrA01	15108047	15110243	chrA01:15108047-15110243	88.8514	1155.44	888	AT1G61620		FALSE	FALSE	32
XLOC_057037	chrAnn_random	24691786	24695542	chrAnn_random:24691786-24695542	89.8514	3149.97	2355	AT5G49830	EXO84B	FALSE	FALSE	41
XLOC_020595	chrA05	1359747	1363194	chrA05:1359747-1363194	89.8356	3599.01	2676	AT2G41820		FALSE	FALSE	54
XLOC_068226	chrC02	14807289	14813410	chrC02:14807289-14813410	77.6596	930.021	1128	AT1G68820		FALSE	FALSE	96
XLOC_068223	chrC02	14789829	14797667	chrC02:14789829-14797667	77.561	834.443	1025	AT1G68820		FALSE	FALSE	99
XLOC_003015	chrA01	8850098	8851055	chrA01:8850098-8851055	78.0303	619.842	792	AT4G28180		FALSE	FALSE	19
XLOC_133323	chrC09	392523	396963	chrC09:392523-396963	88.4397	1811.87	1410	AT4G03415		FALSE	FALSE	22
XLOC_035235	chrA08	234309	238476	chrA08:234309-238476	87.4007	2322.22	1889	AT1G55690		FALSE	FALSE	48
XLOC_002198	chrA01	992267	995420	chrA01:992267-995420	80.2191	1492.67	1643	AT4G35470	PIRL4	FALSE	FALSE	22
XLOC_002199	chrA01	997460	999640	chrA01:997460-999640	87.0845	1292.5	1053	AT4G35450	AKR2, AFT, AKR2A	FALSE	FALSE	52
XLOC_002197	chrA01	981197	983330	chrA01:981197-983330	84.7191	1487.26	1335	AT4G35500		FALSE	FALSE	7
XLOC_002195	chrA01	959233	961550	chrA01:959233-961550	81.6346	1016.58	1040	AT4G35590		FALSE	FALSE	5
XLOC_110597	chrC06	22310076	22314379	chrC06:22310076-22314379	83.4214	2194.18	2081	AT1G78960	ATLUP2, LUP2	TRUE	FALSE	37
XLOC_131886	chrC09	34062688	34064732	chrC09:34062688-34064732	88.3263	908.381	711	AT5G54680	ILR3, bHLH105	FALSE	FALSE	10
XLOC_019844	chrA04	16034507	16038004	chrA04:16034507-16038004	87.0343	2513.38	2067	AT2G35940	BLH1	FALSE	FALSE	80
XLOC_019840	chrA04	16003457	16012094	chrA04:16003457-16012094	88.5588	2904.71	2255	AT1G56070	LOS1	FALSE	FALSE	21
XLOC_107238	chrC06	20786557	20787858	chrC06:20786557-20787858	84	244.741	225	AT5G23340		FALSE	FALSE	85
XLOC_019848	chrA04	16091808	16101650	chrA04:16091808-16101650	85.142	3122.92	2746	AT2G36720		FALSE	FALSE	89
XLOC_150756	chrCnn_random	52827568	52829762	chrCnn_random:52827568-52829762	75.0641	1074.29	1560	AT5G66730		FALSE	FALSE	9
XLOC_117436	chrC07	9952733	9955158	chrC07:9952733-9955158	88.6179	1427.75	1107	AT2G17130	IDH2, IDH-II	FALSE	FALSE	60
XLOC_126108	chrC08	17309741	17311497	chrC08:17309741-17311497	88.8889	517.05	396	AT4G26060		FALSE	FALSE	66
XLOC_126107	chrC08	17309103	17309587	chrC08:17309103-17309587	86.7725	228.511	189	AT4G26055		FALSE	FALSE	40
XLOC_117437	chrC07	9961064	9965388	chrC07:9961064-9965388	83.3213	2951.6	2764	AT2G17150		FALSE	FALSE	94
XLOC_074375	chrC02	41261792	41262989	chrC02:41261792-41262989	86.7965	553.117	462	AT5G47830		FALSE	FALSE	16
XLOC_074372	chrC02	41231012	41233680	chrC02:41231012-41233680	86.9159	1817.28	1498	AT3G30775	ERD5, PRODH, AT-POX, ATPOX, ATPDH, PRO1	FALSE	FALSE	43
XLOC_023890	chrA05	14579622	14585515	chrA05:14579622-14585515	83.2545	2686.5	2538	AT3G19840	ATPRP40C, PRP40C	FALSE	FALSE	89
XLOC_119771	chrC07	37537047	37541121	chrC07:37537047-37541121	80.9319	1566.61	1631	AT4G18020	APRR2	FALSE	FALSE	55
XLOC_023891	chrA05	14602760	14604025	chrA05:14602760-14604025	79.2746	495.409	579	AT4G27990	YLMG1-2, ATYLMG1-2	FALSE	FALSE	11
XLOC_119777	chrC07	37587127	37589431	chrC07:37587127-37589431	91.1932	1485.46	1056	AT4G18060		FALSE	FALSE	34
XLOC_108456	chrC06	34324930	34326922	chrC06:34324930-34326922	87.5	834.443	672	AT1G74410		FALSE	FALSE	88
XLOC_108457	chrC06	34337990	34340140	chrC06:34337990-34340140	77.7262	688.37	862	AT1G74430	MYB95, ATMYB95, ATMYBCP66	FALSE	FALSE	17
XLOC_023897	chrA05	14833080	14834706	chrA05:14833080-14834706	87.1327	1207.74	987	AT3G21770		FALSE	FALSE	12
XLOC_023894	chrA05	14746216	14752195	chrA05:14746216-14752195	80.5954	2663.06	2855	AT1G63810		TRUE	FALSE	54
XLOC_008124	chrA02	12511285	12526789	chrA02:12511285-12526789	91.0352	10280.5	7351	AT1G64790	ILA	FALSE	FALSE	61
XLOC_008126	chrA02	12540575	12542329	chrA02:12540575-12542329	85.4282	1654.98	1448	AT4G01070	GT72B1, UGT72B1	FALSE	FALSE	24
XLOC_008123	chrA02	12501548	12504529	chrA02:12501548-12504529	85.8245	1187.9	1037	AT1G64970	G-TMT, TMT1, VTE4	FALSE	FALSE	55
XLOC_008122	chrA02	12495522	12496189	chrA02:12495522-12496189	83.3333	237.528	228	AT5G45010	ATDSS1(V), DSS1(V)	FALSE	FALSE	48
XLOC_008129	chrA02	12564007	12565099	chrA02:12564007-12565099	78.2683	500.819	589	AT4G00895		FALSE	FALSE	81
XLOC_133627	chrC09	3703389	3705309	chrC09:3703389-3705309	89.4345	888.544	672	AT5G63860	UVR8	FALSE	FALSE	99
XLOC_133626	chrC09	3701568	3703309	chrC09:3701568-3703309	91.9084	939.038	655	AT5G63860	UVR8	FALSE	FALSE	88
XLOC_133625	chrC09	3682963	3686249	chrC09:3682963-3686249	77.3021	969.695	1238	AT5G63700		FALSE	FALSE	8
XLOC_023899	chrA05	14846228	14847916	chrA05:14846228-14847916	80.7771	1371.85	1467	AT3G21760	HYR1	TRUE	FALSE	57
XLOC_133622	chrC09	3659225	3661429	chrC09:3659225-3661429	83.2982	1498.08	1425	AT5G63610	HEN3, CDKE;1, ATCDK8	FALSE	TRUE	14
XLOC_133629	chrC09	3712236	3714979	chrC09:3712236-3714979	89.0636	1828.1	1399	AT5G63890	ATHDH, HISN8, HDH	FALSE	FALSE	34
XLOC_133628	chrC09	3707837	3710459	chrC09:3707837-3710459	85.5382	1400.7	1217	AT5G63870	PP7, ATPP7	FALSE	FALSE	12
XLOC_074992	chrC02_random	2513197	2518900	chrC02_random:2513197-2518900	88.68	3456.54	2659	AT4G03080	BSL1	FALSE	FALSE	84
XLOC_074994	chrC02_random	2528297	2531049	chrC02_random:2528297-2531049	86.1128	1889.41	1613	AT3G57150	NAP57, AtNAP57, CBF5, AtCBF5	FALSE	FALSE	81
XLOC_086257	chrC03	58564271	58564896	chrC03:58564271-58564896	83.844	381.797	359	AT1G51355		FALSE	FALSE	99
XLOC_086256	chrC03	58545359	58546276	chrC03:58545359-58546276	73.0392	358.353	612	AT1G51360	ATDABB1, DABB1	FALSE	FALSE	16
XLOC_086253	chrC03	58522672	58525036	chrC03:58522672-58525036	87.5745	1454.8	1175	AT1G51380		FALSE	FALSE	30
XLOC_105917	chrC06	4977444	4979201	chrC06:4977444-4979201	71.4286	221.297	490	AT1G54300		TRUE	FALSE	NA
XLOC_105919	chrC06	4983564	4988569	chrC06:4983564-4988569	88.1676	1546.77	1217	AT1G51110		FALSE	FALSE	92
XLOC_089559	chrC04	21761932	21768174	chrC04:21761932-21768174	89.6975	4484.46	3339	AT3G63460		FALSE	FALSE	41
XLOC_089558	chrC04	21695199	21697381	chrC04:21695199-21697381	83.7945	821.819	759	AT3G63530	BB, BB2	FALSE	FALSE	64
XLOC_127177	chrC08	28253373	28255857	chrC08:28253373-28255857	91.5995	1238.4	869	AT3G56190	ALPHA-SNAP2, ASNAP	FALSE	FALSE	34
XLOC_104374	chrC05	38838238	38840385	chrC05:38838238-38840385	87.6141	955.268	767	AT3G12170		FALSE	FALSE	31
XLOC_044976	chrA09	27696893	27698191	chrA09:27696893-27698191	86.5741	774.932	648	AT3G60810		FALSE	FALSE	97
XLOC_044974	chrA09	27690380	27693101	chrA09:27690380-27693101	78.6985	1651.37	1967	AT3G60850		FALSE	FALSE	25
XLOC_044972	chrA09	27660993	27664384	chrA09:27660993-27664384	88.7574	2637.81	2028	AT3G61130	GAUT1, LGT1	FALSE	FALSE	52
XLOC_044973	chrA09	27687955	27689301	chrA09:27687955-27689301	87.2763	619.842	503	AT3G60880	DHDPS, DHDPS1	FALSE	FALSE	5
XLOC_044970	chrA09	27631927	27633694	chrA09:27631927-27633694	83.2724	1144.62	1094	AT3G61180		FALSE	FALSE	25
XLOC_044971	chrA09	27647847	27657524	chrA09:27647847-27657524	85.5224	1564.81	1340	AT3G61160		FALSE	FALSE	32
XLOC_045625	chrA09	33697031	33698882	chrA09:33697031-33698882	76.411	513.443	691	AT1G02750		FALSE	FALSE	66
XLOC_045621	chrA09	33663240	33665952	chrA09:33663240-33665952	84.3293	1671.21	1506	AT1G02970	WEE1, ATWEE1	FALSE	FALSE	3
XLOC_013504	chrA03	8623648	8625422	chrA03:8623648-8625422	83.0532	744.274	714	AT2G39170		FALSE	FALSE	66
XLOC_013503	chrA03	8618350	8623522	chrA03:8618350-8623522	84.5872	1232.99	1090	AT2G39080		FALSE	FALSE	36
XLOC_013502	chrA03	8595300	8611242	chrA03:8595300-8611242	85.4866	4082.31	3576	AT2G28290	SYD, CHR3	FALSE	FALSE	5
XLOC_088447	chrC04	8145329	8147218	chrC04:8145329-8147218	86.5762	1590.05	1326	AT2G34650	PID, ABR	FALSE	FALSE	45
XLOC_113912	chrC07	16126134	16127686	chrC07:16126134-16127686	80.9623	921.004	956	AT1G28290	AGP31	FALSE	FALSE	3
XLOC_104371	chrC05	38824508	38827185	chrC05:38824508-38827185	82.8696	1918.27	1833	AT3G12270	ATPRMT3, PRMT3	FALSE	FALSE	31
XLOC_140849	chrCnn_random	28002200	28004184	chrCnn_random:28002200-28004184	85.142	1546.77	1373	AT1G26090		FALSE	FALSE	4
XLOC_127173	chrC08	28215423	28219197	chrC08:28215423-28219197	87.5817	1326.76	1071	AT3G56160		FALSE	FALSE	59
XLOC_010902	chrA03	13107683	13110434	chrA03:13107683-13110434	88.8488	2881.27	2215	AT4G01400		FALSE	FALSE	35
XLOC_115133	chrC07	30630628	30637387	chrC07:30630628-30637387	89.1061	471.966	358	AT3G27470		TRUE	FALSE	98
XLOC_104370	chrC05	38810068	38818475	chrC05:38810068-38818475	90.4128	1031.01	751	AT3G12290		FALSE	FALSE	43
XLOC_115132	chrC07	30620488	30622931	chrC07:30620488-30622931	91.1515	1157.25	825	AT3G27430	PBB1	FALSE	FALSE	52
XLOC_113914	chrC07	16133944	16135229	chrC07:16133944-16135229	84.3407	805.589	728	AT1G28280		FALSE	FALSE	70
XLOC_010907	chrA03	13185570	13187341	chrA03:13185570-13187341	87.9562	691.977	548	AT4G01026	PYL7, RCAR2	FALSE	FALSE	78
XLOC_043289	chrA09	8314550	8316290	chrA09:8314550-8316290	81.158	976.909	1019	AT1G59725		FALSE	FALSE	5
XLOC_137345	chrC09	46750852	46753555	chrC09:46750852-46753555	86.4491	1205.94	1011	AT5G08640	FLS1	FALSE	FALSE	46
XLOC_043281	chrA09	8214526	8215917	chrA09:8214526-8215917	78.5448	901.167	1072	AT1G59970		FALSE	FALSE	39
XLOC_043280	chrA09	8202353	8204687	chrA09:8202353-8204687	87.8303	1559.4	1249	AT1G59980	ATDJC39, ARL2	FALSE	FALSE	86
XLOC_043282	chrA09	8227650	8234060	chrA09:8227650-8234060	80.6195	3348.34	3519	AT1G59890	SNL5	FALSE	FALSE	21
XLOC_101111	chrC05	2652286	2655978	chrC05:2652286-2655978	84.7732	2102.21	1852	AT1G07705		FALSE	FALSE	59
XLOC_101114	chrC05	2675872	2676558	chrC05:2675872-2676558	90.7051	432.291	312	AT1G07660		FALSE	FALSE	39
XLOC_101115	chrC05	2684097	2686278	chrC05:2684097-2686278	84.5914	1424.14	1285	AT1G07870		FALSE	FALSE	67
XLOC_101117	chrC05	2722042	2723438	chrC05:2722042-2723438	85.941	517.05	441	AT1G07960	ATPDIL5-1, PDIL5-1	FALSE	FALSE	34
[truncated: 38,268 more rows]

## Sheet: leaf_tapidor_som_gene_list
gene	chromosome	start	end	igv_format	identity	hsp_bit_score	length_of_hsp	agi_code	symbols	variety_specific	flowering	som_node
XLOC_017762	chrA04	12206515	12208844	chrA04:12206515-12208844	88.601	740.668	579	AT2G24590	RSZ22a, At-RSZ22a	FALSE	FALSE	15
XLOC_017767	chrA04	12319415	12321611	chrA04:12319415-12321611	93.6131	830.836	548	AT2G24765	ARF3, ARL1, ATARL1	FALSE	FALSE	64
XLOC_017768	chrA04	12322255	12324371	chrA04:12322255-12324371	76.4254	682.96	912	AT2G24790	COL3, ATCOL3	FALSE	FALSE	64
XLOC_073805	chrC02	34713980	34716394	chrC02:34713980-34716394	84.3882	1595.46	1422	AT5G46290	KASI, KAS1	TRUE	FALSE	34
XLOC_124562	chrC08	37943789	37945735	chrC08:37943789-37945735	83.6317	821.819	782	AT1G07080		FALSE	FALSE	13
XLOC_124564	chrC08	37985809	37987222	chrC08:37985809-37987222	75.0643	538.69	778	AT1G07210		FALSE	FALSE	16
XLOC_124565	chrC08	37991761	37993430	chrC08:37991761-37993430	78.5665	1189.71	1437	AT1G07250	UGT71C4	FALSE	FALSE	47
XLOC_106231	chrC06	8449463	8452557	chrC06:8449463-8452557	80.7692	1438.57	1482	AT1G33980	ATUPF3, UPF3	FALSE	FALSE	39
XLOC_009992	chrA03	4332390	4334680	chrA03:4332390-4334680	87.3323	1647.76	1342	AT5G58950		FALSE	FALSE	8
XLOC_036401	chrA08	13539792	13541484	chrA08:13539792-13541484	87.1056	890.347	729	AT4G39070		TRUE	FALSE	22
XLOC_009991	chrA03	4329690	4330631	chrA03:4329690-4330631	76.7442	253.758	344	AT5G59320	LTP3	FALSE	FALSE	61
XLOC_147985	chrCnn_random	23299021	23301852	chrCnn_random:23299021-23301852	82.7201	1561.2	1522	AT3G11420		TRUE	FALSE	75
XLOC_100098	chrC05	36264817	36274195	chrC05:36264817-36274195	90.7767	856.083	618	AT3G16250	NDF4	FALSE	FALSE	62
XLOC_147987	chrCnn_random	23312601	23314472	chrCnn_random:23312601-23314472	87.218	825.426	665	AT3G11402		FALSE	FALSE	6
XLOC_147986	chrCnn_random	23310309	23312152	chrCnn_random:23310309-23312152	87.9096	1113.96	885	AT3G11400	EIF3G1, ATEIF3G1	FALSE	FALSE	15
XLOC_141771	chrCnn_random	38274949	38277367	chrCnn_random:38274949-38277367	87.3186	1613.5	1309	AT4G36920	AP2	FALSE	TRUE	15
XLOC_149169	chrCnn_random	35584232	35588490	chrCnn_random:35584232-35588490	88.2857	446.718	350	AT2G40230		FALSE	FALSE	64
XLOC_115370	chrC07	32984160	32985312	chrC07:32984160-32985312	82.7887	466.555	459	AT5G28750		FALSE	FALSE	74
XLOC_139977	chrCnn_random	18877899	18879297	chrCnn_random:18877899-18879297	74.9403	279.005	419	AT5G11090		FALSE	FALSE	4
XLOC_129663	chrC09	6207531	6209304	chrC09:6207531-6209304	90.5724	820.016	594	AT2G17800	ARAC1, ATGP2, ATRAC1, ROP3, ATROP3	FALSE	FALSE	13
XLOC_076940	chrC03	12402152	12404472	chrC03:12402152-12404472	82.8657	1011.17	998	AT2G40140	CZF1, ZFAR1, SZF2, ATSZF2	FALSE	FALSE	48
XLOC_078925	chrC03	35121623	35129242	chrC03:35121623-35129242	85.1509	2340.26	2054	AT5G63630		FALSE	FALSE	18
XLOC_100095	chrC05	36227247	36230988	chrC05:36227247-36230988	85.1852	1097.73	972	AT3G16310		FALSE	FALSE	5
XLOC_043043	chrA09	5304942	5306322	chrA09:5304942-5306322	86.2434	672.139	567	AT2G14110		FALSE	FALSE	76
XLOC_043040	chrA09	5291673	5295692	chrA09:5291673-5295692	88.9251	801.982	614	AT3G24830		FALSE	FALSE	25
XLOC_135488	chrC09	25163954	25168082	chrC09:25163954-25168082	86.5724	338.516	283	AT4G09012		FALSE	FALSE	16
XLOC_034066	chrA07	17359245	17361088	chrA07:17359245-17361088	73.849	666.729	1086	AT1G72850		FALSE	FALSE	45
XLOC_036010	chrA08	9192988	9194961	chrA08:9192988-9194961	90.9605	1236.59	885	AT4G21570		FALSE	FALSE	15
XLOC_036011	chrA08	9195178	9196932	chrA08:9195178-9196932	82.381	636.072	630	AT4G21560	VPS28-1	FALSE	FALSE	68
XLOC_036016	chrA08	9304308	9306388	chrA08:9304308-9306388	84.8229	666.729	593	AT4G21090	ATMFDX2, MFDX2	FALSE	FALSE	14
XLOC_025972	chrA06	6423771	6425943	chrA06:6423771-6425943	90.4232	1232.99	898	AT1G18180		FALSE	FALSE	14
XLOC_025971	chrA06	6417801	6423481	chrA06:6417801-6423481	88.3598	3891.15	3024	AT1G18160		FALSE	FALSE	40
XLOC_025970	chrA06	6400531	6402366	chrA06:6400531-6402366	88.3485	1260.04	987	AT1G18080	ATARCA, RACK1A_AT, RACK1A	FALSE	FALSE	25
XLOC_025977	chrA06	6495006	6500489	chrA06:6495006-6500489	83.9583	2058.93	1920	AT1G18390		FALSE	FALSE	28
XLOC_025975	chrA06	6455711	6456894	chrA06:6455711-6456894	85.0168	668.533	594	AT1G18300	atnudt4, NUDT4	FALSE	FALSE	10
XLOC_025978	chrA06	6501636	6503746	chrA06:6501636-6503746	86.5409	951.662	795	AT1G18400	BEE1	FALSE	FALSE	24
XLOC_070593	chrC02	43367521	43370404	chrC02:43367521-43370404	78.0385	1342.99	1662	AT5G25980	TGG2, BGLU37	FALSE	FALSE	72
XLOC_070596	chrC02	43388021	43389006	chrC02:43388021-43389006	86.7816	421.471	348	AT5G25940		FALSE	FALSE	22
XLOC_070599	chrC02	43516381	43519351	chrC02:43516381-43519351	85.9073	1211.35	1036	AT5G25770		FALSE	FALSE	65
XLOC_128028	chrC08	36740454	36745170	chrC08:36740454-36745170	80.3665	1086.91	1146	AT1G09600		FALSE	FALSE	25
XLOC_093051	chrC04	14330372	14337966	chrC04:14330372-14337966	84.0336	1667.6	1547	AT2G28000	CPN60A, CH-CPN60A, SLP	TRUE	FALSE	35
XLOC_093059	chrC04	14487425	14494233	chrC04:14487425-14494233	80.2083	2356.49	2592	AT2G27880	AGO5	FALSE	FALSE	58
XLOC_034627	chrA07	22703611	22704312	chrA07:22703611-22704312	84.4607	594.595	547	AT1G76650	CML38	FALSE	FALSE	10
XLOC_098971	chrC05	23000935	23004000	chrC05:23000935-23004000	83.9623	351.14	318	AT4G03340		FALSE	FALSE	7
XLOC_015265	chrA03	25913487	25914043	chrA03:25913487-25914043	77.3067	340.32	401	AT5G28290	ATNEK3, NEK3	TRUE	FALSE	7
XLOC_116050	chrC07	39655480	39666844	chrC07:39655480-39666844	79.357	1049.04	1182	AT4G23530		FALSE	FALSE	79
XLOC_116053	chrC07	39682790	39685092	chrC07:39682790-39685092	86.3378	1236.59	1054	AT4G23570	SGT1A	FALSE	FALSE	79
XLOC_015266	chrA03	25916319	25917633	chrA03:25916319-25917633	90.9774	372.78	266	AT4G30220	RUXF	FALSE	FALSE	5
XLOC_116056	chrC07	39764320	39765183	chrC07:39764320-39765183	88.6076	405.241	316	AT4G23710	VHA-G2, VAG2, VATG2	FALSE	FALSE	33
XLOC_034622	chrA07	22643887	22648112	chrA07:22643887-22648112	91.1543	2605.35	1854	AT1G76550		FALSE	FALSE	14
XLOC_078748	chrC03	32991412	32993568	chrC03:32991412-32993568	87.2172	1081.5	884	AT2G17720		FALSE	FALSE	56
XLOC_078749	chrC03	33009112	33011641	chrC03:33009112-33011641	93.3333	226.707	150	AT2G33150	PKT3, PED1, KAT2	FALSE	FALSE	7
XLOC_078747	chrC03	32988312	32989456	chrC03:32988312-32989456	85.9914	553.117	464	AT2G17710		FALSE	FALSE	79
XLOC_133275	chrC09	48444404	48447474	chrC09:48444404-48447474	89.5391	2572.89	1931	AT5G04590	SIR	FALSE	FALSE	47
XLOC_133270	chrC09	48395624	48398058	chrC09:48395624-48398058	81.2294	890.347	911	AT5G04490	VTE5	FALSE	FALSE	2
XLOC_017857	chrA04	13313024	13314165	chrA04:13313024-13314165	80.5461	801.982	879	AT2G28200		TRUE	FALSE	38
XLOC_132928	chrC09	45206103	45208114	chrC09:45206103-45208114	84.8725	1303.32	1137	AT5G12410		FALSE	FALSE	17
XLOC_053381	chrAnn_random	34037595	34041909	chrAnn_random:34037595-34041909	81.6435	919.201	937	AT4G15410	PUX5	FALSE	FALSE	47
XLOC_024204	chrA05	17937823	17939148	chrA05:17937823-17939148	66.8936	349.336	1175	AT3G17620		TRUE	FALSE	19
XLOC_024202	chrA05	17921408	17925518	chrA05:17921408-17925518	85.5674	2803.72	2432	AT3G15730	PLDALPHA1, PLD	FALSE	FALSE	23
XLOC_024200	chrA05	17917102	17917898	chrA05:17917102-17917898	82.8431	428.685	408	AT3G15760		FALSE	FALSE	59
XLOC_042828	chrA09	3103813	3105633	chrA09:3103813-3105633	88.4078	926.414	716	AT5G62940	HCA2, DOF5.6	FALSE	FALSE	74
XLOC_141779	chrCnn_random	38333209	38337638	chrCnn_random:38333209-38337638	84.5938	810.999	714	AT4G20260	ATPCAP1, PCAP1	FALSE	FALSE	50
XLOC_096535	chrC04_random	569178	572106	chrC04_random:569178-572106	88.1447	1898.43	1493	AT2G42960		FALSE	FALSE	63
XLOC_096537	chrC04_random	580232	582466	chrC04_random:580232-582466	85.8491	989.532	848	AT2G43000	anac042, NAC042	FALSE	FALSE	58
XLOC_119237	chrC07	32182370	32186091	chrC07:32182370-32186091	75.9465	1027.4	1347	AT3G32940		FALSE	FALSE	8
XLOC_067056	chrC02	407657	409407	chrC02:407657-409407	75.9225	823.622	1084	AT5G09330	VNI1	FALSE	FALSE	39
XLOC_067057	chrC02	411617	412871	chrC02:411617-412871	90.1235	441.308	324	AT5G09250	KIWI	FALSE	FALSE	15
XLOC_107364	chrC06	22061918	22064243	chrC06:22061918-22064243	92.0904	1025.6	708	AT1G79210		FALSE	FALSE	56
XLOC_107360	chrC06	22031028	22032504	chrC06:22031028-22032504	86.2661	269.988	233	AT2G39970		FALSE	FALSE	8
XLOC_067058	chrC02	415167	416632	chrC02:415167-416632	84.7222	244.741	216	AT5G09225		FALSE	FALSE	22
XLOC_067059	chrC02	419397	420984	chrC02:419397-420984	85.5646	991.336	859	AT5G08790	ATAF2, anac081	FALSE	FALSE	36
XLOC_110234	chrC06	18188097	18189759	chrC06:18188097-18189759	92.4033	1058.06	724	AT3G54890	LHCA1	FALSE	FALSE	62
XLOC_139021	chrCnn_random	8075306	8077294	chrCnn_random:8075306-8077294	81.1047	973.302	1032	AT1G01240		FALSE	FALSE	40
XLOC_004854	chrA02	1529421	1532522	chrA02:1529421-1532522	88.4553	787.555	615	AT5G17220	ATGSTF12, GST26, TT19, GSTF12	TRUE	FALSE	58
XLOC_004857	chrA02	1542741	1545025	chrA02:1542741-1545025	84.9018	1660.39	1477	AT5G17240	SDG40	FALSE	FALSE	26
XLOC_004850	chrA02	1493731	1501567	chrA02:1493731-1501567	90.3275	4493.48	3267	AT5G17020	XPO1A, ATCRM1, ATXPO1, XPO1, HIT2	FALSE	FALSE	18
XLOC_004853	chrA02	1524751	1525546	chrA02:1524751-1525546	83.4606	416.061	393	AT5G17190		FALSE	FALSE	23
XLOC_004852	chrA02	1520701	1524342	chrA02:1520701-1524342	90.6748	1126.59	815	AT5G17170	ENH1	FALSE	FALSE	72
XLOC_004858	chrA02	1547501	1548095	chrA02:1547501-1548095	75.3351	246.544	373	AT5G17280		FALSE	FALSE	49
XLOC_025153	chrA05_random	1563637	1564741	chrA05_random:1563637-1564741	86.0215	327.696	279	AT1G31812	ACBP6, ACBP	FALSE	FALSE	37
XLOC_010818	chrA03	12207770	12211149	chrA03:12207770-12211149	84.8809	1380.86	1217	AT4G12610	RAP74, ATRAP74	FALSE	FALSE	5
XLOC_010819	chrA03	12220090	12222824	chrA03:12220090-12222824	79.6537	623.449	693	AT1G54460		FALSE	FALSE	15
XLOC_018147	chrA04	16687866	16689780	chrA04:16687866-16689780	78.7594	1445.78	1596	AT2G38470	WRKY33, ATWRKY33	FALSE	FALSE	26
XLOC_010815	chrA03	12187150	12190138	chrA03:12187150-12190138	75.3061	1698.26	2450	AT4G12570	UPL5	TRUE	FALSE	79
XLOC_010817	chrA03	12205840	12206936	chrA03:12205840-12206936	91.1917	544.1	386	AT4G12600		FALSE	FALSE	16
XLOC_085832	chrC03	53571431	53573880	chrC03:53571431-53573880	84.9776	1007.57	892	AT4G21450		FALSE	FALSE	18
XLOC_095040	chrC04	37504407	37508057	chrC04:37504407-37508057	79.7632	2464.69	2703	AT2G23520		TRUE	FALSE	61
XLOC_095043	chrC04	37517976	37519047	chrC04:37517976-37519047	81.0845	744.274	793	AT2G23580	ATMES4, MES4, ABE4	FALSE	FALSE	22
XLOC_095045	chrC04	37522083	37522867	chrC04:37522083-37522867	82.2171	430.488	433	AT2G23580	ATMES4, MES4, ABE4	FALSE	FALSE	58
XLOC_095046	chrC04	37527586	37528307	chrC04:37527586-37528307	86.1333	441.308	375	AT2G23550	ATMES6, MES6, ABE1	FALSE	FALSE	58
XLOC_094396	chrC04	29726488	29727296	chrC04:29726488-29727296	88.3895	338.516	267	AT3G52360		FALSE	FALSE	70
XLOC_094392	chrC04	29690109	29696646	chrC04:29690109-29696646	87.6618	1635.14	1313	AT3G52370	FLA15	FALSE	FALSE	55
XLOC_094391	chrC04	29687471	29688796	chrC04:29687471-29688796	77.3238	812.802	979	AT3G52380	CP33, PDE322	FALSE	FALSE	5
XLOC_000398	chrA01	3771694	3774214	chrA01:3771694-3774214	81.5651	1314.14	1329	AT4G28910	NINJA	FALSE	FALSE	59
XLOC_094399	chrC04	29740787	29742935	chrC04:29740787-29742935	89.7436	681.156	507	AT3G52300	ATPQ	FALSE	FALSE	33
XLOC_094398	chrC04	29732046	29740295	chrC04:29732046-29740295	88.9279	2217.63	1707	AT3G52310		FALSE	FALSE	10
XLOC_144184	chrCnn_random	63778298	63779007	chrCnn_random:63778298-63779007	87.3656	459.342	372	AT5G19875		FALSE	FALSE	3
XLOC_007316	chrA02	3275709	3276338	chrA02:3275709-3276338	90.3846	428.685	312	AT5G59690		FALSE	FALSE	35
XLOC_007315	chrA02	3270816	3275058	chrA02:3270816-3275058	87.2294	2269.92	1848	AT5G59710	VIP2, AtVIP2	FALSE	FALSE	70
XLOC_007313	chrA02	3256126	3258618	chrA02:3256126-3258618	86.272	1835.31	1537	AT5G59750		FALSE	FALSE	71
XLOC_007312	chrA02	3251867	3254198	chrA02:3251867-3254198	86.7451	1537.76	1275	AT5G59790		TRUE	FALSE	69
XLOC_007310	chrA02	3233387	3234088	chrA02:3233387-3234088	83.9431	520.657	492	AT5G59820	RHL41, ZAT12	FALSE	FALSE	10
XLOC_019997	chrA04	17658715	17661728	chrA04:17658715-17661728	84.5281	1860.56	1674	AT2G41500	LIS, EMB2776	FALSE	FALSE	17
XLOC_019994	chrA04	17640508	17642078	chrA04:17640508-17642078	79.6667	288.022	300	AT2G41420		FALSE	FALSE	52
XLOC_019995	chrA04	17652851	17654248	chrA04:17652851-17654248	84.4758	551.314	496	AT2G41475		FALSE	FALSE	59
XLOC_019991	chrA04	17632043	17632963	chrA04:17632043-17632963	76.2963	500.819	675	AT2G41410		FALSE	FALSE	58
XLOC_115385	chrC07	33115300	33120532	chrC07:33115300-33120532	86.6543	1936.3	1611	AT5G27120		FALSE	FALSE	16
XLOC_126901	chrC08	25516772	25519832	chrC08:25516772-25519832	89.3166	1682.03	1273	AT3G51840	ACX4, ATSCX, ATG6	FALSE	FALSE	28
XLOC_027342	chrA06	21295375	21296904	chrA06:21295375-21296904	86.802	715.42	591	AT3G27890	NQR	FALSE	FALSE	61
XLOC_027340	chrA06	21281216	21284200	chrA06:21281216-21284200	88.0212	1638.75	1319	AT3G27925	DEGP1, Deg1	FALSE	FALSE	70
XLOC_095997	chrC04	48140706	48142429	chrC04:48140706-48142429	86.3946	704.6	588	AT2G45820		FALSE	FALSE	76
XLOC_002849	chrA01	7049194	7051890	chrA01:7049194-7051890	84.5978	1939.91	1753	AT4G24390		FALSE	FALSE	57
XLOC_002845	chrA01	6995911	7001160	chrA01:6995911-7001160	87.7832	3101.28	2472	AT4G24270	EMB140	FALSE	FALSE	28
XLOC_002847	chrA01	7033189	7035760	chrA01:7033189-7035760	80.2613	1335.78	1454	AT4G24330		FALSE	FALSE	59
XLOC_002840	chrA01	6964031	6968490	chrA01:6964031-6968490	91.4851	3508.84	2478	AT4G24190	SHD, HSP90.7, AtHsp90.7, AtHsp90-7	FALSE	FALSE	60
XLOC_002842	chrA01	6976096	6978180	chrA01:6976096-6978180	75.5155	794.769	1164	AT4G24230	ACBP3	TRUE	FALSE	20
XLOC_117562	chrC07	11608006	11608986	chrC07:11608006-11608986	86.1179	957.072	814	AT3G24030		FALSE	FALSE	49
XLOC_089996	chrC04	27051515	27053570	chrC04:27051515-27053570	83.9648	1225.77	1135	AT3G55050		FALSE	FALSE	4
XLOC_115387	chrC07	33129870	33137134	chrC07:33129870-33137134	83.1881	3718.03	3557	AT3G05040	HST, HST1	FALSE	FALSE	27
XLOC_117563	chrC07	11609755	11611896	chrC07:11609755-11611896	72.9548	926.414	1638	AT3G24080		FALSE	FALSE	35
XLOC_081686	chrC03	5810422	5814060	chrC03:5810422-5814060	77.1306	2333.04	3039	AT3G47090		FALSE	FALSE	71
XLOC_054832	chrAnn_random	48209143	48211073	chrAnn_random:48209143-48211073	90.2676	562.134	411	AT1G32700		FALSE	FALSE	79
XLOC_054833	chrAnn_random	48223633	48226444	chrAnn_random:48223633-48226444	94.2197	268.185	173	AT3G48100	ARR5, ATRR2, IBC6, RR5	FALSE	FALSE	55
XLOC_136687	chrC09	40208685	40211496	chrC09:40208685-40211496	89.3455	870.51	657	AT5G21090		FALSE	FALSE	51
XLOC_111394	chrC06	31317178	31320845	chrC06:31317178-31320845	85.3037	2461.08	2157	AT1G69450		FALSE	FALSE	10
XLOC_111393	chrC06	31307710	31309315	chrC06:31307710-31309315	81.9319	1424.14	1439	AT1G33590		FALSE	FALSE	16
XLOC_111391	chrC06	31279618	31281645	chrC06:31279618-31281645	86.8794	1359.22	1128	AT1G69380		FALSE	FALSE	16
XLOC_111390	chrC06	31264251	31268155	chrC06:31264251-31268155	80.4422	1115.77	1176	AT1G69360		FALSE	FALSE	77
XLOC_098567	chrC05	18310686	18314501	chrC05:18310686-18314501	85.237	2960.61	2574	AT1G31930	XLG3	FALSE	FALSE	8
XLOC_083687	chrC03	28225398	28226366	chrC03:28225398-28226366	76.6667	273.595	360	AT3G23440	EDA6, MEE37	FALSE	FALSE	67
XLOC_083680	chrC03	28015662	28022950	chrC03:28015662-28022950	88.6344	1465.62	1135	AT3G16030	CES101	FALSE	FALSE	48
XLOC_136681	chrC09	40095972	40100456	chrC09:40095972-40100456	86.7147	3005.7	2499	AT5G21222		FALSE	FALSE	14
XLOC_110239	chrC06	18232048	18235069	chrC06:18232048-18235069	78.66	327.696	403	AT3G10050	OMR1	FALSE	FALSE	38
XLOC_069671	chrC02	32389892	32393000	chrC02:32389892-32393000	80.3704	509.836	540	AT5G43860	ATCLH2, CLH2	FALSE	FALSE	4
XLOC_022481	chrA05	21427365	21429537	chrA05:21427365-21429537	81.6821	1425.95	1403	AT3G06410		FALSE	FALSE	15
XLOC_095068	chrC04	37783871	37785962	chrC04:37783871-37785962	90.0524	259.168	191	AT1G08030	TPST	TRUE	FALSE	28
XLOC_138340	chrC09_random	4369028	4370647	chrC09_random:4369028-4370647	76.0962	509.836	707	AT5G15260		FALSE	FALSE	68
XLOC_004036	chrA01	21122646	21124394	chrA01:21122646-21124394	80.6223	652.302	707	AT3G11040		TRUE	FALSE	62
XLOC_004035	chrA01	21118403	21121674	chrA01:21118403-21121674	76.7095	1801.05	2413	AT3G11080	AtRLP35, RLP35	FALSE	FALSE	79
XLOC_004032	chrA01	21081913	21086064	chrA01:21081913-21086064	88.1142	4617.91	3643	AT3G55220		FALSE	FALSE	38
XLOC_082332	chrC03	12607658	12609831	chrC03:12607658-12609831	85.0047	1213.15	1067	AT2G40650		FALSE	FALSE	79
XLOC_082333	chrC03	12624958	12630521	chrC03:12624958-12630521	92.0317	3460.15	2397	AT2G40730		FALSE	FALSE	79
XLOC_082331	chrC03	12604190	12606201	chrC03:12604190-12606201	80.4545	993.139	1100	AT2G40640		FALSE	FALSE	64
XLOC_120818	chrC07_random	585622	589883	chrC07_random:585622-589883	88.6704	1386.27	1068	AT2G06005	FIP1	TRUE	FALSE	59
XLOC_095577	chrC04	43877664	43880331	chrC04:43877664-43880331	92.2727	1281.68	880	AT2G33040	ATP3	FALSE	FALSE	56
XLOC_102635	chrC05	19497464	19499717	chrC05:19497464-19499717	80.213	1016.58	1127	AT1G32790	CID11	FALSE	FALSE	6
XLOC_046648	chrA10	2028433	2030237	chrA10:2028433-2030237	81.8783	1489.07	1512	AT1G05600		FALSE	FALSE	19
XLOC_145701	chrCnn_random	78851824	78858035	chrCnn_random:78851824-78858035	91.6359	1160.85	813	AT2G20580	RPN1A, ATRPN1A	FALSE	FALSE	26
XLOC_046642	chrA10	1965313	1969882	chrA10:1965313-1969882	91.2062	2367.31	1683	AT1G05500	SYTE, ATSYTE, NTMC2TYPE2.1, NTMC2T2.1, SYT5	FALSE	FALSE	14
XLOC_009789	chrA03	2509437	2510984	chrA03:2509437-2510984	71.6858	630.662	1222	AT4G22390		TRUE	FALSE	18
XLOC_071972	chrC02	12479715	12480869	chrC02:12479715-12480869	78.6747	697.387	830	AT1G67050		FALSE	FALSE	52
XLOC_009782	chrA03	2457937	2461301	chrA03:2457937-2461301	86.2131	1959.74	1661	AT5G15270		FALSE	FALSE	8
XLOC_009784	chrA03	2466667	2469721	chrA03:2466667-2469721	84.2813	1061.67	967	AT5G15310	ATMYB16, ATMIXTA, MYB16	FALSE	FALSE	37
XLOC_002068	chrA01	22775875	22777184	chrA01:22775875-22777184	87.9819	556.724	441	AT5G18380		TRUE	FALSE	34
XLOC_002069	chrA01	22789685	22795258	chrA01:22789685-22795258	85.2401	1626.12	1416	AT3G04080	ATAPY1, APY1	FALSE	FALSE	54
XLOC_002067	chrA01	22768515	22774387	chrA01:22768515-22774387	90.4454	4033.62	2941	AT3G04240	SEC	FALSE	FALSE	7
XLOC_002064	chrA01	22747359	22750193	chrA01:22747359-22750193	81.4433	1593.66	1649	AT5G18480	PGSIP6	FALSE	FALSE	8
XLOC_002065	chrA01	22757855	22761955	chrA01:22757855-22761955	88.7796	3564.74	2745	AT3G04260	PTAC3	FALSE	FALSE	43
XLOC_002063	chrA01	22743849	22746953	chrA01:22743849-22746953	81.0223	1638.75	1702	AT3G04350		FALSE	FALSE	40
XLOC_002060	chrA01	22711979	22714905	chrA01:22711979-22714905	88.2643	1292.5	1014	AT3G04580	EIN4	FALSE	FALSE	11
XLOC_041346	chrA09	22847841	22850661	chrA09:22847841-22850661	85.2459	1319.55	1159	AT1G22360	AtUGT85A2, UGT85A2	FALSE	FALSE	36
XLOC_049193	chrA10	11566927	11575722	chrA10:11566927-11575722	84.0135	4480.85	4141	AT5G20960	AAO1, AO1, ATAO, AT-AO1, AOalpha, AtAO1	FALSE	FALSE	59
XLOC_049197	chrA10	11620864	11622228	chrA10:11620864-11622228	80.5164	394.421	426	AT5G20900	JAZ12, TIFY3B	FALSE	FALSE	79
XLOC_049194	chrA10	11593923	11598622	chrA10:11593923-11598622	81.5436	1198.72	1192	AT5G20930	TSL	TRUE	FALSE	7
XLOC_124019	chrC08	32702835	32706219	chrC08:32702835-32706219	82.3245	2535.02	2478	AT2G23140		FALSE	FALSE	79
XLOC_049199	chrA10	11679669	11681278	chrA10:11679669-11681278	90.6824	1058.06	762	AT5G20720	CPN20	FALSE	FALSE	25
XLOC_027807	chrA06	1803670	1805029	chrA06:1803670-1805029	79.3316	987.729	1137	AT1G49650		FALSE	FALSE	23
XLOC_027809	chrA06	1810402	1814999	chrA06:1810402-1814999	84.3953	1692.85	1538	AT3G14650	CYP72A11	FALSE	FALSE	58
XLOC_027808	chrA06	1806742	1807889	chrA06:1806742-1807889	79.1579	816.409	950	AT1G49660	AtCXE5, CXE5	TRUE	FALSE	41
XLOC_044488	chrA09	22465534	22468257	chrA09:22465534-22468257	86.4162	410.651	346	AT1G23030		FALSE	FALSE	52
XLOC_044489	chrA09	22475640	22478486	chrA09:22475640-22478486	84.8937	1954.33	1741	AT1G23010	LPR1	FALSE	FALSE	54
XLOC_107044	chrC06	18472911	18475292	chrC06:18472911-18475292	82.8694	1456.6	1401	AT3G55700		FALSE	FALSE	52
XLOC_100002	chrC05	35072772	35074189	chrC05:35072772-35074189	74.1704	706.404	1115	AT3G17710		FALSE	FALSE	79
XLOC_071352	chrC02	5206778	5211508	chrC02:5206778-5211508	80.4441	1308.73	1396	AT5G22400		FALSE	FALSE	71
XLOC_071353	chrC02	5250171	5251988	chrC02:5250171-5251988	90.9786	913.791	654	AT5G22440		FALSE	FALSE	25
XLOC_071351	chrC02	5203084	5206108	chrC02:5203084-5206108	91.0675	1929.09	1377	AT5G22330	ATTIP49A, RIN1	FALSE	FALSE	26
XLOC_047599	chrA10	12743575	12745693	chrA10:12743575-12745693	89.9527	1142.82	846	AT5G17770	ATCBR, CBR1, CBR	FALSE	FALSE	24
XLOC_047598	chrA10	12740925	12742979	chrA10:12740925-12742979	82.8364	1278.07	1241	AT5G17780		TRUE	FALSE	24
XLOC_047590	chrA10	12648623	12649220	chrA10:12648623-12649220	81.8493	307.859	292	AT5G18030		TRUE	FALSE	62
XLOC_047595	chrA10	12703485	12705501	chrA10:12703485-12705501	85.6401	2015.65	1734	AT5G17860	CAX7	FALSE	FALSE	58
XLOC_047597	chrA10	12734465	12737199	chrA10:12734465-12737199	78.2909	1997.62	2317	AT5G17790	VAR3	FALSE	FALSE	11
XLOC_061107	chrC01	18218533	18222005	chrC01:18218533-18222005	85.8447	2300.58	1971	AT3G44820		FALSE	FALSE	12
XLOC_061109	chrC01	18225623	18229075	chrC01:18225623-18229075	89.6722	2161.72	1617	AT3G44880	ACD1, LLS1, PAO	FALSE	FALSE	39
XLOC_032609	chrA07	741546	742948	chrA07:741546-742948	89.1204	567.544	432	AT2G19730		FALSE	FALSE	35
XLOC_003338	chrA01	12892257	12894761	chrA01:12892257-12894761	85.9688	1582.84	1347	AT3G49810		TRUE	FALSE	64
XLOC_003335	chrA01	12877494	12878991	chrA01:12877494-12878991	79.1934	955.268	1091	AT3G49790		TRUE	FALSE	21
XLOC_003336	chrA01	12883726	12885641	chrA01:12883726-12885641	79.6791	1187.9	1309	AT3G49800		FALSE	FALSE	80
XLOC_001782	chrA01	19869368	19870914	chrA01:19869368-19870914	88.1701	688.37	541	AT3G15710		FALSE	FALSE	33
XLOC_001786	chrA01	19901728	19907592	chrA01:19901728-19907592	87.9167	2107.62	1680	AT3G15620	UVR3	FALSE	FALSE	15
XLOC_001785	chrA01	19887578	19888918	chrA01:19887578-19888918	86.4516	551.314	465	AT3G15660	ATGRX4, GRX4	FALSE	FALSE	15
XLOC_037540	chrA08	6212396	6215163	chrA08:6212396-6215163	90.9091	1303.32	935	AT1G35720	ANNAT1, OXY5, ATOXY5	FALSE	FALSE	66
XLOC_037543	chrA08	6227157	6230333	chrA08:6227157-6230333	82.7907	673.943	645	AT1G35680		FALSE	FALSE	33
XLOC_037548	chrA08	6279239	6281613	chrA08:6279239-6281613	83.9357	816.409	747	AT1G35460		FALSE	TRUE	1
XLOC_100799	chrC05	43176680	43177452	chrC05:43176680-43177452	82.4885	450.325	434	AT3G01650	RGLG1	FALSE	FALSE	20
XLOC_146560	chrCnn_random	8150676	8153280	chrCnn_random:8150676-8153280	89.6873	2008.44	1503	AT1G01610	ATGPAT4, GPAT4	FALSE	FALSE	62
XLOC_146563	chrCnn_random	8168423	8172000	chrCnn_random:8168423-8172000	88.6967	2093.19	1619	AT1G01650	SPPL4, ATSPPL4	FALSE	FALSE	28
XLOC_146564	chrCnn_random	8225421	8226960	chrCnn_random:8225421-8226960	87.2126	854.28	696	AT1G01820	PEX11C	FALSE	FALSE	68
XLOC_146565	chrCnn_random	8227191	8229590	chrCnn_random:8227191-8229590	88.7778	1166.26	900	AT1G01860	PFC1	FALSE	FALSE	34
XLOC_146566	chrCnn_random	8229725	8232310	chrCnn_random:8229725-8232310	81.5418	1804.66	1842	AT1G01880		TRUE	FALSE	15
XLOC_146568	chrCnn_random	8233541	8235580	chrCnn_random:8233541-8235580	89.678	1413.32	1056	AT1G01910		FALSE	FALSE	14
XLOC_119501	chrC07	34904416	34907182	chrC07:34904416-34907182	81.2274	2397.96	2493	AT5G24010		TRUE	FALSE	34
XLOC_074452	chrC02	42221089	42222484	chrC02:42221089-42222484	83.2717	1137.41	1082	AT5G49610		TRUE	FALSE	79
XLOC_074458	chrC02	42274490	42278104	chrC02:42274490-42278104	84.2201	3014.72	2763	AT5G28740		FALSE	FALSE	17
XLOC_072863	chrC02	24180059	24181636	chrC02:24180059-24181636	79.9277	486.393	553	AT4G03180		FALSE	FALSE	35
XLOC_059466	chrC01	481765	484495	chrC01:481765-484495	86.9693	2493.54	2049	AT4G37910	mtHsc70-1	FALSE	FALSE	36
XLOC_059467	chrC01	493645	497206	chrC01:493645-497206	89.7767	2702.73	2015	AT4G37870	PCK1, PEPCK	FALSE	FALSE	79
XLOC_059464	chrC01	476125	479337	chrC01:476125-479337	93.75	2361.9	1552	AT4G37930	SHM1, STM, SHMT1	FALSE	FALSE	52
XLOC_059465	chrC01	479665	481665	chrC01:479665-481665	85.6269	1521.53	1308	AT4G37920		FALSE	FALSE	25
XLOC_066455	chrC01_random	2741974	2748944	chrC01_random:2741974-2748944	88.8127	2457.47	1895	AT1G60800	NIK3	FALSE	FALSE	64
XLOC_119199	chrC07	31682893	31685758	chrC07:31682893-31685758	87.8788	331.303	264	AT3G29034		FALSE	FALSE	79
XLOC_035370	chrA08	1961002	1963416	chrA08:1961002-1963416	86.3343	1283.48	1083	AT1G49740		FALSE	FALSE	74
XLOC_138271	chrC09_random	3723662	3726186	chrC09_random:3723662-3726186	90.5149	2028.27	1476	AT5G59010		FALSE	FALSE	53
XLOC_138270	chrC09_random	3711553	3718826	chrC09_random:3711553-3718826	85.6061	758.701	660	AT5G56900		FALSE	FALSE	77
XLOC_026781	chrA06	15518074	15521643	chrA06:15518074-15521643	87.6033	2259.1	1815	AT5G62710		TRUE	FALSE	62
XLOC_026780	chrA06	15515254	15517607	chrA06:15515254-15517607	91.7221	1936.3	1353	AT5G62690	TUB2	FALSE	FALSE	52
XLOC_026783	chrA06	15531614	15534211	chrA06:15531614-15534211	86.8664	2105.82	1736	AT5G62730		FALSE	FALSE	74
XLOC_026782	chrA06	15522814	15526228	chrA06:15522814-15526228	83.5862	769.521	725	AT5G62720		FALSE	FALSE	62
XLOC_026784	chrA06	15535104	15536778	chrA06:15535104-15536778	89.1735	1130.2	859	AT5G62740	HIR1, ATHIR1	FALSE	FALSE	68
XLOC_026787	chrA06	15562281	15566075	chrA06:15562281-15566075	82.4598	1476.44	1431	AT5G62810	PEX14, ATPEX14, PED2	FALSE	FALSE	12
XLOC_026786	chrA06	15546574	15550488	chrA06:15546574-15550488	76.611	616.235	838	AT5G62770		FALSE	FALSE	80
XLOC_026789	chrA06	15592181	15594104	chrA06:15592181-15594104	93.0556	966.089	648	AT5G62880	ARAC10, ATRAC10, ATROP11, RAC10	TRUE	FALSE	3
XLOC_038293	chrA08	14018327	14019768	chrA08:14018327-14019768	80.163	340.32	368	AT1G29950		FALSE	FALSE	2
XLOC_038294	chrA08	14019917	14021708	chrA08:14019917-14021708	91.1565	208.674	147	AT1G29951	CPuORF35	FALSE	FALSE	2
XLOC_038295	chrA08	14029359	14030398	chrA08:14029359-14030398	92.5373	1180.69	804	AT1G29930	CAB1, AB140, CAB140, LHCB1.3	FALSE	FALSE	14
XLOC_038296	chrA08	14031366	14033058	chrA08:14031366-14033058	88.3002	572.954	453	AT1G29850		FALSE	FALSE	5
XLOC_038297	chrA08	14033130	14036348	chrA08:14033130-14036348	83.7954	1737.93	1623	AT1G29820		FALSE	FALSE	79
XLOC_038298	chrA08	14038379	14040348	chrA08:14038379-14040348	81.9056	1130.2	1144	AT1G29790		FALSE	FALSE	54
XLOC_132638	chrC09	42357675	42358220	chrC09:42357675-42358220	83.3333	324.089	294	AT5G18060		FALSE	FALSE	62
XLOC_152646	chrCnn_random	70747618	70753825	chrCnn_random:70747618-70753825	87.0892	520.657	426	AT2G32060		FALSE	FALSE	35
XLOC_132637	chrC09	42356135	42356686	chrC09:42356135-42356686	86.7857	347.533	280	AT5G18030		FALSE	FALSE	62
XLOC_132636	chrC09	42353505	42353996	chrC09:42353505-42353996	86.9565	248.348	207	AT5G18080		FALSE	FALSE	61
XLOC_132635	chrC09	42349805	42350804	chrC09:42349805-42350804	82.397	262.775	267	AT5G18060		FALSE	FALSE	62
XLOC_058735	chrAnn_random	42262524	42266438	chrAnn_random:42262524-42266438	77.9238	632.465	761	AT2G20950		FALSE	FALSE	27
XLOC_012302	chrA03	26779211	26783738	chrA03:26779211-26783738	91.6754	4066.08	2847	AT4G31480		FALSE	FALSE	6
XLOC_139050	chrCnn_random	8292158	8305482	chrCnn_random:8292158-8305482	87.1705	8816.15	7171	AT1G02080		FALSE	FALSE	28
XLOC_133328	chrC09	430079	431803	chrC09:430079-431803	80	511.64	565	AT4G03520	ATHM2	FALSE	FALSE	33
XLOC_133327	chrC09	423809	425573	chrC09:423809-425573	79.4974	672.139	756	AT4G03510	RMA1, ATRMA1	FALSE	FALSE	30
XLOC_133324	chrC09	412710	416483	chrC09:412710-416483	85.1709	3564.74	3102	AT4G03430	STA1, EMB2770	FALSE	FALSE	9
XLOC_119508	chrC07	34968424	34970972	chrC07:34968424-34970972	91.3947	1909.25	1348	AT5G23860	TUB8	FALSE	FALSE	54
XLOC_133322	chrC09	386928	391753	chrC09:386928-391753	89.5775	2367.31	1775	AT4G03400	DFL2, GH3-10	FALSE	FALSE	44
XLOC_133320	chrC09	371899	377023	chrC09:371899-377023	84.3629	2565.68	2315	AT4G03390	SRF3	FALSE	FALSE	52
XLOC_012303	chrA03	26790788	26793049	chrA03:26790788-26793049	76.2999	592.791	827	AT1G13080	CYP71B2	FALSE	FALSE	12
XLOC_109124	chrC06	4979800	4981079	chrC06:4979800-4981079	78.2658	753.291	888	AT1G51080		FALSE	FALSE	27
XLOC_091709	chrC04	47440990	47443726	chrC04:47440990-47443726	80.0738	495.409	542	AT2G43680	IQD14	FALSE	FALSE	68
XLOC_091704	chrC04	47417326	47420892	chrC04:47417326-47420892	81.6514	645.089	654	AT2G43630		FALSE	FALSE	34
XLOC_091701	chrC04	47393956	47394531	chrC04:47393956-47394531	83.6177	309.662	293	AT2G43550		FALSE	FALSE	34
XLOC_091700	chrC04	47389106	47389752	chrC04:47389106-47389752	79.7357	201.46	227	AT2G43510	ATTI1, TI1	FALSE	FALSE	51
XLOC_015448	chrA03	27721461	27724165	chrA03:27721461-27724165	85.2713	747.881	645	AT4G34730		FALSE	FALSE	33
XLOC_015449	chrA03	27729466	27730255	chrA03:27729466-27730255	89.5062	432.291	324	AT4G34760		TRUE	FALSE	61
XLOC_015445	chrA03	27705572	27708935	chrA03:27705572-27708935	79.5879	1849.74	2087	AT4G34710	ADC2, SPE2, ATADC2	FALSE	FALSE	63
XLOC_015447	chrA03	27719230	27721295	chrA03:27719230-27721295	92.9293	735.257	495	AT4G34720	AVA-P1, VHA-C1, ATVHA-C1	FALSE	FALSE	54
XLOC_015440	chrA03	27657946	27661115	chrA03:27657946-27661115	87.0539	1462.02	1205	AT4G34610	BLH6	FALSE	FALSE	63
XLOC_096087	chrC04_random	142536	144015	chrC04_random:142536-144015	85.7411	1242	1066	AT2G47420		FALSE	FALSE	16
XLOC_096088	chrC04_random	158356	160515	chrC04_random:158356-160515	84.5604	1544.97	1399	AT2G47440		FALSE	FALSE	54
XLOC_066023	chrC01	37055744	37057791	chrC01:37055744-37057791	84.6503	1220.36	1101	AT3G13224		FALSE	FALSE	68
XLOC_066024	chrC01	37064923	37066561	chrC01:37064923-37066561	89.6996	931.825	699	AT3G13200	EMB2769	FALSE	FALSE	3
XLOC_145276	chrCnn_random	74738102	74740090	chrCnn_random:74738102-74740090	79.5203	953.465	1084	AT2G20950		FALSE	FALSE	51
XLOC_128624	chrC08_random	4458416	4459961	chrC08_random:4458416-4459961	93.2482	821.819	548	AT1G09330		FALSE	FALSE	22
XLOC_018211	chrA04	17345751	17350491	chrA04:17345751-17350491	89.9828	2356.49	1747	AT2G40460		FALSE	FALSE	9
XLOC_124229	chrC08	34792033	34793761	chrC08:34792033-34793761	91.3947	953.465	674	AT1G15880	GOS11, atgos11	FALSE	FALSE	40
XLOC_135929	chrC09	30679909	30681855	chrC09:30679909-30681855	84.6154	567.544	520	AT5G52200		FALSE	FALSE	38
XLOC_124228	chrC08	34774583	34776314	chrC08:34774583-34776314	78.4483	717.224	812	AT1G15970		FALSE	FALSE	64
XLOC_014712	chrA03	20355202	20356292	chrA03:20355202-20356292	78.7027	751.488	925	AT3G50060	MYB77	FALSE	FALSE	18
XLOC_014710	chrA03	20344469	20346392	chrA03:20344469-20346392	75.4876	1103.14	1538	AT3G49990		FALSE	FALSE	17
XLOC_014716	chrA03	20379588	20383122	chrA03:20379588-20383122	87.8598	2004.83	1598	AT3G50120		FALSE	FALSE	53
XLOC_128621	chrC08_random	4419376	4421980	chrC08_random:4419376-4421980	90.4429	1766.78	1287	AT1G10730		FALSE	FALSE	40
XLOC_144114	chrCnn_random	63096111	63099043	chrCnn_random:63096111-63099043	92.5791	1207.74	822	AT3G20870	ZTP29	FALSE	FALSE	35
XLOC_090078	chrC04	28076818	28078337	chrC04:28076818-28078337	88.2166	399.831	314	AT3G14130		FALSE	FALSE	20
XLOC_023867	chrA05	14370779	14372831	chrA05:14370779-14372831	80.1948	1397.09	1540	AT3G20130	CYP705A22	FALSE	FALSE	2
XLOC_023864	chrA05	14341387	14346081	chrA05:14341387-14346081	78.5401	1523.33	1822	AT1G78500		FALSE	FALSE	74
XLOC_127689	chrC08	33614059	33617060	chrC08:33614059-33617060	86.3402	1856.95	1552	AT2G20635		TRUE	FALSE	24
XLOC_154826	chrUnn_random	4100619	4102549	chrUnn_random:4100619-4102549	78.1955	325.893	399	AT3G56710	SIB1	FALSE	FALSE	61
XLOC_124226	chrC08	34749663	34750788	chrC08:34749663-34750788	84.7518	313.269	282	AT1G16170		FALSE	FALSE	72
XLOC_113287	chrC07	7782184	7783971	chrC07:7782184-7783971	82.7993	592.791	593	AT2G15270		FALSE	FALSE	25
XLOC_065169	chrC01	26997748	26999805	chrC01:26997748-26999805	85.4475	1485.46	1285	AT1G60960	IRT3, ATIRT3	FALSE	FALSE	48
XLOC_065166	chrC01	26884543	26887470	chrC01:26884543-26887470	85.4739	1333.98	1129	AT1G60940	SNRK2-10, SNRK2.10, SRK2B	FALSE	FALSE	76
XLOC_065160	chrC01	26820902	26822850	chrC01:26820902-26822850	86.545	1768.59	1479	AT1G60770		FALSE	FALSE	34
XLOC_092683	chrC04	9858343	9859159	chrC04:9858343-9859159	79.0541	636.072	740	AT2G32100	ATOFP16, OFP16	FALSE	FALSE	61
XLOC_099367	chrC05	27746161	27755318	chrC05:27746161-27755318	87.3228	2960.61	2398	AT1G32090		FALSE	FALSE	62
XLOC_021838	chrA05	14991421	14995283	chrA05:14991421-14995283	86.3002	1362.83	1146	AT3G21600		FALSE	FALSE	8
XLOC_019605	chrA04	13718024	13720503	chrA04:13718024-13720503	87.3724	973.302	784	AT2G28950	ATEXPA6, ATEXP6, ATHEXP ALPHA 1.8, EXPA6	FALSE	FALSE	62
XLOC_019600	chrA04	13670601	13673713	chrA04:13670601-13673713	80.7492	1797.44	1922	AT2G28830	PUB12, AtPUB12	FALSE	TRUE	79
XLOC_003995	chrA01	20703723	20707462	chrA01:20703723-20707462	85.2773	2246.48	1929	AT3G13060	ECT5	FALSE	FALSE	8
XLOC_018551	chrA04	1355907	1359361	chrA04:1355907-1359361	91.3462	1326.76	936	AT3G58040	SINAT2	FALSE	FALSE	67
XLOC_010760	chrA03	11665404	11666556	chrA03:11665404-11666556	80.0761	715.42	788	AT4G10170		FALSE	FALSE	6
XLOC_010761	chrA03	11667754	11670405	chrA03:11667754-11670405	83.8611	1761.37	1642	AT4G10180	DET1, FUS2, ATDET1	FALSE	TRUE	12
XLOC_010766	chrA03	11696234	11700639	chrA03:11696234-11700639	83.5568	1498.08	1417	AT4G10310	HKT1, ATHKT1	FALSE	FALSE	67
XLOC_010764	chrA03	11688204	11690800	chrA03:11688204-11690800	87.1585	446.718	366	AT4G10300		FALSE	FALSE	72
XLOC_092689	chrC04	9981122	9983076	chrC04:9981122-9983076	84.2752	439.505	407	AT1G05520		FALSE	FALSE	6
XLOC_092688	chrC04	9978939	9981006	chrC04:9978939-9981006	82.9466	888.544	862	AT1G05520		FALSE	FALSE	76
XLOC_059818	chrC01	3940140	3943485	chrC01:3940140-3943485	81.9492	1433.16	1457	AT4G30890	UBP24	FALSE	FALSE	66
XLOC_059817	chrC01	3934170	3936961	chrC01:3934170-3936961	89.6925	2347.47	1756	AT4G30920		FALSE	FALSE	34
XLOC_059815	chrC01	3927380	3929766	chrC01:3927380-3929766	90.052	1826.3	1347	AT4G30950	FAD6, FADC, SFD4	FALSE	FALSE	63
XLOC_039308	chrA09	270538	274699	chrA09:270538-274699	88.9465	756.898	579	AT4G02080	ASAR1, ATSARA1C, ATSAR2, SAR2	FALSE	FALSE	6
XLOC_145283	chrCnn_random	74804032	74805870	chrCnn_random:74804032-74805870	82.1042	1003.96	1017	AT1G68070		FALSE	FALSE	39
XLOC_154548	chrUnn_random	823420	826605	chrUnn_random:823420-826605	83.2502	2093.19	2006	AT3G42170		TRUE	FALSE	68
XLOC_111629	chrC06	33829637	33830808	chrC06:33829637-33830808	86.1357	798.375	678	AT1G73325		FALSE	FALSE	70
XLOC_098010	chrC05	11475871	11477292	chrC05:11475871-11477292	76.4398	455.735	573	AT1G22450	COX6B, ATCOX6B2	FALSE	FALSE	33
XLOC_098014	chrC05	11577201	11579485	chrC05:11577201-11579485	87.33	1990.4	1618	AT1G22540		FALSE	FALSE	70
XLOC_098016	chrC05	11627579	11631056	chrC05:11627579-11631056	87.1604	3784.75	3092	AT1G22610		FALSE	FALSE	58
XLOC_098017	chrC05	11637279	11638973	chrC05:11637279-11638973	76.4921	637.875	821	AT1G22640	ATMYB3, MYB3	FALSE	FALSE	79
XLOC_098018	chrC05	11672459	11676259	chrC05:11672459-11676259	83.4997	1799.24	1703	AT1G22660		FALSE	FALSE	37
XLOC_078462	chrC03	29352623	29354694	chrC03:29352623-29354694	84.4749	484.589	438	AT5G35680		FALSE	FALSE	49
XLOC_078461	chrC03	29343543	29348187	chrC03:29343543-29348187	89.727	1867.77	1392	AT2G04540		FALSE	FALSE	17
XLOC_070258	chrC02	39367351	39371034	chrC02:39367351-39371034	79.3763	1232.99	1411	AT3G26730		FALSE	FALSE	46
XLOC_070259	chrC02	39371271	39372019	chrC02:39371271-39372019	80.2299	396.224	435	AT3G26740	CCL	FALSE	FALSE	21
XLOC_070255	chrC02	39344561	39346911	chrC02:39344561-39346911	89.5262	1608.09	1203	AT3G26650	GAPA, GAPA-1	FALSE	FALSE	64
XLOC_070257	chrC02	39364711	39365938	chrC02:39364711-39365938	87.2818	980.516	802	AT3G26710	CCB1	FALSE	FALSE	43
XLOC_053884	chrAnn_random	38909409	38910474	chrAnn_random:38909409-38910474	81.8299	767.718	776	AT1G60000		FALSE	FALSE	54
XLOC_053885	chrAnn_random	38924329	38926922	chrAnn_random:38924329-38926922	83.5255	1330.37	1214	AT4G32720	AtLa1, La1	FALSE	FALSE	25
XLOC_053883	chrAnn_random	38904489	38908906	chrAnn_random:38904489-38908906	85.2207	594.595	521	AT1G60010		TRUE	FALSE	53
XLOC_053880	chrAnn_random	38872079	38873514	chrAnn_random:38872079-38873514	85.0187	890.347	801	AT2G18350	AtHB24, HB24, ZHD6	FALSE	FALSE	66
XLOC_116396	chrC07	42792551	42795187	chrC07:42792551-42795187	87.6204	904.774	727	AT4G33000	CBL10, SCABP8, ATCBL10	FALSE	FALSE	73
XLOC_116394	chrC07	42756151	42757426	chrC07:42756151-42757426	78.0384	390.814	469	AT4G32915		FALSE	FALSE	45
XLOC_022909	chrA05	2531969	2536731	chrA05:2531969-2536731	87.5653	1191.51	957	AT2G45400	BEN1	FALSE	FALSE	51
XLOC_022908	chrA05	2530308	2531851	chrA05:2530308-2531851	84.1549	931.825	852	AT2G45380		TRUE	FALSE	39
XLOC_022902	chrA05	2471030	2472764	chrA05:2471030-2472764	81.5467	1279.87	1306	AT2G45260		FALSE	FALSE	57
XLOC_022907	chrA05	2524837	2526811	chrA05:2524837-2526811	85.0606	2046.31	1814	AT2G45350	CRR4	TRUE	FALSE	52
XLOC_022905	chrA05	2516081	2517434	chrA05:2516081-2517434	85.9031	531.477	454	AT3G60770		FALSE	FALSE	25
XLOC_004950	chrA02	2368229	2370863	chrA02:2368229-2370863	86.0606	774.932	660	AT5G21090		FALSE	FALSE	59
XLOC_117680	chrC07	12909802	12910948	chrC07:12909802-12910948	94.1606	212.28	137	AT5G59780	MYB59, ATMYB59-2	FALSE	FALSE	57
XLOC_117687	chrC07	13064638	13065983	chrC07:13064638-13065983	92.7673	470.162	318	AT3G23390		FALSE	FALSE	25
XLOC_117686	chrC07	13035984	13040633	chrC07:13035984-13040633	83.8006	2408.78	2247	AT3G23410	ATFAO3, FAO3	FALSE	FALSE	74
XLOC_023055	chrA05	4127440	4129125	chrA05:4127440-4129125	84.8016	1663.99	1487	AT2G36780		TRUE	FALSE	58
XLOC_023052	chrA05	4040201	4041838	chrA05:4040201-4041838	77.9304	924.611	1092	AT2G36950		TRUE	FALSE	58
XLOC_143493	chrCnn_random	56928926	56930762	chrCnn_random:56928926-56930762	87.841	1611.69	1283	AT1G27690		FALSE	FALSE	53
XLOC_143491	chrCnn_random	56914776	56917162	chrCnn_random:56914776-56917162	87.947	944.448	755	AT1G21460	SWEET1, AtSWEET1	FALSE	FALSE	3
XLOC_143497	chrCnn_random	56965546	56967624	chrCnn_random:56965546-56967624	86.8502	1200.53	981	AT1G19630	CYP722A1	TRUE	FALSE	80
XLOC_111290	chrC06	30080385	30081818	chrC06:30080385-30081818	94.7917	302.449	192	AT1G67785		FALSE	FALSE	43
XLOC_143494	chrCnn_random	56932836	56934081	chrCnn_random:56932836-56934081	88.7892	289.825	223	AT1G27695		TRUE	FALSE	43
XLOC_067154	chrC02	1457128	1459096	chrC02:1457128-1459096	78.7124	836.246	963	AT5G03380		FALSE	FALSE	20
XLOC_053267	chrAnn_random	32920922	32926826	chrAnn_random:32920922-32926826	86.1013	996.746	849	AT3G02650		FALSE	FALSE	36
XLOC_006941	chrA02	24762586	24766776	chrA02:24762586-24766776	84.3147	2118.44	1919	AT5G66200	ARO2	FALSE	FALSE	33
XLOC_006942	chrA02	24780526	24790699	chrA02:24780526-24790699	89.608	5083.18	3801	AT5G65930	ZWI, PKCBP, KCBP	FALSE	FALSE	24
XLOC_006949	chrA02	33100	35881	chrA02:33100-35881	82.4751	1234.79	1204	AT5G09670		FALSE	FALSE	20
XLOC_006948	chrA02	30651	32921	chrA02:30651-32921	90.4364	1485.46	1077	AT5G09660	PMDH2	FALSE	FALSE	52
XLOC_062657	chrC01	37437473	37440381	chrC01:37437473-37440381	89.4529	2352.88	1773	AT3G12360	ITN1	TRUE	FALSE	39
XLOC_062655	chrC01	37423923	37426356	chrC01:37423923-37426356	88.8199	1880.4	1449	AT3G12780	PGK1	FALSE	FALSE	54
XLOC_062659	chrC01	37474313	37476377	chrC01:37474313-37476377	84.3924	987.729	897	AT3G12480	NF-YC11	FALSE	FALSE	6
XLOC_101459	chrC05	6358627	6362471	chrC05:6358627-6362471	81.8073	3272.6	3342	AT1G14790	RDR1, ATRDRP1	FALSE	FALSE	6
XLOC_020509	chrA05	455600	457484	chrA05:455600-457484	82.4289	1175.28	1161	AT1G02500	SAM1, SAM-1, MAT1, AtSAM1	FALSE	FALSE	5
XLOC_020504	chrA05	409300	412781	chrA05:409300-412781	90.922	2949.79	2115	AT2G47160	BOR1	FALSE	FALSE	39
XLOC_020507	chrA05	420270	423743	chrA05:420270-423743	85.6589	895.757	774	AT2G47140		FALSE	FALSE	46
XLOC_020503	chrA05	400630	402327	chrA05:400630-402327	86.1836	1225.77	1035	AT2G47180	AtGolS1, GolS1	FALSE	FALSE	39
XLOC_106028	chrC06	6224469	6225951	chrC06:6224469-6225951	91.1765	572.954	408	AT1G52740	HTA9	FALSE	TRUE	24
XLOC_013370	chrA03	7257166	7266546	chrA03:7257166-7266546	89.8917	2235.66	1662	AT2G34040		FALSE	FALSE	16
XLOC_136238	chrC09	34689566	34691835	chrC09:34689566-34691835	81.7982	906.577	912	AT5G55200		FALSE	FALSE	60
XLOC_013371	chrA03	7274208	7277226	chrA03:7274208-7277226	88.6874	1498.08	1158	AT2G34070	TBL37	FALSE	FALSE	34
XLOC_019711	chrA04	14782099	14784890	chrA04:14782099-14784890	82.57	1622.51	1572	AT2G31865	PARG2	TRUE	FALSE	39
XLOC_079800	chrC03	45764873	45770586	chrC03:45764873-45770586	91.3715	3103.08	2202	AT4G04910	NSF	FALSE	FALSE	24
XLOC_106027	chrC06	6222169	6224330	chrC06:6222169-6224330	87.7531	1296.11	1037	AT1G52730		FALSE	FALSE	19
XLOC_079806	chrC03	45841223	45844187	chrC03:45841223-45844187	82.5911	2013.85	1976	AT1G13900		FALSE	FALSE	66
XLOC_150781	chrCnn_random	53006669	53009603	chrCnn_random:53006669-53009603	78.7971	1379.06	1646	AT5G25980	TGG2, BGLU37	FALSE	FALSE	62
XLOC_079807	chrC03	45846963	45848389	chrC03:45846963-45848389	87.033	1106.75	910	AT1G13870	DRL1, AtKTI12	FALSE	FALSE	28
XLOC_018449	chrA04	271809	273227	chrA04:271809-273227	91.5751	778.538	546	AT3G62290	ARFA1E	FALSE	FALSE	78
XLOC_011370	chrA03	17349115	17351967	chrA03:17349115-17351967	94.2731	1404.31	908	AT3G19980	ATFYPP3, EMB2736, STPP, FYPP3	FALSE	FALSE	50
XLOC_003239	chrA01	11642671	11645303	chrA01:11642671-11645303	89.9284	2637.81	1956	AT3G46790	CRR2	FALSE	FALSE	27
XLOC_003234	chrA01	11599459	11604053	chrA01:11599459-11604053	85.0649	2774.87	2464	AT3G46740	TOC75-III, MAR1	FALSE	FALSE	34
XLOC_007124	chrA02	1532864	1535806	chrA02:1532864-1535806	87.3916	1573.82	1269	AT5G17230	PSY	FALSE	FALSE	5
XLOC_007125	chrA02	1548111	1550606	chrA02:1548111-1550606	87.9841	1261.84	1007	AT5G17290	ATG5, APG5, ATATG5	TRUE	FALSE	9
XLOC_151435	chrCnn_random	59446419	59448253	chrCnn_random:59446419-59448253	80.2242	1166.26	1249	AT3G15030	TCP4	FALSE	FALSE	41
XLOC_151432	chrCnn_random	59417091	59420573	chrCnn_random:59417091-59420573	78.8741	1411.52	1652	AT1G63020	NRPD1A	FALSE	FALSE	29
XLOC_141305	chrCnn_random	33144435	33146423	chrCnn_random:33144435-33146423	86.0784	1196.92	1020	AT1G75080	BZR1	FALSE	FALSE	40
XLOC_074921	chrC02_random	1787005	1789796	chrC02_random:1787005-1789796	86.4359	1278.07	1069	AT1G67480		FALSE	FALSE	12
XLOC_121838	chrC08	8798114	8799199	chrC08:8798114-8799199	86.8687	720.83	594	AT1G23460		TRUE	FALSE	30
XLOC_081728	chrC03	6090811	6092840	chrC03:6090811-6092840	87.5	358.353	288	AT5G57860		FALSE	FALSE	13
XLOC_152372	chrCnn_random	68099847	68106575	chrCnn_random:68099847-68106575	90.1141	1429.55	1052	AT2G29990	NDA2	FALSE	FALSE	59
XLOC_081721	chrC03	6047606	6052760	chrC03:6047606-6052760	87.9117	3489	2763	AT5G58140	PHOT2, NPL1	FALSE	FALSE	4
XLOC_081725	chrC03	6077817	6079050	chrC03:6077817-6079050	86.3248	417.864	351	AT5G58005		FALSE	FALSE	8
XLOC_081726	chrC03	6079248	6081660	chrC03:6079248-6081660	82.8042	1171.67	1134	AT5G58003	CPL4	FALSE	FALSE	3
XLOC_124024	chrC08	32763113	32769282	chrC08:32763113-32769282	78.7683	3885.74	4644	AT5G49160	MET1, MET2, METI, DDM2, DMT01, DMT1	FALSE	FALSE	25
XLOC_112600	chrC06_random	3139672	3140832	chrC06_random:3139672-3140832	90.9707	618.038	443	AT1G18650	PDCB3	FALSE	FALSE	62
XLOC_083763	chrC03	29340905	29342808	chrC03:29340905-29342808	86.2996	919.201	781	AT2G04550	IBR5, DSPTP1E	FALSE	FALSE	64
XLOC_083761	chrC03	29336444	29338298	chrC03:29336444-29338298	88.3743	1355.62	1058	AT2G04570		FALSE	FALSE	50
XLOC_083766	chrC03	29355676	29356528	chrC03:29355676-29356528	79.2	327.696	375	AT2G04515		FALSE	FALSE	59
XLOC_083764	chrC03	29348219	29349878	chrC03:29348219-29349878	85.8961	1101.34	943	AT2G04530	CPZ, TRZ2	FALSE	FALSE	16
XLOC_050771	chrAnn_random	5420127	5421177	chrAnn_random:5420127-5421177	82.9412	526.067	510	AT5G65220		FALSE	FALSE	33
XLOC_050770	chrAnn_random	5416187	5419567	chrAnn_random:5416187-5419567	87.8706	1395.29	1113	AT5G65210	TGA1	FALSE	FALSE	79
XLOC_050772	chrAnn_random	5426507	5431341	chrAnn_random:5426507-5431341	89.4808	2938.97	2215	AT5G65290		FALSE	FALSE	76
XLOC_050775	chrAnn_random	5459297	5463308	chrAnn_random:5459297-5463308	81.8068	785.752	797	AT5G65370		FALSE	FALSE	39
XLOC_050774	chrAnn_random	5456787	5458852	chrAnn_random:5456787-5458852	82.7586	389.011	377	AT5G65360		TRUE	FALSE	34
XLOC_050777	chrAnn_random	5477537	5481547	chrAnn_random:5477537-5481547	84.9836	1703.67	1525	AT5G65470		FALSE	FALSE	7
XLOC_133697	chrC09	4451572	4453434	chrC09:4451572-4453434	88.5039	812.802	635	AT5G65840		FALSE	FALSE	80
XLOC_133694	chrC09	4441821	4443704	chrC09:4441821-4443704	88.8041	1025.6	786	AT5G65810		FALSE	FALSE	33
XLOC_133692	chrC09	4389086	4390314	chrC09:4389086-4390314	84.0376	466.555	426	AT5G65660		FALSE	FALSE	30
XLOC_012008	chrA03	23973333	23974694	chrA03:23973333-23974694	94.081	493.606	321	AT4G24440		FALSE	FALSE	15
XLOC_129036	chrC08_random	4508067	4510231	chrC08_random:4508067-4510231	80.9211	1014.78	1064	AT1G04590		FALSE	FALSE	6
XLOC_127534	chrC08	31994590	31996595	chrC08:31994590-31996595	89.5928	881.33	663	AT2G25110	SDF2, ATSDL, AtSDF2	FALSE	FALSE	58
XLOC_124731	chrC08	1249415	1250611	chrC08:1249415-1250611	86.2667	890.347	750	AT1G06040	STO	FALSE	TRUE	15
XLOC_124733	chrC08	1265137	1267261	chrC08:1265137-1267261	82.5529	1357.42	1324	AT1G06110	SKIP16	FALSE	FALSE	6
XLOC_124735	chrC08	1269893	1271921	chrC08:1269893-1271921	79.708	663.123	685	AT1G06200		FALSE	FALSE	76
XLOC_124738	chrC08	1315507	1320011	chrC08:1315507-1320011	87.6682	1103.14	892	AT1G06360		FALSE	FALSE	3
XLOC_127533	chrC08	31973377	31981595	chrC08:31973377-31981595	88.8257	5023.67	3866	AT2G25170	PKL, GYM, CHD3, CHR6, SSL2	FALSE	TRUE	8
XLOC_120009	chrC07	40182866	40185450	chrC07:40182866-40185450	89.6048	1553.99	1164	AT4G24820		FALSE	FALSE	15
XLOC_071831	chrC02	10790227	10796777	chrC02:10790227-10796777	82.0913	2617.97	2563	AT5G52280		FALSE	FALSE	54
XLOC_071830	chrC02	10786297	10788897	chrC02:10786297-10788897	74.6171	926.414	1371	AT5G52300	RD29B, LTI65	FALSE	FALSE	59
XLOC_071837	chrC02	10863800	10866217	chrC02:10863800-10866217	84.5878	306.056	279	AT1G09940	HEMA2	TRUE	FALSE	40
XLOC_149358	chrCnn_random	37674045	37677799	chrCnn_random:37674045-37677799	83.1962	2684.7	2553	AT1G64530		FALSE	FALSE	14
XLOC_149359	chrCnn_random	37681447	37685769	chrCnn_random:37681447-37685769	89.2365	1054.45	799	AT1G64520	RPN12a	FALSE	FALSE	34
XLOC_009424	chrA02_random	689681	693040	chrA02_random:689681-693040	83.0084	2260.91	2154	AT1G77740	PIP5K2	FALSE	FALSE	61
XLOC_018191	chrA04	17120909	17122857	chrA04:17120909-17122857	86.0642	1389.88	1184	AT2G39710		FALSE	FALSE	15
XLOC_001212	chrA01	12614479	12617091	chrA01:12614479-12617091	83.7708	1995.81	1867	AT3G49240	emb1796	FALSE	FALSE	36
XLOC_030908	chrA07	6416176	6419514	chrA07:6416176-6419514	80.7777	1272.66	1363	AT3G24230		FALSE	FALSE	62
XLOC_057203	chrAnn_random	26445195	26447269	chrAnn_random:26445195-26447269	83.792	690.173	654	AT5G52970		FALSE	FALSE	54
XLOC_040737	chrA09	15837880	15839520	chrA09:15837880-15839520	89.5082	407.044	305	AT1G22930		TRUE	FALSE	2
XLOC_040730	chrA09	15724793	15726688	chrA09:15724793-15726688	84.5778	1579.23	1433	AT1G34270		FALSE	FALSE	64
XLOC_048121	chrA10	17224154	17224712	chrA10:17224154-17224712	88.0184	275.398	217	AT5G02220		TRUE	FALSE	18
XLOC_048120	chrA10	17196122	17198292	chrA10:17196122-17198292	89.0031	1272.66	973	AT5G02270	ATNAP9, NAP9	TRUE	FALSE	25
XLOC_048122	chrA10	17234394	17236981	chrA10:17234394-17236981	85.6693	1469.23	1270	AT5G02130	NDP1	TRUE	FALSE	5
XLOC_048126	chrA10	17268574	17270373	chrA10:17268574-17270373	80.6167	408.848	454	AT5G02020	SIS	TRUE	FALSE	18
XLOC_049659	chrA10	15606945	15608829	chrA10:15606945-15608829	86.9565	643.286	529	AT5G07250	ATRBL3, RBL3	TRUE	FALSE	23
XLOC_133070	chrC09	46435981	46438782	chrC09:46435981-46438782	88.0435	1395.29	1104	AT5G10030	TGA4	FALSE	FALSE	61
XLOC_141121	chrCnn_random	31067303	31071777	chrCnn_random:31067303-31071777	79.4286	623.449	700	AT2G35240		FALSE	FALSE	16
XLOC_141120	chrCnn_random	31043671	31045611	chrCnn_random:31043671-31045611	92.2374	1591.86	1095	AT5G51970		FALSE	FALSE	71
XLOC_138534	chrCnn_random	2133943	2137111	chrCnn_random:2133943-2137111	86.0382	1963.35	1676	AT4G00370	ANTR2, PHT4;4	FALSE	FALSE	43
XLOC_130572	chrC09	17407885	17410299	chrC09:17407885-17410299	87.3874	275.398	222	AT1G26330		FALSE	FALSE	8
XLOC_130573	chrC09	17418880	17419793	chrC09:17418880-17419793	76.6404	289.825	381	AT2G01150	RHA2B	FALSE	FALSE	29
XLOC_002749	chrA01	6045551	6046763	chrA01:6045551-6046763	81.7238	955.268	963	AT4G22240		FALSE	FALSE	12
XLOC_002748	chrA01	6038858	6039853	chrA01:6038858-6039853	90.5376	641.482	465	AT4G22220	ISU1, ATISU1	FALSE	FALSE	62
XLOC_002743	chrA01	5995310	5997793	chrA01:5995310-5997793	91.5556	960.679	675	AT4G22140	EBS	FALSE	TRUE	42
XLOC_002747	chrA01	6021894	6026003	chrA01:6021894-6026003	87.0901	2953.4	2409	AT4G22200	AKT2/3, AKT3, AKT2, KT2/3	FALSE	FALSE	10
XLOC_002746	chrA01	6016182	6018363	chrA01:6016182-6018363	85.9822	1195.12	1013	AT4G22190		FALSE	FALSE	73
XLOC_002744	chrA01	5999311	6000943	chrA01:5999311-6000943	87.8981	1182.49	942	AT4G22150	PUX3	FALSE	FALSE	79
XLOC_041068	chrA09	19839924	19841616	chrA09:19839924-19841616	84.9123	646.892	570	AT1G29810		FALSE	FALSE	5
XLOC_012771	chrA03	2104618	2106990	chrA03:2104618-2106990	85.947	1728.91	1473	AT5G13800	PPH, CRN1	FALSE	FALSE	39
XLOC_041062	chrA09	19788322	19789854	chrA09:19788322-19789854	82.549	515.246	510	AT1G29970	RPL18AA	FALSE	FALSE	3
XLOC_041061	chrA09	19779352	19787203	chrA09:19779352-19787203	87.3068	1514.31	1229	AT1G29980		FALSE	FALSE	43
XLOC_041067	chrA09	19823294	19826612	chrA09:19823294-19826612	89.1931	2737	2082	AT1G29880		FALSE	FALSE	33
XLOC_041066	chrA09	19808444	19809572	chrA09:19808444-19809572	91.1692	1130.2	804	AT1G29910	CAB3, AB180, LHCB1.2	FALSE	FALSE	14
XLOC_034118	chrA07	17827892	17832349	chrA07:17827892-17832349	89.284	2780.28	2109	AT1G70610	ATTAP1, TAP1	FALSE	FALSE	74
XLOC_034117	chrA07	17825609	17827579	chrA07:17825609-17827579	79.2123	774.932	914	AT1G23280		FALSE	FALSE	16
XLOC_034115	chrA07	17818065	17819579	chrA07:17818065-17819579	86.3958	673.943	566	AT1G70670		TRUE	FALSE	15
XLOC_034114	chrA07	17815484	17816979	chrA07:17815484-17816979	84.2217	517.05	469	AT1G70700	JAZ9, TIFY7	FALSE	FALSE	69
XLOC_034111	chrA07	17762824	17765829	chrA07:17762824-17765829	86.4128	2307.8	1943	AT1G70940	PIN3, ATPIN3	FALSE	FALSE	42
XLOC_044723	chrA09	25025191	25028885	chrA09:25025191-25028885	85.3708	2228.45	1955	AT3G54100		FALSE	FALSE	32
XLOC_044722	chrA09	25022080	25023195	chrA09:25022080-25023195	88.5106	302.449	235	AT3G54085		FALSE	FALSE	26
XLOC_044726	chrA09	25040993	25042845	chrA09:25040993-25042845	82.1138	865.1	861	AT3G54130		FALSE	FALSE	79
XLOC_044725	chrA09	25037985	25040705	chrA09:25037985-25040705	77.3869	1393.49	1791	AT4G13460	SDG22, SUVH9, SET22	FALSE	FALSE	67
XLOC_044729	chrA09	25059231	25061865	chrA09:25059231-25061865	90.4255	1936.3	1410	AT3G54190		FALSE	FALSE	19
XLOC_044728	chrA09	25051610	25054245	chrA09:25051610-25054245	83.6852	545.904	521	AT3G54150		FALSE	FALSE	58
XLOC_046381	chrA09_random	3539391	3540311	chrA09_random:3539391-3540311	88.7179	253.758	195	AT2G20490	NOP10, EDA27	FALSE	FALSE	16
XLOC_046385	chrA09_random	3600644	3602431	chrA09_random:3600644-3602431	83.4021	1023.8	970	AT5G26280		FALSE	FALSE	29
XLOC_046384	chrA09_random	3580203	3581621	chrA09_random:3580203-3581621	85.6884	632.465	552	AT1G18680		FALSE	FALSE	11
XLOC_046388	chrA09_random	3630283	3637771	chrA09_random:3630283-3637771	81.8942	5232.86	5142	AT1G16710	HAC12	FALSE	FALSE	20
XLOC_031692	chrA07	15603105	15604699	chrA07:15603105-15604699	87.747	634.269	506	AT3G63080	ATGPX5, MEE42, GPX5	FALSE	FALSE	34
XLOC_031691	chrA07	15596065	15603054	chrA07:15596065-15603054	83.7512	4383.47	4068	AT3G63070		FALSE	TRUE	39
XLOC_031695	chrA07	15640375	15641021	chrA07:15640375-15641021	83.1461	569.347	534	AT1G79770		FALSE	FALSE	2
XLOC_129903	chrC09	9022578	9026330	chrC09:9022578-9026330	81.0323	1467.43	1550	AT1G64070	RLM1	FALSE	FALSE	79
XLOC_150360	chrCnn_random	48595252	48599534	chrCnn_random:48595252-48599534	85.6779	1813.67	1571	AT5G35360	CAC2	FALSE	FALSE	22
XLOC_150363	chrCnn_random	48652774	48653491	chrCnn_random:48652774-48653491	79.7189	428.685	498	AT5G60680		FALSE	FALSE	12
XLOC_091544	chrC04	45596563	45598638	chrC04:45596563-45598638	78.9091	684.763	825	AT2G39100		FALSE	FALSE	8
XLOC_100450	chrC05	39982145	39984220	chrC05:39982145-39984220	85.0806	1691.04	1488	AT3G10320		FALSE	FALSE	59
XLOC_100456	chrC05	40015155	40016832	chrC05:40015155-40016832	85.1206	857.886	746	AT3G10260		FALSE	FALSE	68
XLOC_100457	chrC05	40017115	40020405	chrC05:40017115-40020405	85.0659	769.521	683	AT3G10250		FALSE	FALSE	8
XLOC_100455	chrC05	40005325	40014034	chrC05:40005325-40014034	85.2068	2333.04	2055	AT5G04130	GYRB2	FALSE	FALSE	34
XLOC_100458	chrC05	40020955	40022739	chrC05:40020955-40022739	84.106	1636.94	1510	AT3G10230	LYC	FALSE	FALSE	1
XLOC_045893	chrA09_random	2742512	2749006	chrA09_random:2742512-2749006	86.8451	4241.01	3474	AT3G51120		FALSE	FALSE	8
XLOC_045890	chrA09_random	2703352	2706037	chrA09_random:2703352-2706037	82.4757	1463.82	1438	AT1G23880		TRUE	FALSE	25
XLOC_045891	chrA09_random	2714152	2719670	chrA09_random:2714152-2719670	90.7745	3658.52	2634	AT1G23900	GAMMA-ADAPTIN 1	FALSE	FALSE	39
XLOC_045897	chrA09_random	2792749	2796494	chrA09_random:2792749-2796494	82.2365	2024.67	2021	AT3G53810		FALSE	FALSE	28
XLOC_045894	chrA09_random	2755992	2756876	chrA09_random:2755992-2756876	83.0529	868.707	832	AT3G51400		FALSE	FALSE	13
XLOC_074553	chrC02	43890703	43895677	chrC02:43890703-43895677	88.5246	2590.92	2013	AT5G25150	TAF5	FALSE	FALSE	68
XLOC_074552	chrC02	43884613	43885667	chrC02:43884613-43885667	83.4502	742.471	713	AT5G25160	ZFP3	TRUE	FALSE	59
XLOC_074556	chrC02	43908929	43911377	chrC02:43908929-43911377	86.7555	1539.56	1276	AT5G25050		FALSE	FALSE	29
XLOC_039446	chrA09	1516584	1517564	chrA09:1516584-1517564	80.4173	598.201	623	AT5G48385		FALSE	FALSE	13
XLOC_039442	chrA09	1479034	1480705	chrA09:1479034-1480705	83.9888	385.404	356	AT5G48385		FALSE	FALSE	77
XLOC_039440	chrA09	1464204	1466448	chrA09:1464204-1466448	80.8333	904.774	960	AT5G48240		FALSE	FALSE	36
XLOC_043180	chrA09	6886213	6889921	chrA09:6886213-6889921	85.1475	2233.86	1966	AT1G62660		FALSE	FALSE	59
XLOC_038314	chrA08	14170501	14174255	chrA08:14170501-14174255	86.0258	1451.19	1238	AT1G29320		FALSE	FALSE	16
XLOC_038311	chrA08	14135583	14136925	chrA08:14135583-14136925	80.3178	738.864	818	AT5G32440		FALSE	FALSE	49
XLOC_038313	chrA08	14159174	14161915	chrA08:14159174-14161915	78.9545	1893.02	2200	AT1G29340	PUB17, ATPUB17	FALSE	FALSE	49
XLOC_030121	chrA06_random	2042921	2045131	chrA06_random:2042921-2045131	86.5106	1068.88	897	AT5G46690	bHLH071	FALSE	FALSE	53
XLOC_030125	chrA06_random	2081841	2084708	chrA06_random:2081841-2084708	90.6306	1534.15	1110	AT4G39520		FALSE	FALSE	47
XLOC_030129	chrA06_random	2107243	2108798	chrA06_random:2107243-2108798	86.5686	1223.97	1020	AT4G39470		FALSE	FALSE	17
XLOC_043181	chrA09	6895765	6899481	chrA09:6895765-6899481	88.8612	1559.4	1203	AT1G62640	KAS III	FALSE	FALSE	33
XLOC_101558	chrC05	7321115	7323929	chrC05:7321115-7323929	88.1323	1303.32	1028	AT1G16460	ATRDH2, ATMST2, MST2, ST2, STR2, RDH2	FALSE	FALSE	43
XLOC_140955	chrCnn_random	29309486	29312160	chrCnn_random:29309486-29312160	81.4995	1786.62	1854	AT5G62580		FALSE	FALSE	54
XLOC_057591	chrAnn_random	30871395	30874243	chrAnn_random:30871395-30874243	76.097	1348.4	1732	AT5G45330	DCP5-L	FALSE	FALSE	16
XLOC_140954	chrCnn_random	29303786	29307649	chrCnn_random:29303786-29307649	86.1378	1348.4	1147	AT5G62570		FALSE	FALSE	10
XLOC_140950	chrCnn_random	29269676	29270954	chrCnn_random:29269676-29270954	84.4203	614.432	552	AT1G54140	TAFII21, TAF9	FALSE	FALSE	5
XLOC_097270	chrC05	3663957	3666700	chrC05:3663957-3666700	86.9012	1618.91	1336	AT1G09850	XBCP3	FALSE	FALSE	25
XLOC_014281	chrA03	15885012	15892843	chrA03:15885012-15892843	88.9937	5431.23	4134	AT3G13530	MAPKKK7, MAP3KE1	FALSE	FALSE	50
XLOC_146060	chrCnn_random	2153723	2155888	chrCnn_random:2153723-2155888	79.7227	513.443	577	AT4G00335	RHB1A	FALSE	FALSE	69
XLOC_014289	chrA03	16009247	16012960	chrA03:16009247-16012960	90.2269	2343.86	1719	AT3G13860	HSP60-3A	FALSE	FALSE	36
XLOC_014288	chrA03	15990627	15994700	chrA03:15990627-15994700	89.2004	2536.82	1926	AT3G13772	TMN7, AtTMN7	FALSE	FALSE	66
XLOC_152259	chrCnn_random	67131528	67135092	chrCnn_random:67131528-67135092	76.3899	1018.39	1385	AT3G45140	LOX2, ATLOX2	TRUE	FALSE	60
XLOC_152251	chrCnn_random	67043608	67044412	chrCnn_random:67043608-67044412	88.0893	511.64	403	AT5G51540		FALSE	FALSE	15
XLOC_152250	chrCnn_random	67041557	67043032	chrCnn_random:67041557-67043032	79.7872	522.46	564	AT5G51545	LPA2	FALSE	FALSE	52
XLOC_097654	chrC05	7542997	7545327	chrC05:7542997-7545327	92.7184	304.252	206	AT1G30510	ATRFNR2, RFNR2	TRUE	FALSE	66
XLOC_025323	chrA06	291327	295492	chrA06:291327-295492	88.1779	2102.21	1641	AT1G54220		FALSE	FALSE	47
XLOC_120610	chrC07_random	1430056	1434023	chrC07_random:1430056-1434023	90.6268	2358.29	1707	AT2G01480		FALSE	FALSE	9
XLOC_000472	chrA01	4605976	4607395	chrA01:4605976-4607395	86.2416	351.14	298	AT4G18593		FALSE	FALSE	11
XLOC_000471	chrA01	4604046	4605156	chrA01:4604046-4605156	85.6698	372.78	321	AT4G18590		FALSE	FALSE	15
XLOC_137818	chrC09_random	3296145	3299414	chrC09_random:3296145-3299414	80.7053	1878.59	1985	AT5G57210		FALSE	FALSE	71
XLOC_000470	chrA01	4599136	4602522	chrA01:4599136-4602522	79.9384	1788.42	1949	AT4G18570		FALSE	FALSE	62
XLOC_113582	chrC07	11607061	11607995	chrC07:11607061-11607995	90.3794	1007.57	738	AT3G24020		TRUE	FALSE	67
XLOC_013774	chrA03	11136891	11141692	chrA03:11136891-11141692	90.4819	3460.15	2511	AT5G49930	emb1441	FALSE	FALSE	38
XLOC_013775	chrA03	11151954	11154392	chrA03:11151954-11154392	85.3261	2096.8	1840	AT5G49980	AFB5	FALSE	FALSE	12
XLOC_013777	chrA03	11212553	11215874	chrA03:11212553-11215874	92.0495	2453.87	1698	AT5G50320	ELO3, HAG3, HAC8, ELP3, AtELP3	FALSE	FALSE	17
XLOC_013770	chrA03	11094089	11097822	chrA03:11094089-11097822	88.6266	2406.98	1864	AT5G49720	ATGH9A1, TSD1, DEC, KOR, RSW2, IRX2, KOR1, GH9A1	FALSE	FALSE	24
XLOC_013771	chrA03	11114059	11117302	chrA03:11114059-11117302	89.8876	3112.1	2314	AT5G49890	CLC-C, ATCLC-C	FALSE	FALSE	78
XLOC_013772	chrA03	11117730	11123082	chrA03:11117730-11123082	88.7153	3728.85	2880	AT5G49900		FALSE	FALSE	70
XLOC_013778	chrA03	11217154	11221704	chrA03:11217154-11221704	83.8276	1889.41	1787	AT5G50340		FALSE	FALSE	38
XLOC_034921	chrA07_random	1526685	1530681	chrA07_random:1526685-1530681	90.9176	1485.46	1068	AT3G61530	PANB2	FALSE	FALSE	15
XLOC_107362	chrC06	22039278	22052312	chrC06:22039278-22052312	83.2395	6810.81	6396	AT1G79280	NUA, AtTPR	FALSE	FALSE	28
XLOC_139413	chrCnn_random	12485155	12486597	chrCnn_random:12485155-12486597	81.9482	1106.75	1119	AT2G21950	SKIP6	FALSE	FALSE	41
XLOC_075487	chrC02_random	2758775	2763188	chrC02_random:2758775-2763188	84.2922	1218.56	1095	AT5G47390		FALSE	FALSE	10
XLOC_022675	chrA05	183730	185751	chrA05:183730-185751	80.985	697.387	731	AT2G47580	U1A	FALSE	FALSE	16
XLOC_022677	chrA05	205083	208163	chrA05:205083-208163	87.1878	2259.1	1842	AT2G40940	ERS1, ERS	FALSE	FALSE	22
XLOC_022671	chrA05	124071	124961	chrA05:124071-124961	88.189	324.089	254	AT2G47690		FALSE	FALSE	24
XLOC_022673	chrA05	171526	173051	chrA05:171526-173051	87.2727	948.055	770	AT3G62870		FALSE	FALSE	15
XLOC_022672	chrA05	167265	171341	chrA05:167265-171341	78.9543	1308.73	1511	AT2G47620	ATSWI3A, CHB1, SWI3A	TRUE	FALSE	7
XLOC_133074	chrC09	46483711	46486290	chrC09:46483711-46486290	89.1834	1829.9	1396	AT5G09900	EMB2107, RPN5A, MSA	FALSE	FALSE	6
XLOC_022678	chrA05	209031	212403	chrA05:209031-212403	91.2103	2104.01	1479	AT2G47510	FUM1	FALSE	FALSE	35
XLOC_020294	chrA04_random	1332323	1336439	chrA04_random:1332323-1336439	83.6211	2435.83	2259	AT2G40400		FALSE	FALSE	14
XLOC_020296	chrA04_random	1342383	1344697	chrA04_random:1342383-1344697	84.0807	1458.41	1338	AT2G40420		FALSE	FALSE	23
XLOC_112453	chrC06_random	1677595	1686026	chrC06_random:1677595-1686026	85.0889	830.836	731	AT5G41240	ATGSTT2, GST10B, GSTT2	FALSE	FALSE	57
XLOC_111303	chrC06	30180816	30184518	chrC06:30180816-30184518	86.0418	2928.15	2486	AT1G67930		FALSE	FALSE	31
XLOC_075485	chrC02_random	2732496	2733861	chrC02_random:2732496-2733861	82.069	288.022	290	AT5G47455		TRUE	FALSE	16
XLOC_021166	chrA05	6687498	6694641	chrA05:6687498-6694641	86.5358	4367.24	3617	AT2G30800	HVT1, ATVT-1	FALSE	FALSE	11
XLOC_064152	chrC01	14431973	14433412	chrC01:14431973-14433412	86.7516	948.055	785	AT4G28050	TET7	FALSE	FALSE	54
XLOC_064153	chrC01	14433523	14435172	chrC01:14433523-14435172	91.1111	316.876	225	AT4G28060		FALSE	FALSE	41
XLOC_000878	chrA01	8552258	8553296	chrA01:8552258-8553296	82.2047	636.072	635	AT4G27500	PPI1	FALSE	FALSE	43
XLOC_000876	chrA01	8536446	8538478	chrA01:8536446-8538478	89.2765	1020.19	774	AT4G27490		FALSE	FALSE	36
XLOC_000875	chrA01	8519756	8521275	chrA01:8519756-8521275	82.3848	753.291	738	AT4G27470	ATRMA3, RMA3	FALSE	FALSE	14
XLOC_000873	chrA01	8495906	8497745	chrA01:8495906-8497745	89.1646	1597.27	1209	AT4G27440	PORB	FALSE	FALSE	54
XLOC_000872	chrA01	8493926	8495310	chrA01:8493926-8495310	91.7625	747.881	522	AT4G27435		FALSE	FALSE	70
XLOC_000871	chrA01	8484706	8491924	chrA01:8484706-8491924	80.1863	2947.99	3220	AT4G27430	CIP7	FALSE	FALSE	74
XLOC_023988	chrA05	15929676	15932151	chrA05:15929676-15932151	81.6872	1460.21	1458	AT3G19540		FALSE	FALSE	72
XLOC_023989	chrA05	15952364	15954181	chrA05:15952364-15954181	86.3176	697.387	592	AT3G19460		FALSE	FALSE	8
XLOC_016614	chrA03_random	4707793	4710240	chrA03_random:4707793-4710240	88.8321	1523.33	1173	AT1G61580	RPL3B, ARP2	FALSE	FALSE	14
XLOC_016611	chrA03_random	4692739	4698741	chrA03_random:4692739-4698741	83.9686	1920.07	1784	AT1G61560	MLO6, ATMLO6	FALSE	FALSE	59
XLOC_138535	chrCnn_random	2156923	2158874	chrCnn_random:2156923-2158874	83.4395	1306.93	1256	AT4G00330	CRCK2	FALSE	FALSE	36
XLOC_120073	chrC07	40794525	40796702	chrC07:40794525-40796702	87.3515	1764.98	1431	AT4G27070	TSB2	FALSE	FALSE	45
XLOC_120071	chrC07	40782924	40786612	chrC07:40782924-40786612	89.5357	1918.27	1443	AT4G27080	ATPDIL5-4, ATPDI7, PDI7, PDIL5-4	FALSE	FALSE	34
XLOC_098199	chrC05	13621822	13624143	chrC05:13621822-13624143	89.0891	1312.34	999	AT1G26640		FALSE	FALSE	56
XLOC_098196	chrC05	13587582	13588663	chrC05:13587582-13588663	87.2868	794.769	645	AT1G26690		FALSE	FALSE	79
XLOC_060107	chrC01	7220368	7222370	chrC01:7220368-7222370	84.4482	1966.96	1794	AT4G19170	NCED4, CCD4	FALSE	FALSE	20
XLOC_060100	chrC01	7090098	7092723	chrC01:7090098-7092723	90.0725	1871.38	1380	AT4G18950		FALSE	FALSE	36
XLOC_030167	chrA06_random	199389	202569	chrA06_random:199389-202569	81.6301	1584.64	1595	AT1G09530	PIF3, POC1, PAP3	FALSE	FALSE	23
XLOC_130685	chrC09	18909753	18912833	chrC09:18909753-18912833	87.2659	1968.76	1602	AT3G26100		FALSE	FALSE	39
XLOC_030164	chrA06_random	172809	174599	chrA06_random:172809-174599	92.1245	791.162	546	AT1G09150		FALSE	FALSE	23
XLOC_127573	chrC08	32381829	32383010	chrC08:32381829-32383010	82.8889	466.555	450	AT2G24090		FALSE	FALSE	33
XLOC_054407	chrAnn_random	44157917	44163791	chrAnn_random:44157917-44163791	89.5212	1918.27	1441	AT1G33410	SAR1	TRUE	FALSE	26
XLOC_136772	chrC09	41037423	41042194	chrC09:41037423-41042194	81.409	1990.4	2044	AT5G19740		FALSE	FALSE	25
XLOC_132480	chrC09	40728622	40730238	chrC09:40728622-40730238	86.7647	823.622	680	AT5G20290		FALSE	FALSE	15
XLOC_136776	chrC09	41068971	41071171	chrC09:41068971-41071171	88.6294	1272.66	985	AT5G19680		FALSE	FALSE	53
XLOC_136775	chrC09	41065360	41068901	chrC09:41065360-41068901	92.575	930.021	633	AT5G19690	STT3A	FALSE	FALSE	56
XLOC_136779	chrC09	41089463	41094211	chrC09:41089463-41094211	88.2353	2816.35	2210	AT5G19620	EMB213, OEP80, ATOEP80, TOC75	FALSE	FALSE	36
XLOC_150948	chrCnn_random	54793079	54793799	chrCnn_random:54793079-54793799	85.274	331.303	292	AT5G43260		FALSE	FALSE	75
XLOC_011068	chrA03	14499379	14501248	chrA03:14499379-14501248	83.8833	1398.9	1303	AT3G07080		TRUE	FALSE	55
XLOC_018073	chrA04	15806544	15809075	chrA04:15806544-15809075	74.3083	345.73	506	AT2G35585		FALSE	FALSE	72
XLOC_018070	chrA04	15775874	15781809	chrA04:15775874-15781809	87.4139	4673.81	3774	AT2G35050		FALSE	FALSE	8
XLOC_151900	chrCnn_random	63801560	63804663	chrCnn_random:63801560-63804663	81.762	630.662	647	AT5G41130		FALSE	FALSE	77
XLOC_012610	chrA03	700558	703312	chrA03:700558-703312	78.1393	1431.36	1752	AT5G04940	SUVH1	FALSE	FALSE	39
XLOC_012611	chrA03	707389	708842	chrA03:707389-708842	91.4849	1368.24	963	AT5G04950	NAS1, ATNAS1	FALSE	FALSE	69
XLOC_012613	chrA03	773620	775769	chrA03:773620-775769	78.0078	1474.64	1787	AT5G05480		TRUE	FALSE	22
XLOC_012618	chrA03	809853	811759	chrA03:809853-811759	89.3997	1038.22	783	AT5G05670		FALSE	FALSE	24
XLOC_109807	chrC06	12969492	12970966	chrC06:12969492-12970966	87.8075	1173.48	935	AT1G55450		FALSE	FALSE	27
XLOC_152674	chrCnn_random	71008916	71011698	chrCnn_random:71008916-71011698	86.4429	1851.54	1549	AT4G11420	EIF3A, ATEIF3A-1, EIF3A-1, ATTIF3A1, TIF3A1	FALSE	FALSE	55
XLOC_138522	chrCnn_random	2017103	2018649	chrCnn_random:2017103-2018649	82.2773	1110.36	1089	AT4G00620		FALSE	FALSE	16
XLOC_018784	chrA04	4252190	4254582	chrA04:4252190-4254582	87.8142	1644.16	1313	AT3G52370	FLA15	FALSE	FALSE	14
XLOC_030161	chrA06_random	114135	115511	chrA06_random:114135-115511	84.1049	688.37	648	AT1G50020		FALSE	FALSE	8
XLOC_005511	chrA02	8705334	8706632	chrA02:8705334-8706632	86.4348	682.96	575	AT1G70760	CRR23	FALSE	FALSE	52
XLOC_132481	chrC09	40732922	40738439	chrC09:40732922-40738439	89.2073	4138.21	3141	AT5G20280	ATSPS1F, SPS1F	FALSE	FALSE	22
XLOC_018782	chrA04	4219700	4224572	chrA04:4219700-4224572	74.7988	1081.5	1615	AT3G52430	PAD4, ATPAD4	FALSE	FALSE	60
XLOC_018783	chrA04	4249130	4250502	chrA04:4249130-4250502	80.0607	913.791	988	AT3G52380	CP33, PDE322	FALSE	FALSE	33
XLOC_000048	chrA01	532455	535189	chrA01:532455-535189	84.4316	1523.33	1381	AT4G35910		FALSE	FALSE	15
XLOC_000049	chrA01	547610	551157	chrA01:547610-551157	88.2771	2147.3	1689	AT4G36860		FALSE	FALSE	10
XLOC_000044	chrA01	511915	513588	chrA01:511915-513588	78.5515	928.218	1077	AT4G37180		FALSE	FALSE	21
XLOC_000045	chrA01	516465	519940	chrA01:516465-519940	82.6355	829.033	812	AT4G37210		FALSE	FALSE	76
XLOC_000042	chrA01	488515	491568	chrA01:488515-491568	78.9189	473.769	555	AT4G37090		TRUE	FALSE	16
XLOC_000043	chrA01	499055	501399	chrA01:499055-501399	80.6108	1303.32	1408	AT4G37130		FALSE	FALSE	26
XLOC_000041	chrA01	485295	488328	chrA01:485295-488328	83.9709	1220.36	1098	AT4G37080		FALSE	FALSE	73
XLOC_023150	chrA05	5202412	5204833	chrA05:5202412-5204833	90.1373	1088.72	801	AT2G34430	LHB1B1, LHCB1.4	FALSE	FALSE	62
XLOC_023157	chrA05	5271015	5273643	chrA05:5271015-5273643	92.8571	2116.64	1428	AT2G34250		FALSE	FALSE	34
XLOC_023156	chrA05	5266398	5269063	chrA05:5266398-5269063	88.3239	1352.01	1062	AT2G34260		FALSE	FALSE	16
XLOC_003584	chrA01	15944161	15946815	chrA01:15944161-15946815	85.2756	1463.82	1270	AT5G64960	CDKC2, CDKC;2	FALSE	TRUE	8
XLOC_003585	chrA01	15963629	15968685	chrA01:15963629-15968685	90.4667	2767.65	2014	AT3G23640	HGL1	FALSE	FALSE	40
XLOC_003580	chrA01	15914170	15916395	chrA01:15914170-15916395	82.471	960.679	947	AT3G23710		FALSE	FALSE	16
XLOC_050898	chrAnn_random	6932676	6933656	chrAnn_random:6932676-6933656	71.5584	461.145	770	AT5G47220	ATERF2, ATERF-2, ERF2	FALSE	FALSE	19
XLOC_057323	chrAnn_random	28047079	28055345	chrAnn_random:28047079-28055345	92.1802	5851.41	4041	AT3G08850	RAPTOR1B, ATRAPTOR1B, RAPTOR1	FALSE	FALSE	79
XLOC_057321	chrAnn_random	28033825	28035085	chrAnn_random:28033825-28035085	83.2587	1159.05	1117	AT4G21350	B80, PUB8	FALSE	FALSE	59
XLOC_091879	chrC04	488921	491581	chrC04:488921-491581	80.75	1148.23	1200	AT2G46800	ZAT, ATMTP1, MTP1, ZAT1, ATCDF1	FALSE	FALSE	4
XLOC_091878	chrC04	486378	488191	chrC04:486378-488191	77.051	728.044	902	AT2G46810		FALSE	FALSE	55
XLOC_091871	chrC04	442615	449301	chrC04:442615-449301	88.956	1512.51	1159	AT2G46930		FALSE	FALSE	43
XLOC_091873	chrC04	462236	465001	chrC04:462236-465001	75.0519	1290.69	1928	AT2G46900		FALSE	FALSE	28
XLOC_091872	chrC04	460514	462071	chrC04:460514-462071	87.7193	1068.88	855	AT2G46910		FALSE	FALSE	54
XLOC_091877	chrC04	483694	485191	chrC04:483694-485191	79.2115	497.213	558	AT2G46820	PTAC8, TMP14, PSAP, PSI-P	FALSE	FALSE	72
XLOC_091876	chrC04	479862	482941	chrC04:479862-482941	72.3507	1139.21	1859	AT2G46830	CCA1	FALSE	TRUE	3
XLOC_091993	chrC04	1989836	1991666	chrC04:1989836-1991666	82.3853	540.494	545	AT2G43150		FALSE	FALSE	33
XLOC_091991	chrC04	1962398	1966686	chrC04:1962398-1966686	84.7046	1043.63	948	AT2G43140		FALSE	FALSE	35
XLOC_095047	chrC04	37553752	37557017	chrC04:37553752-37557017	84.2172	863.297	792	AT2G23620	ATMES1, MES1	TRUE	FALSE	58
XLOC_035529	chrA08	3895613	3898816	chrA08:3895613-3898816	86.2093	1705.47	1443	AT1G44170	ALDH3H1, ALDH4	FALSE	FALSE	76
XLOC_080138	chrC03	49598931	49600105	chrC03:49598931-49600105	95.4128	522.46	327	AT4G39200		FALSE	FALSE	25
XLOC_080139	chrC03	49600491	49602441	chrC03:49600491-49602441	89.2361	760.505	576	AT4G39220	ATRER1A	FALSE	FALSE	56
XLOC_080132	chrC03	49502780	49505052	chrC03:49502780-49505052	73.7081	681.156	1103	AT4G34660		FALSE	FALSE	58
XLOC_080133	chrC03	49511310	49518614	chrC03:49511310-49518614	90.1328	4311.34	3162	AT4G39050		FALSE	FALSE	14
XLOC_080136	chrC03	49567841	49571529	chrC03:49567841-49571529	73.8924	1245.61	1896	AT4G39160		FALSE	FALSE	26
XLOC_080137	chrC03	49572451	49575331	chrC03:49572451-49575331	84.9677	2084.18	1856	AT4G39170		FALSE	FALSE	24
XLOC_080134	chrC03	49529690	49534977	chrC03:49529690-49534977	91.5653	3508.84	2466	AT4G39080	VHA-A3	FALSE	FALSE	33
XLOC_120410	chrC07	44289723	44291537	chrC07:44289723-44291537	88.0952	1115.77	882	AT4G37800	XTH7	FALSE	FALSE	64
XLOC_120413	chrC07	44311135	44313757	chrC07:44311135-44313757	77.3777	1718.09	2166	AT4G37890	EDA40	FALSE	FALSE	7
XLOC_120416	chrC07	44374854	44382372	chrC07:44374854-44382372	90.8095	5577.3	4015	AT4G39850	PXA1, PED3, CTS, ACN2, AtABCD1	FALSE	FALSE	39
XLOC_124188	chrC08	34316449	34318340	chrC08:34316449-34318340	71.8324	616.235	1026	AT1G17590	NF-YA8	FALSE	FALSE	73
XLOC_104754	chrC05	42823256	42825370	chrC05:42823256-42825370	88.1662	1402.5	1107	AT3G02470		FALSE	FALSE	29
XLOC_104757	chrC05	42840783	42843690	chrC05:42840783-42843690	89.6783	996.746	746	AT3G02300		FALSE	FALSE	79
XLOC_104756	chrC05	42833856	42835810	chrC05:42833856-42835810	87.5516	1806.46	1454	AT3G02360		FALSE	FALSE	47
XLOC_104751	chrC05	42799297	42801680	chrC05:42799297-42801680	89.9749	1076.09	798	AT3G02570	MEE31, PMI1	FALSE	FALSE	54
XLOC_104750	chrC05	42796318	42797730	chrC05:42796318-42797730	76.5306	356.55	490	AT3G02555		FALSE	FALSE	18
XLOC_123815	chrC08	30676548	30678296	chrC08:30676548-30678296	86.6442	1070.68	891	AT3G61220		FALSE	FALSE	15
XLOC_104759	chrC05	42845789	42849570	chrC05:42845789-42849570	87.627	1344.8	1083	AT3G24200		FALSE	FALSE	48
XLOC_085413	chrC03	48534411	48541134	chrC03:48534411-48541134	83.2891	398.027	377	AT1G51350		FALSE	FALSE	74
XLOC_085418	chrC03	48577746	48581214	chrC03:48577746-48581214	88.3598	2176.15	1701	AT1G29690	CAD1	FALSE	FALSE	69
XLOC_085419	chrC03	48584425	48586704	chrC03:48584425-48586704	87.1508	1315.94	1074	AT1G29700		FALSE	FALSE	74
XLOC_075958	chrC03	2163184	2166110	chrC03:2163184-2166110	91.3089	2697.32	1910	AT5G10840		FALSE	FALSE	49
XLOC_075959	chrC03	2166424	2169071	chrC03:2166424-2169071	82.9916	1355.62	1317	AT5G01960		FALSE	FALSE	38
XLOC_115755	chrC07	36579995	36583609	chrC07:36579995-36583609	90.4729	2004.83	1459	AT4G15900	PRL1	FALSE	FALSE	76
XLOC_109059	chrC06	4115779	4120510	chrC06:4115779-4120510	87.9496	1406.11	1112	AT1G50300	TAF15	FALSE	FALSE	79
XLOC_109050	chrC06	3991485	3994463	chrC06:3991485-3994463	74.6649	468.359	746	AT1G15890		TRUE	FALSE	8
XLOC_109054	chrC06	4044866	4051443	chrC06:4044866-4051443	89.5223	3312.27	2491	AT1G50200	ALATS, ACD	FALSE	FALSE	45
XLOC_137246	chrC09	45846869	45848396	chrC09:45846869-45848396	81.0202	803.785	843	AT5G10960		FALSE	FALSE	79
XLOC_051306	chrAnn_random	12125437	12129117	chrAnn_random:12125437-12129117	87.7332	2210.41	1769	AT3G17970	atToc64-III, TOC64-III	FALSE	FALSE	15
XLOC_008055	chrA02	11909873	11912437	chrA02:11909873-11912437	91.1017	993.139	708	AT1G79210		FALSE	FALSE	37
XLOC_051309	chrAnn_random	12161817	12164156	chrAnn_random:12161817-12164156	84.1176	1103.14	1020	AT3G18050		FALSE	FALSE	62
XLOC_135804	chrC09	29147178	29148948	chrC09:29147178-29148948	83.6167	693.78	647	AT5G51190		FALSE	FALSE	26
XLOC_151573	chrCnn_random	60775821	60779753	chrCnn_random:60775821-60779753	87.5859	2715.36	2183	AT1G77760	NIA1, GNR1, NR1	FALSE	FALSE	16
XLOC_151575	chrCnn_random	60796712	60798128	chrCnn_random:60796712-60798128	86.4122	780.342	655	AT5G42570		FALSE	FALSE	6
XLOC_099619	chrC05	30885114	30889639	chrC05:30885114-30889639	92.1131	2917.33	2016	AT3G20780	ATTOP6B, BIN3, HYP6, RHL3, TOP6B	FALSE	FALSE	71
XLOC_099618	chrC05	30878864	30881360	chrC05:30878864-30881360	89.6951	1279.87	951	AT3G20800		FALSE	FALSE	59
XLOC_134841	chrC09	18219378	18222943	chrC09:18219378-18222943	88	1867.77	1475	AT2G02080	AtIDD4, IDD4	FALSE	FALSE	3
XLOC_097828	chrC05	9403565	9405252	chrC05:9403565-9405252	72.8121	533.28	857	AT1G19990		FALSE	FALSE	54
XLOC_078145	chrC03	25360343	25364350	chrC03:25360343-25364350	85.244	2872.25	2521	AT3G18390	EMB1865	FALSE	FALSE	34
XLOC_102349	chrC05	15925938	15927340	chrC05:15925938-15927340	79.2308	464.752	520	AT1G29030		FALSE	FALSE	3
XLOC_102346	chrC05	15837792	15840000	chrC05:15837792-15840000	88.5609	343.926	271	AT1G55490	CPN60B, LEN1	FALSE	FALSE	67
XLOC_137242	chrC09	45812944	45818076	chrC09:45812944-45818076	91.0213	4989.4	3564	AT5G11040	TRS120, AtTRS120	FALSE	FALSE	31
XLOC_033148	chrA07	7699068	7700927	chrA07:7699068-7700927	91.2548	742.471	526	AT1G30110	NUDX25	TRUE	FALSE	50
XLOC_140547	chrCnn_random	24769096	24772776	chrCnn_random:24769096-24772776	80.0439	841.656	912	AT1G69310	WRKY57, ATWRKY57	FALSE	FALSE	66
XLOC_033143	chrA07	7665702	7677117	chrA07:7665702-7677117	88.6429	1808.26	1400	AT1G30270	CIPK23, SnRK3.23, ATCIPK23, LKS1	FALSE	FALSE	57
XLOC_033145	chrA07	7684056	7684617	chrA07:7684056-7684617	81.6949	277.202	295	AT1G30260		FALSE	FALSE	12
XLOC_032899	chrA07	4592379	4593794	chrA07:4592379-4593794	89.8067	764.111	569	AT2G06010	ORG4	FALSE	FALSE	5
XLOC_032896	chrA07	4562028	4563952	chrA07:4562028-4563952	86.2745	1029.21	867	AT2G06025		FALSE	FALSE	40
XLOC_032891	chrA07	4500419	4503462	chrA07:4500419-4503462	85.3862	2221.23	1916	AT2G06510	ATRPA1A, RPA1A, RPA70A, ATRPA70A	TRUE	FALSE	73
XLOC_053338	chrAnn_random	33592934	33593649	chrAnn_random:33592934-33593649	81.6327	286.219	294	AT4G12580		FALSE	FALSE	19
XLOC_042068	chrA09	29967296	29972850	chrA09:29967296-29972850	82.5879	2587.32	2504	AT2G21440		FALSE	FALSE	36
XLOC_042062	chrA09	29934136	29935225	chrA09:29934136-29935225	80.5085	432.291	472	AT2G21560		FALSE	FALSE	40
XLOC_042064	chrA09	29951556	29953950	chrA09:29951556-29953950	89.3372	1379.06	1041	AT2G21510		FALSE	FALSE	69
XLOC_042065	chrA09	29956256	29958658	chrA09:29956256-29958658	78.06	1104.95	1299	AT2G21500		FALSE	FALSE	17
XLOC_062919	chrC01	1319318	1320884	chrC01:1319318-1320884	90.0794	1025.6	756	AT2G18020	EMB2296	FALSE	FALSE	35
XLOC_044888	chrA09	26726078	26729826	chrA09:26726078-26729826	78.0446	998.549	1166	AT3G57800		FALSE	FALSE	14
XLOC_044882	chrA09	26644603	26649612	chrA09:26644603-26649612	89.8113	3204.07	2385	AT3G57630		TRUE	FALSE	47
XLOC_044881	chrA09	26641973	26644242	chrA09:26641973-26644242	85.8792	1719.9	1473	AT3G57610	ADSS	FALSE	FALSE	36
XLOC_083310	chrC03	23479346	23487145	chrC03:23479346-23487145	83.5276	1409.72	1287	AT3G14172		FALSE	FALSE	14
XLOC_110623	chrC06	22565894	22568091	chrC06:22565894-22568091	89.0969	1191.51	908	AT1G78180		FALSE	FALSE	43
XLOC_065860	chrC01	35151949	35154790	chrC01:35151949-35154790	78.803	381.797	401	AT2G39730	RCA	FALSE	FALSE	52
XLOC_065863	chrC01	35169774	35170790	chrC01:35169774-35170790	80.7163	331.303	363	AT3G15780		FALSE	FALSE	67
XLOC_129950	chrC09	9570200	9572970	chrC09:9570200-9572970	85.2011	2120.24	1865	AT1G62830	LDL1, SWP1, ATSWP1, ATLSD1, LSD1	FALSE	TRUE	52
XLOC_065864	chrC01	35171206	35172110	chrC01:35171206-35172110	82.381	419.668	420	AT3G15760		FALSE	FALSE	3
XLOC_046488	chrA10	388855	390468	chrA10:388855-390468	90.6103	883.134	639	AT1G01050	AtPPa1, PPa1	FALSE	FALSE	23
XLOC_149254	chrCnn_random	36608782	36610008	chrCnn_random:36608782-36610008	86.5152	787.555	660	AT5G52240	MSBP1, ATMP1, AtMAPR5	FALSE	FALSE	23
XLOC_046484	chrA10	354918	355984	chrA10:354918-355984	87.1345	419.668	342	AT5G47700		FALSE	FALSE	15
XLOC_046485	chrA10	356338	359618	chrA10:356338-359618	86.5635	1472.84	1228	AT1G01090	PDH-E1 ALPHA	FALSE	FALSE	43
XLOC_046486	chrA10	373495	376141	chrA10:373495-376141	84.8816	1232.99	1098	AT1G01070		FALSE	FALSE	79
XLOC_046487	chrA10	376645	380931	chrA10:376645-380931	82.5674	1263.64	1262	AT1G01060	LHY	FALSE	TRUE	5
XLOC_046480	chrA10	322878	324717	chrA10:322878-324717	89.5327	2134.67	1605	AT1G01190	CYP78A8	FALSE	FALSE	61
XLOC_046481	chrA10	337678	338352	chrA10:337678-338352	90.9091	338.516	242	AT1G01170		FALSE	FALSE	18
XLOC_046482	chrA10	341178	344438	chrA10:341178-344438	91.8474	1920.07	1337	AT1G01140	CIPK9, SnRK3.12, PKS6	FALSE	FALSE	20
XLOC_046483	chrA10	347698	349536	chrA10:347698-349536	89.4006	2102.21	1585	AT1G01120	KCS1	FALSE	FALSE	62
XLOC_032232	chrA07	21123871	21125968	chrA07:21123871-21125968	91.5694	1097.73	771	AT1G71790		FALSE	FALSE	42
XLOC_032233	chrA07	21135241	21142683	chrA07:21135241-21142683	93.1355	3373.59	2258	AT1G71820	SEC6	FALSE	FALSE	79
XLOC_032234	chrA07	21144601	21148860	chrA07:21144601-21148860	88.3387	2399.77	1878	AT1G71830	SERK1, ATSERK1	FALSE	FALSE	54
XLOC_032235	chrA07	21149011	21151035	chrA07:21149011-21151035	89.9153	1584.64	1180	AT1G71840		FALSE	FALSE	38
XLOC_032237	chrA07	21157381	21158986	chrA07:21157381-21158986	81.4678	1308.73	1349	AT1G71850		FALSE	FALSE	36
XLOC_010198	chrA03	6282067	6287655	chrA03:6282067-6287655	88.9823	2787.49	2142	AT2G30070	ATKT1, ATKT1P, ATKUP1, KUP1, KT1	TRUE	FALSE	18
XLOC_049249	chrA10	12147781	12151429	chrA10:12147781-12151429	83.816	1898.43	1761	AT5G19280	KAPP, RAG1	FALSE	FALSE	21
XLOC_147055	chrCnn_random	13494410	13496422	chrCnn_random:13494410-13496422	88.764	809.196	623	AT5G54110	ATMAMI, MAMI	FALSE	FALSE	65
XLOC_152907	chrCnn_random	73329761	73334882	chrCnn_random:73329761-73334882	85.0362	1397.09	1243	AT4G22670	AtHip1, HIP1, TPR11	FALSE	FALSE	34
XLOC_049248	chrA10	12145957	12147279	chrA10:12145957-12147279	85.4772	1106.75	964	AT5G19290		FALSE	FALSE	43
XLOC_010195	chrA03	6262347	6264011	chrA03:6262347-6264011	81.6327	1045.44	1078	AT2G30040	MAPKKK14	TRUE	FALSE	1
XLOC_050979	chrAnn_random	7946094	7948137	chrAnn_random:7946094-7948137	82.634	884.937	858	AT3G30380		FALSE	FALSE	8
XLOC_010196	chrA03	6265017	6267265	chrA03:6265017-6267265	90.0336	1209.54	893	AT2G30050		FALSE	FALSE	33
XLOC_101068	chrC05	2371182	2373085	chrC05:2371182-2373085	84.1998	1072.49	981	AT1G07030		FALSE	FALSE	56
XLOC_101069	chrC05	2373508	2375595	chrC05:2373508-2375595	86.227	1220.36	1031	AT1G07040		FALSE	FALSE	39
XLOC_101064	chrC05	2326651	2335875	chrC05:2326651-2335875	91.2009	3723.44	2648	AT1G06900		FALSE	FALSE	33
XLOC_010191	chrA03	6240007	6240929	chrA03:6240007-6240929	91.3043	260.971	184	AT5G10140	FLC	TRUE	TRUE	61
XLOC_101066	chrC05	2353528	2354435	chrC05:2353528-2354435	87.4031	630.662	516	AT1G06980		FALSE	FALSE	71
XLOC_101067	chrC05	2364800	2367275	chrC05:2364800-2367275	86.2126	2132.87	1806	AT1G07000	ATEXO70B2, EXO70B2	FALSE	FALSE	59
XLOC_101060	chrC05	2296606	2299048	chrC05:2296606-2299048	84.802	1750.55	1566	AT1G06800	PLA-I{gamma}1	FALSE	FALSE	32
XLOC_101061	chrC05	2306312	2312685	chrC05:2306312-2312685	86.9306	3461.95	2854	AT1G06840		FALSE	FALSE	68
XLOC_010190	chrA03	6228377	6229311	chrA03:6228377-6229311	81.7043	378.19	399	AT4G25490	CBF1, DREB1B, ATCBF1	FALSE	FALSE	5
XLOC_139388	chrCnn_random	12191945	12195712	chrCnn_random:12191945-12195712	90.7903	2131.06	1531	AT3G61050	NTMC2TYPE4, NTMC2T4	FALSE	FALSE	65
XLOC_045751	chrA09_random	1120305	1128449	chrA09_random:1120305-1128449	86.6543	1294.3	1079	AT1G57750	MAH1, CYP96A15	FALSE	FALSE	61
XLOC_045753	chrA09_random	1140055	1140752	chrA09_random:1140055-1140752	87.3479	508.033	411	AT5G65360		FALSE	FALSE	34
XLOC_045754	chrA09_random	1148965	1151567	chrA09_random:1148965-1151567	75.7042	792.965	1136	AT1G47490	ATRBP47C, RBP47C	FALSE	FALSE	16
XLOC_010333	chrA03	7486002	7488518	chrA03:7486002-7488518	92.132	1142.82	788	AT2G35190	NPSN11, ATNPSN11, NSPN11	FALSE	FALSE	62
XLOC_033924	chrA07	15963011	15965959	chrA07:15963011-15965959	89.2713	2953.4	2237	AT1G79490	EMB2217	FALSE	FALSE	26
XLOC_130433	chrC09	15824720	15826320	chrC09:15824720-15826320	85.2691	1207.74	1059	AT5G45310		TRUE	FALSE	75
XLOC_130436	chrC09	15847210	15848543	chrC09:15847210-15848543	76.8116	298.842	414	AT4G01550	anac069, NAC069	TRUE	FALSE	21
XLOC_110629	chrC06	22642384	22644138	chrC06:22642384-22644138	81.0863	987.729	1031	AT1G78080	RAP2.4	FALSE	FALSE	59
XLOC_118177	chrC07	19106258	19107734	chrC07:19106258-19107734	91.9403	482.786	335	AT1G22840	CYTC-1, ATCYTC-A	FALSE	FALSE	45
XLOC_119889	chrC07	38862996	38870150	chrC07:38862996-38870150	72.4384	1377.26	2518	AT5G11250		FALSE	FALSE	8
XLOC_119887	chrC07	38834214	38839270	chrC07:38834214-38839270	84.7231	1680.22	1499	AT4G21910		FALSE	FALSE	22
XLOC_002541	chrA01	3905958	3908811	chrA01:3905958-3908811	85.1761	1384.47	1221	AT4G28706		FALSE	FALSE	54
XLOC_002540	chrA01	3895093	3904981	chrA01:3895093-3904981	89.9209	6156.18	4554	AT4G28710	XIH, ATXIH	FALSE	FALSE	40
XLOC_039763	chrA09	4423998	4430336	chrA09:4423998-4430336	91.1028	3750.49	2675	AT2G16950	TRN1, ATTRN1	FALSE	FALSE	57
XLOC_039762	chrA09	4421658	4423228	chrA09:4421658-4423228	80.9566	1052.65	1129	AT2G16800		FALSE	FALSE	34
XLOC_039761	chrA09	4414508	4416084	chrA09:4414508-4416084	79.8611	668.533	720	AT2G16770	bZIP23	FALSE	FALSE	16
XLOC_039767	chrA09	4492648	4494161	chrA09:4492648-4494161	81.9407	1101.34	1113	AT2G17265	HSK, DMR1	FALSE	FALSE	47
XLOC_039766	chrA09	4485418	4491350	chrA09:4485418-4491350	82.1409	1819.08	1803	AT2G17250	EMB2762	FALSE	FALSE	16
XLOC_031159	chrA07	9588233	9591173	chrA07:9588233-9591173	93.4495	2165.33	1435	AT1G23310	GGT1, AOAT1, GGAT1	FALSE	FALSE	72
XLOC_060690	chrC01	13519994	13520735	chrC01:13519994-13520735	81.4978	221.297	227	AT4G27380		FALSE	FALSE	15
XLOC_031150	chrA07	9515933	9517615	chrA07:9515933-9517615	74.6884	663.123	1043	AT1G23780		FALSE	FALSE	47
XLOC_112778	chrC07	1741891	1746595	chrC07:1741891-1746595	81.026	1366.44	1423	AT2G19930		FALSE	FALSE	26
XLOC_078218	chrC03	26313174	26315085	chrC03:26313174-26315085	78.3296	360.157	443	AT3G20080	CYP705A15	TRUE	FALSE	5
XLOC_078214	chrC03	26265514	26268190	chrC03:26265514-26268190	93.7225	1380.86	908	AT3G19980	ATFYPP3, EMB2736, STPP, FYPP3	FALSE	FALSE	75
XLOC_078215	chrC03	26268454	26274009	chrC03:26268454-26274009	84.7312	1038.22	930	AT3G20000	TOM40	FALSE	FALSE	36
XLOC_078216	chrC03	26274584	26279854	chrC03:26274584-26279854	83.0196	2702.73	2603	AT3G20010		TRUE	FALSE	11
XLOC_078212	chrC03	26253814	26260888	chrC03:26253814-26260888	90.0914	4630.53	3391	AT3G19960	ATM1	FALSE	FALSE	30
XLOC_078213	chrC03	26262474	26265257	chrC03:26262474-26265257	87.7273	1651.37	1320	AT3G19970		TRUE	FALSE	3
XLOC_070045	chrC02	36924098	36926462	chrC02:36924098-36926462	91.462	1213.15	855	AT2G02180	TOM3	FALSE	FALSE	6
XLOC_070046	chrC02	37034958	37037506	chrC02:37034958-37037506	84.2593	1049.04	972	AT2G02370		FALSE	FALSE	68
XLOC_073534	chrC02	31681953	31683487	chrC02:31681953-31683487	78.5965	228.511	285	AT2G36200		TRUE	FALSE	78
XLOC_112603	chrC06_random	3147470	3149282	chrC06_random:3147470-3149282	84.0058	751.488	694	AT1G16210		FALSE	FALSE	56
XLOC_017862	chrA04	13379424	13381075	chrA04:13379424-13381075	81.6143	210.477	223	AT1G08010	GATA11	FALSE	FALSE	16
XLOC_017865	chrA04	13401826	13403763	chrA04:13401826-13403763	88.6447	702.797	546	AT2G28370		FALSE	FALSE	50
XLOC_017867	chrA04	13456566	13461880	chrA04:13456566-13461880	92.6998	3617.04	2452	AT2G28520	VHA-A1	FALSE	FALSE	54
XLOC_017868	chrA04	13466126	13470583	chrA04:13466126-13470583	71.8019	1072.49	1837	AT2G28540		FALSE	FALSE	33
XLOC_017869	chrA04	13479876	13480810	chrA04:13479876-13480810	80.4545	201.46	220	AT2G28570		TRUE	FALSE	22
XLOC_042833	chrA09	3133737	3135773	chrA09:3133737-3135773	88.5101	1018.39	792	AT5G63060		FALSE	FALSE	62
XLOC_042832	chrA09	3124499	3125593	chrA09:3124499-3125593	88.6243	488.196	378	AT5G63030		FALSE	FALSE	76
XLOC_027468	chrA06	22614706	22616365	chrA06:22614706-22616365	80.0502	720.83	797	AT2G02240	MEE66	TRUE	FALSE	59
XLOC_014980	chrA03	23040513	23043047	chrA03:23040513-23043047	92.3192	1954.33	1341	AT4G22350		FALSE	FALSE	26
XLOC_014989	chrA03	23155870	23158054	chrA03:23155870-23158054	87.7514	684.763	547	AT4G22740		FALSE	FALSE	39
XLOC_152596	chrCnn_random	70273211	70274743	chrCnn_random:70273211-70274743	86.4058	1157.25	971	AT5G24380	YSL2, ATYSL2	FALSE	FALSE	69
XLOC_152590	chrCnn_random	70209969	70211443	chrCnn_random:70209969-70211443	85.7749	547.707	471	AT4G05120	ENT3, FUR1, ATENT3	FALSE	FALSE	20
XLOC_083079	chrC03	21266782	21270155	chrC03:21266782-21270155	86.1197	2286.15	1938	AT3G07020		TRUE	FALSE	15
XLOC_097194	chrC05	3018872	3023736	chrC05:3018872-3023736	88.0071	722.634	567	AT1G08465	YAB2	FALSE	FALSE	54
XLOC_097195	chrC05	3029962	3030914	chrC05:3029962-3030914	85.9485	506.23	427	AT1G08480		FALSE	FALSE	47
XLOC_097196	chrC05	3041912	3046294	chrC05:3041912-3046294	88.4565	2944.38	2287	AT1G08520	ALB1, ALB-1V, V157, PDE166, CHLD	FALSE	FALSE	55
XLOC_097190	chrC05	2996352	2998657	chrC05:2996352-2998657	85.6115	1285.28	1112	AT1G08370	DCP1, ATDCP1	FALSE	FALSE	68
XLOC_097191	chrC05	3000642	3002416	chrC05:3000642-3002416	86.4734	488.196	414	AT1G08390		FALSE	FALSE	2
XLOC_097198	chrC05	3048192	3051553	chrC05:3048192-3051553	86.197	2058.93	1746	AT1G08540	SIGB, SIG1, SIG2, SIGA, ATSIG1, ABC1, ATSIG2	FALSE	FALSE	54
XLOC_097199	chrC05	3051952	3054426	chrC05:3051952-3054426	85.7451	1608.09	1389	AT1G08550	NPQ1, AVDE1	FALSE	FALSE	43
XLOC_066692	chrC01_random	1151579	1152014	chrC01_random:1151579-1152014	78.4314	286.219	357	AT4G15248		FALSE	FALSE	20
XLOC_066691	chrC01_random	1146859	1148504	chrC01_random:1146859-1148504	76.9283	1119.37	1465	AT4G15280	UGT71B5	FALSE	FALSE	58
XLOC_090836	chrC04	37260758	37262465	chrC04:37260758-37262465	84.2679	693.78	642	AT2G23310	ATRER1C1	FALSE	FALSE	65
XLOC_014363	chrA03	16889218	16891005	chrA03:16889218-16891005	81.7753	1247.41	1273	AT3G17800		FALSE	FALSE	75
XLOC_014367	chrA03	17014715	17018454	chrA03:17014715-17018454	85.7475	1988.6	1719	AT3G18600		FALSE	FALSE	16
XLOC_014364	chrA03	16964323	16966114	chrA03:16964323-16966114	82.6145	1528.74	1507	AT3G18490		FALSE	FALSE	62
XLOC_014368	chrA03	17023900	17024784	chrA03:17023900-17024784	78.2222	574.758	675	AT3G18690	MKS1	FALSE	FALSE	65
XLOC_117775	chrC07	14108977	14115005	chrC07:14108977-14115005	91.4966	4183.3	2940	AT1G30450	CCC1, ATCCC1, HAP5	FALSE	FALSE	64
XLOC_123752	chrC08	30142283	30143789	chrC08:30142283-30143789	82.3434	1229.38	1229	AT3G59940		FALSE	FALSE	12
XLOC_011856	chrA03	22188550	22190854	chrA03:22188550-22190854	89.6011	1874.99	1404	AT4G19230	CYP707A1	FALSE	FALSE	16
XLOC_011853	chrA03	22145843	22150669	chrA03:22145843-22150669	92.5702	2668.47	1817	AT4G19210	ATRLI2, RLI2	FALSE	FALSE	6
XLOC_123754	chrC08	30150533	30153906	chrC08:30150533-30153906	90.5003	2446.65	1779	AT3G59970	MTHFR1	FALSE	FALSE	54
XLOC_020159	chrA04	19121424	19122402	chrA04:19121424-19122402	86.2155	470.162	399	AT2G46650	B5	FALSE	FALSE	58
XLOC_028706	chrA06	11406066	11413809	chrA06:11406066-11413809	91.0276	1837.12	1304	AT3G48820		TRUE	FALSE	58
XLOC_028701	chrA06	11302813	11305431	chrA06:11302813-11305431	89.2734	389.011	289	AT3G48740	SWEET11, AtSWEET11	FALSE	FALSE	71
XLOC_028700	chrA06	11293802	11295391	chrA06:11293802-11295391	83.3162	1012.98	971	AT3G48690	ATCXE12, CXE12	FALSE	FALSE	39
XLOC_092677	chrC04	9755268	9758419	chrC04:9755268-9758419	87.8879	1251.02	999	AT2G32260	ATCCT1, CCT1	FALSE	FALSE	57
XLOC_028709	chrA06	11442398	11444289	chrA06:11442398-11444289	88.4058	796.572	621	AT3G49010	ATBBC1, BBC1, RSU2	FALSE	FALSE	15
XLOC_028708	chrA06	11431465	11432959	chrA06:11431465-11432959	85.4081	1388.08	1213	AT4G12730	FLA2	FALSE	FALSE	54
XLOC_021821	chrA05	14793630	14796086	chrA05:14793630-14796086	83.1776	901.167	856	AT3G21865	PEX22	FALSE	FALSE	26
XLOC_021820	chrA05	14792180	14793297	chrA05:14792180-14793297	88.5895	814.606	631	AT3G21870	CYCP2;1	FALSE	FALSE	30
XLOC_021822	chrA05	14796290	14799704	chrA05:14796290-14799704	85.3729	1602.68	1381	AT3G21820	ATXR2, SDG36	FALSE	FALSE	35
XLOC_137008	chrC09	43379015	43381476	chrC09:43379015-43381476	82.2564	1880.4	1888	AT5G16590	LRR1	FALSE	FALSE	54
XLOC_142125	chrCnn_random	42075535	42079563	chrCnn_random:42075535-42079563	88.774	877.724	677	AT1G54390	ING2	FALSE	FALSE	6
XLOC_034689	chrA07	23274054	23277543	chrA07:23274054-23277543	82.9046	1950.73	1866	AT1G78240	TSD2, QUA2	FALSE	FALSE	64
XLOC_034681	chrA07	23185669	23188273	chrA07:23185669-23188273	81.1044	1094.13	1159	AT1G22200		FALSE	FALSE	14
XLOC_034680	chrA07	23166656	23170763	chrA07:23166656-23170763	85.9672	2706.34	2316	AT1G78060		FALSE	FALSE	22
XLOC_034687	chrA07	23258812	23261073	chrA07:23258812-23261073	86.5672	1122.98	938	AT1G78210		FALSE	FALSE	74
XLOC_034686	chrA07	23255278	23255763	chrA07:23255278-23255763	81.2332	361.96	373	AT1G78190		TRUE	FALSE	54
XLOC_097359	chrC05	4681063	4682335	chrC05:4681063-4682335	88.5159	728.044	566	AT1G13380		FALSE	FALSE	43
XLOC_117672	chrC07	12809084	12815058	chrC07:12809084-12815058	89.6327	3489	2614	AT3G23510		FALSE	FALSE	72
XLOC_117670	chrC07	12797371	12802018	chrC07:12797371-12802018	86.2894	2028.27	1714	AT3G23540		FALSE	FALSE	40
XLOC_088849	chrC04	13682207	13686983	chrC04:13682207-13686983	87.2357	3137.34	2554	AT2G28470	BGAL8	FALSE	FALSE	2
XLOC_111397	chrC06	31324678	31325985	chrC06:31324678-31325985	82.9421	661.319	639	AT1G69460		FALSE	FALSE	49
XLOC_017046	chrA04	3723417	3726223	chrA04:3723417-3726223	85.2525	563.937	495	AT3G53020	STV1, RPL24B, RPL24	FALSE	FALSE	25
XLOC_091327	chrC04	42936406	42940652	chrC04:42936406-42940652	79.6927	2125.65	2408	AT2G31400	GUN1	FALSE	FALSE	14
XLOC_109486	chrC06	8966107	8968208	chrC06:8966107-8968208	88.6792	612.628	477	AT1G34220		FALSE	FALSE	3
XLOC_111399	chrC06	31334580	31336555	chrC06:31334580-31336555	80	843.46	935	AT1G69430		TRUE	FALSE	5
XLOC_111398	chrC06	31328965	31332525	chrC06:31328965-31332525	87.468	2899.3	2346	AT1G69480		FALSE	FALSE	59
XLOC_081571	chrC03	4898287	4901566	chrC03:4898287-4901566	90.4762	1442.18	1050	AT5G20580		FALSE	FALSE	33
XLOC_081570	chrC03	4895077	4896516	chrC03:4895077-4896516	89.6359	477.376	357	AT5G20570	ROC1, RBX1, HRT1, ATRBX1	FALSE	FALSE	37
XLOC_081574	chrC03	4910714	4911546	chrC03:4910714-4911546	88.9937	832.639	636	AT5G20630	GLP3, GLP3A, GLP3B, ATGER3, GER3	FALSE	FALSE	64
XLOC_081577	chrC03	4924871	4925566	chrC03:4924871-4925566	86.4745	533.28	451	AT5G20670		FALSE	FALSE	24
XLOC_081579	chrC03	4961921	4968443	chrC03:4961921-4968443	89.8635	3250.96	2417	AT5G20830	SUS1, ASUS1, atsus1	FALSE	FALSE	52
XLOC_081578	chrC03	4946827	4951306	chrC03:4946827-4951306	82.6087	628.859	621	AT5G20740		TRUE	FALSE	10
XLOC_005892	chrA02	12997076	12997611	chrA02:12997076-12997611	80.5128	367.37	390	AT4G00165		FALSE	FALSE	52
XLOC_005890	chrA02	12988076	12990323	chrA02:12988076-12990323	89.4397	1846.13	1392	AT4G02500	ATXT2, XXT2, XT2	FALSE	FALSE	56
XLOC_005899	chrA02	13090306	13091471	chrA02:13090306-13091471	82.4131	495.409	489	AT4G02725		FALSE	FALSE	43
XLOC_024703	chrA05	22640449	22641055	chrA05:22640449-22641055	88.8889	306.056	234	AT3G02720		FALSE	FALSE	8
XLOC_024702	chrA05	22635658	22637005	chrA05:22635658-22637005	90.1814	1276.27	937	AT3G02720		FALSE	FALSE	8
XLOC_024701	chrA05	22624544	22627015	chrA05:22624544-22627015	86.1814	1119.37	948	AT3G02740		FALSE	FALSE	34
XLOC_024700	chrA05	22616912	22617725	chrA05:22616912-22617725	86.875	385.404	320	AT3G02790		FALSE	FALSE	23
XLOC_024706	chrA05	22649552	22653185	chrA05:22649552-22653185	92.2264	2336.65	1608	AT3G02530		FALSE	FALSE	25
XLOC_024705	chrA05	22647529	22649355	chrA05:22647529-22649355	89.1304	1027.4	782	AT3G02520	GRF7, GF14 NU	FALSE	FALSE	59
XLOC_024704	chrA05	22641841	22644785	chrA05:22641841-22644785	84.188	1784.82	1638	AT3G02680	NBS1, ATNBS1	FALSE	FALSE	5
XLOC_024709	chrA05	22668031	22670255	chrA05:22668031-22670255	88.4969	1669.4	1304	AT3G02570	MEE31, PMI1	FALSE	FALSE	54
XLOC_024708	chrA05	22664821	22666465	chrA05:22664821-22666465	72.8846	311.466	520	AT3G02555		FALSE	FALSE	34
XLOC_109623	chrC06	10516296	10518530	chrC06:10516296-10518530	87.5314	1478.25	1195	AT1G51560		FALSE	FALSE	2
XLOC_109620	chrC06	10497543	10499240	chrC06:10497543-10499240	85.0407	686.566	615	AT1G51510	Y14	FALSE	FALSE	34
XLOC_093551	chrC04	19836265	19839190	chrC04:19836265-19839190	84.7584	902.971	807	AT1G62250		FALSE	FALSE	52
XLOC_095958	chrC04	47776558	47779806	chrC04:47776558-47779806	78.7013	2015.65	2310	AT3G03140		TRUE	FALSE	76
XLOC_095959	chrC04	47782063	47783786	chrC04:47782063-47783786	93.5986	875.92	578	AT3G03120	ATARFB1C, ARFB1C	TRUE	FALSE	49
XLOC_061957	chrC01	28916377	28919247	chrC01:28916377-28919247	85.5586	1263.64	1101	AT3G24160	PMP	FALSE	FALSE	43
XLOC_055654	chrAnn_random	9006222	9007237	chrAnn_random:9006222-9007237	90.0322	843.46	622	AT4G36220	FAH1, CYP84A1	FALSE	FALSE	58
XLOC_055657	chrAnn_random	9036019	9038097	chrAnn_random:9036019-9038097	81.4908	1155.44	1194	AT5G18760		FALSE	FALSE	39
XLOC_055651	chrAnn_random	8954887	8955577	chrAnn_random:8954887-8955577	84.4581	536.887	489	AT4G36040		FALSE	FALSE	59
XLOC_055650	chrAnn_random	8948962	8951557	chrAnn_random:8948962-8951557	81.7594	1992.21	2012	AT4G36030	ARO3	FALSE	FALSE	49
XLOC_055658	chrAnn_random	9038740	9039407	chrAnn_random:9038740-9039407	94.9153	279.005	177	AT5G18790		FALSE	FALSE	35
XLOC_112685	chrC07	629907	632626	chrC07:629907-632626	89.6468	1097.73	821	AT2G20440		FALSE	FALSE	64
XLOC_059710	chrC01	2750887	2752909	chrC01:2750887-2752909	88.3162	744.274	582	AT4G32900		FALSE	FALSE	55
XLOC_011071	chrA03	14541731	14543679	chrA03:14541731-14543679	81.6	625.252	625	AT3G07170		FALSE	FALSE	5
XLOC_011073	chrA03	14569011	14571202	chrA03:14569011-14571202	85.8477	1618.91	1392	AT3G07360	PUB9, ATPUB9	FALSE	FALSE	67
XLOC_011072	chrA03	14547221	14548759	chrA03:14547221-14548759	76.5648	517.05	687	AT3G07195		TRUE	FALSE	59
XLOC_011077	chrA03	14605171	14607329	chrA03:14605171-14607329	87.3874	958.875	777	AT3G07565		FALSE	FALSE	71
XLOC_018794	chrA04	4340618	4347378	chrA04:4340618-4347378	89.9068	2608.96	1932	AT3G52200	LTA3	FALSE	FALSE	47
XLOC_018793	chrA04	4337637	4338518	chrA04:4337637-4338518	82.7586	205.067	203	AT3G52230		FALSE	FALSE	39
XLOC_018792	chrA04	4320386	4326248	chrA04:4320386-4326248	82.5279	1361.03	1345	AT3G52290	IQD3	FALSE	FALSE	79
XLOC_018791	chrA04	4313261	4317948	chrA04:4313261-4317948	79.893	845.263	935	AT3G13225		FALSE	FALSE	22
XLOC_018790	chrA04	4308151	4312878	chrA04:4308151-4312878	89.4796	2361.9	1787	AT3G52310		FALSE	FALSE	28
XLOC_085388	chrC03	48343015	48348040	chrC03:48343015-48348040	82.2133	2515.18	2485	AT1G29370		FALSE	FALSE	3
XLOC_085389	chrC03	48354584	48356110	chrC03:48354584-48356110	90.0685	789.358	584	AT1G29470		TRUE	FALSE	43
XLOC_120320	chrC07	43352647	43355491	chrC07:43352647-43355491	84.3444	1698.26	1533	AT4G34480		FALSE	FALSE	79
XLOC_057490	chrAnn_random	29990560	29992460	chrAnn_random:29990560-29992460	77.8656	212.28	253	AT4G23630	BTI1, RTNLB1	FALSE	FALSE	58
XLOC_057495	chrAnn_random	30013274	30015770	chrAnn_random:30013274-30015770	91.0112	1121.18	801	AT1G07420	ATSMO2, SMO2-1	FALSE	FALSE	54
XLOC_057498	chrAnn_random	30038226	30039850	chrAnn_random:30038226-30039850	81.3212	1267.25	1317	AT2G30360	CIPK11, PKS5, SIP4, SNRK3.22	FALSE	FALSE	79
XLOC_095360	chrC04	41460598	41461586	chrC04:41460598-41461586	81.8713	675.746	684	AT2G29420	ATGSTU7, GST25, GSTU7	FALSE	FALSE	59
XLOC_110952	chrC06	26174643	26183225	chrC06:26174643-26183225	86.6076	2300.58	1919	AT1G70940	PIN3, ATPIN3	FALSE	FALSE	42
XLOC_076111	chrC03	3609337	3614841	chrC03:3609337-3614841	83.3084	2143.69	2007	AT5G16270	ATRAD21.3, SYN4	FALSE	FALSE	8
XLOC_076112	chrC03	3623807	3627872	chrC03:3623807-3627872	86.9767	3920.01	3225	AT5G16300		FALSE	FALSE	33
XLOC_076117	chrC03	3666927	3667551	chrC03:3666927-3667551	85.2201	360.157	318	AT5G16470		FALSE	FALSE	53
XLOC_076116	chrC03	3663837	3664891	chrC03:3663837-3664891	90.4192	688.37	501	AT5G16450		FALSE	FALSE	63
XLOC_018139	chrA04	16616876	16618111	chrA04:16616876-16618111	86.3265	578.364	490	AT2G38230	ATPDX1.1, PDX1.1	FALSE	FALSE	1
XLOC_018133	chrA04	16526393	16529900	chrA04:16526393-16529900	85.2581	2603.55	2286	AT2G38010		FALSE	FALSE	53
XLOC_018132	chrA04	16523843	16525987	chrA04:16523843-16525987	85.7292	1110.36	960	AT2G37990		FALSE	FALSE	16
XLOC_018131	chrA04	16513253	16514284	chrA04:16513253-16514284	82.8054	450.325	442	AT2G37970	SOUL-1	FALSE	FALSE	58
XLOC_018130	chrA04	16498143	16499698	chrA04:16498143-16499698	71.4286	241.134	490	AT2G20620		FALSE	FALSE	14
XLOC_018137	chrA04	16594773	16599130	chrA04:16594773-16599130	89.1156	1925.48	1470	AT2G38120	AUX1, WAV5, PIR1, MAP1	FALSE	FALSE	42
XLOC_010309	chrA03	7284491	7286084	chrA03:7284491-7286084	79.8611	517.05	576	AT2G34200		FALSE	FALSE	1
XLOC_010306	chrA03	7215261	7216499	chrA03:7215261-7216499	84.5238	479.179	420	AT2G33810	SPL3	TRUE	TRUE	53
XLOC_007630	chrA02	6691531	6692489	chrA02:6691531-6692489	79.3651	493.606	567	AT2G01918	PQL3	FALSE	FALSE	53
XLOC_007631	chrA02	6692739	6695279	chrA02:6692739-6695279	83.9161	1407.91	1287	AT1G66330		FALSE	FALSE	12
XLOC_012795	chrA03	2264497	2266063	chrA03:2264497-2266063	80.9058	782.145	817	AT5G14440		FALSE	FALSE	25
XLOC_012797	chrA03	2276711	2279245	chrA03:2276711-2279245	88.2035	1173.48	924	AT5G14500		FALSE	FALSE	8
XLOC_002578	chrA01	4288450	4291518	chrA01:4288450-4291518	86.3436	1613.5	1362	AT4G18010	IP5PII, AT5PTASE2, 5PTASE2	FALSE	FALSE	26
XLOC_002579	chrA01	4314662	4318556	chrA01:4314662-4318556	81.4126	1593.66	1614	AT4G18020	APRR2	FALSE	FALSE	20
XLOC_002576	chrA01	4276654	4279528	chrA01:4276654-4279528	84.2105	1590.05	1463	AT5G46570	BSK2	FALSE	FALSE	4
XLOC_002571	chrA01	4194575	4196258	chrA01:4194575-4196258	83.7411	1371.85	1267	AT4G17840		FALSE	FALSE	39
XLOC_002572	chrA01	4227377	4229598	chrA01:4227377-4229598	76.1879	1368.24	1831	AT4G17880		FALSE	FALSE	4
XLOC_041614	chrA09	25733021	25734327	chrA09:25733021-25734327	86.6856	412.454	353	AT3G55646		FALSE	FALSE	61
XLOC_041610	chrA09	25680581	25682658	chrA09:25680581-25682658	85.124	825.426	726	AT3G55600		FALSE	FALSE	50
XLOC_041611	chrA09	25713501	25715468	chrA09:25713501-25715468	91.3279	1043.63	738	AT3G55620	emb1624	FALSE	FALSE	38
XLOC_041612	chrA09	25716211	25719071	chrA09:25716211-25719071	87.8197	1858.76	1486	AT3G55630	ATDFD, DFD, FPGS3	FALSE	FALSE	43
XLOC_041613	chrA09	25719591	25722431	chrA09:25719591-25722431	88.0079	1278.07	1009	AT3G55640		FALSE	FALSE	38
XLOC_049440	chrA10	13804910	13811206	chrA10:13804910-13811206	89.4907	2064.34	1551	AT5G14260		FALSE	FALSE	54
XLOC_049442	chrA10	13841007	13844706	chrA10:13841007-13844706	84.4521	1920.07	1743	AT5G14120		FALSE	FALSE	58
XLOC_049445	chrA10	13861219	13863446	chrA10:13861219-13863446	81.4485	1507.1	1574	AT5G14050		FALSE	FALSE	16
XLOC_049446	chrA10	13866256	13868056	chrA10:13866256-13868056	86.1252	693.78	591	AT5G14030		FALSE	FALSE	15
XLOC_049449	chrA10	13880054	13880856	chrA10:13880054-13880856	81.6425	201.46	207	AT5G13980		TRUE	FALSE	73
XLOC_086650	chrC03_random	2374454	2375109	chrC03_random:2374454-2375109	83	417.864	400	AT2G05620	PGR5	FALSE	FALSE	74
XLOC_087523	chrC03_random	4982252	4986645	chrC03_random:4982252-4986645	81.4459	1943.51	1978	AT4G39690		FALSE	FALSE	15
XLOC_087524	chrC03_random	4996993	5000725	chrC03_random:4996993-5000725	90.3422	1799.24	1315	AT4G39660	AGT2	FALSE	FALSE	59
XLOC_087529	chrC03_random	5032604	5036487	chrC03_random:5032604-5036487	87.0437	1698.26	1397	AT1G62020		FALSE	FALSE	31
XLOC_071463	chrC02	6343133	6348167	chrC02:6343133-6348167	88.2033	3505.23	2755	AT5G58140	PHOT2, NPL1	FALSE	FALSE	77
XLOC_071464	chrC02	6387349	6389319	chrC02:6387349-6389319	92.5	879.527	600	AT5G58060	YKT61, ATYKT61, ATGP1	FALSE	FALSE	59
XLOC_071466	chrC02	6397118	6398439	chrC02:6397118-6398439	86.1972	1261.84	1065	AT5G58020		FALSE	FALSE	20
XLOC_122598	chrC08	17625620	17626853	chrC08:17625620-17626853	73.4351	417.864	655	AT4G27310		FALSE	FALSE	5
XLOC_032389	chrA07	22616867	22618666	chrA07:22616867-22618666	86.7021	904.774	752	AT1G76450		FALSE	FALSE	54
XLOC_032384	chrA07	22590837	22592849	chrA07:22590837-22592849	76.7591	338.516	469	AT4G33780		FALSE	FALSE	67
XLOC_000369	chrA01	3430128	3431894	chrA01:3430128-3431894	87.0262	834.443	686	AT4G29670	ACHT2	FALSE	FALSE	53
XLOC_000368	chrA01	3427908	3429980	chrA01:3427908-3429980	81.7931	1422.34	1450	AT4G29680		FALSE	FALSE	37
XLOC_000362	chrA01	3394748	3396455	chrA01:3394748-3396455	90.0433	313.269	231	AT4G29735		FALSE	FALSE	22
XLOC_000364	chrA01	3406098	3408053	chrA01:3406098-3408053	83.4352	1723.5	1636	AT4G29720	ATPAO5, PAO5	FALSE	FALSE	74
XLOC_032137	chrA07	20126351	20127648	chrA07:20126351-20127648	81.1377	966.089	1002	AT1G69160		TRUE	FALSE	10
XLOC_032133	chrA07	20098341	20100941	chrA07:20098341-20100941	90.6637	1894.82	1371	AT1G69040	ACR4	FALSE	FALSE	2
XLOC_032132	chrA07	20078931	20080731	chrA07:20078931-20080731	81.7898	924.611	961	AT1G69010	BIM2	FALSE	FALSE	2
XLOC_057418	chrAnn_random	29201543	29205141	chrAnn_random:29201543-29205141	88.7969	2352.88	1812	AT1G31850		FALSE	FALSE	15
XLOC_081962	chrC03	8523494	8525653	chrC03:8523494-8525653	84.5118	1337.58	1188	AT2G30250	WRKY25, ATWRKY25	FALSE	FALSE	39
XLOC_081966	chrC03	8548991	8552063	chrC03:8548991-8552063	81.2581	1507.1	1542	AT2G30320		FALSE	FALSE	33
XLOC_081964	chrC03	8528858	8532363	chrC03:8528858-8532363	84.9906	598.201	533	AT2G30270		FALSE	FALSE	50
XLOC_153097	chrCnn_random	75118913	75120784	chrCnn_random:75118913-75120784	86.6473	818.212	689	AT1G19310		FALSE	FALSE	49
XLOC_141156	chrCnn_random	31484841	31488153	chrCnn_random:31484841-31488153	85.8358	2349.27	1998	AT2G31820		FALSE	FALSE	47
XLOC_084249	chrC03	34997293	34999031	chrC03:34997293-34999031	89.697	884.937	660	AT5G63880	VPS20.1	FALSE	FALSE	40
XLOC_084240	chrC03	34923155	34925531	chrC03:34923155-34925531	89.0842	1415.13	1081	AT5G63990		FALSE	FALSE	37
XLOC_084241	chrC03	34926717	34928671	chrC03:34926717-34928671	88.195	1487.26	1169	AT5G63980	SAL1, ALX8, ATSAL1, HOS2, FRY1, RON1	FALSE	FALSE	35
XLOC_035484	chrA08	3379338	3382770	chrA08:3379338-3382770	84.4461	1501.69	1363	AT1G47128	RD21, RD21A	FALSE	FALSE	79
XLOC_035485	chrA08	3388208	3388852	chrA08:3388208-3388852	78.3296	365.567	443	AT1G46768	RAP2.1	FALSE	FALSE	25
XLOC_035481	chrA08	3344978	3346431	chrA08:3344978-3346431	77.027	334.91	444	AT1G47200	WPP2	FALSE	FALSE	33
XLOC_149266	chrCnn_random	36752498	36756238	chrCnn_random:36752498-36756238	88.7987	2394.36	1848	AT5G11240		FALSE	FALSE	17
XLOC_023335	chrA05	7373137	7374378	chrA05:7373137-7374378	86.1111	931.825	792	AT2G29300		FALSE	FALSE	54
XLOC_029892	chrA06	24174549	24176174	chrA06:24174549-24176174	87.5	776.735	624	AT5G42770		FALSE	FALSE	63
XLOC_122621	chrC08	17765232	17767747	chrC08:17765232-17767747	86.2692	1308.73	1107	AT4G27940	ATMTM1, MTM1	FALSE	FALSE	5
XLOC_134538	chrC09	14555954	14559580	chrC09:14555954-14559580	87.1102	1757.77	1443	AT5G44100	ckl7	FALSE	FALSE	40
XLOC_050201	chrA10_random	1029430	1032258	chrA10_random:1029430-1032258	84.1298	1207.74	1109	AT5G22100		FALSE	FALSE	36
XLOC_038167	chrA08	12877005	12878270	chrA08:12877005-12878270	85.1307	691.977	612	AT4G37220		FALSE	FALSE	72
XLOC_038164	chrA08	12831151	12832950	chrA08:12831151-12832950	91.3793	737.061	522	AT4G36800	RCE1	FALSE	FALSE	3
XLOC_038162	chrA08	12809117	12811553	chrA08:12809117-12811553	86.4067	1128.39	949	AT4G36730	GBF1	FALSE	FALSE	71
XLOC_038160	chrA08	12795932	12799493	chrA08:12795932-12799493	83.3333	1844.33	1728	AT4G36690	ATU2AF65A	FALSE	FALSE	17
XLOC_038168	chrA08	12878650	12881030	chrA08:12878650-12881030	83.7258	1552.18	1444	AT4G37210		FALSE	FALSE	65
XLOC_038169	chrA08	12882745	12884340	chrA08:12882745-12884340	78.7372	948.055	1077	AT4G37180		FALSE	FALSE	19
XLOC_040984	chrA09	18796536	18802137	chrA09:18796536-18802137	86.5708	2924.55	2435	AT1G30810		FALSE	FALSE	7
XLOC_146478	chrCnn_random	7301374	7303023	chrCnn_random:7301374-7303023	79.0738	506.23	583	AT1G71480		FALSE	FALSE	47
XLOC_114595	chrC07	23844093	23848337	chrC07:23844093-23848337	80.1453	1139.21	1239	AT5G43990	SUVR2	FALSE	FALSE	55
XLOC_103774	chrC05	33061836	33064618	chrC05:33061836-33064618	79.0274	1164.46	1316	AT3G19290	ABF4, AREB2	FALSE	FALSE	67
XLOC_142023	chrCnn_random	40965527	40969785	chrCnn_random:40965527-40969785	86.3472	1310.53	1106	AT4G08300		FALSE	FALSE	70
XLOC_027706	chrA06	821422	825360	chrA06:821422-825360	84.6901	2417.8	2162	AT1G54130	RSH3, AT-RSH3, ATRSH3	FALSE	FALSE	79
XLOC_027705	chrA06	818969	821250	chrA06:818969-821250	77.9177	976.909	1191	AT1G54150		FALSE	FALSE	8
XLOC_027702	chrA06	759507	760520	chrA06:759507-760520	82.3671	832.639	828	AT1G53070		FALSE	FALSE	30
XLOC_027708	chrA06	836241	837170	chrA06:836241-837170	75.1082	329.499	462	AT1G54095		TRUE	FALSE	79
XLOC_027709	chrA06	843101	845840	chrA06:843101-845840	80.1075	342.123	372	AT1G54070		FALSE	FALSE	78
XLOC_151692	chrCnn_random	61902638	61907894	chrCnn_random:61902638-61907894	89.4198	1943.51	1465	AT3G26200	CYP71B22	FALSE	FALSE	46
XLOC_040322	chrA09	10849840	10855472	chrA09:10849840-10855472	91.3084	3048.98	2163	AT5G45560		FALSE	FALSE	31
XLOC_040321	chrA09	10847280	10849416	chrA09:10847280-10849416	92.7469	957.072	648	AT5G45550		FALSE	FALSE	29
XLOC_040320	chrA09	10839590	10843460	chrA09:10839590-10843460	88.6051	1306.93	1018	AT5G45430		FALSE	FALSE	4
XLOC_040327	chrA09	10918840	10920740	chrA09:10918840-10920740	79.0988	892.15	1043	AT5G45710	AT-HSFA4C, RHA1, HSFA4C	FALSE	FALSE	8
XLOC_040326	chrA09	10906220	10907563	chrA09:10906220-10907563	89.9682	839.853	628	AT5G45680	ATFKBP13, FKBP13	FALSE	FALSE	54
XLOC_088728	chrC04	11851583	11856236	chrC04:11851583-11856236	81.1391	1027.4	1071	AT2G30280	RDM4, DMS4	FALSE	FALSE	15
XLOC_127375	chrC08	30265720	30267827	chrC08:30265720-30267827	75.8468	526.067	679	AT5G42520	BPC6, BBR/BPC6, ATBPC6	FALSE	FALSE	6
XLOC_032910	chrA07	4706816	4710554	chrA07:4706816-4710554	90.6703	1525.13	1104	AT2G05830		FALSE	FALSE	39
XLOC_088721	chrC04	11733132	11734626	chrC04:11733132-11734626	80.8219	1238.4	1314	AT2G30360	CIPK11, PKS5, SIP4, SNRK3.22	FALSE	FALSE	79
XLOC_136481	chrC09	37572509	37574193	chrC09:37572509-37574193	74.7077	1144.62	1625	AT5G58930		FALSE	FALSE	9
XLOC_120329	chrC07	43459598	43462201	chrC07:43459598-43462201	84.9696	2587.32	2302	AT4G34980	SLP2	FALSE	FALSE	2
XLOC_120326	chrC07	43418334	43419861	chrC07:43418334-43419861	88	816.409	650	AT4G34730		FALSE	FALSE	33
XLOC_120327	chrC07	43425057	43425861	chrC07:43425057-43425861	88.5802	417.864	324	AT4G34760		FALSE	FALSE	61
XLOC_120324	chrC07	43408715	43411811	chrC07:43408715-43411811	79.5859	1847.94	2077	AT4G34710	ADC2, SPE2, ATADC2	FALSE	FALSE	55
XLOC_120325	chrC07	43416630	43418071	chrC07:43416630-43418071	93.5354	749.684	495	AT4G34720	AVA-P1, VHA-C1, ATVHA-C1	FALSE	FALSE	64
XLOC_113170	chrC07	6546865	6548713	chrC07:6546865-6548713	90.0212	636.072	471	AT2G06025		FALSE	FALSE	40
XLOC_125369	chrC08	8570170	8571263	chrC08:8570170-8571263	82.5	288.022	280	AT1G22520		FALSE	FALSE	34
XLOC_038988	chrA08_random	1058356	1061279	chrA08_random:1058356-1061279	90.1944	1608.09	1183	AT5G35630	GS2, GLN2, ATGSL1	FALSE	FALSE	52
XLOC_129851	chrC09	8276742	8278255	chrC09:8276742-8278255	83.8631	868.707	818	AT1G64090	RTNLB3	FALSE	FALSE	15
XLOC_129857	chrC09	8318852	8321448	chrC09:8318852-8321448	79.4203	1213.15	1380	AT1G64180		TRUE	FALSE	25
XLOC_129854	chrC09	8306562	8307393	chrC09:8306562-8307393	90.3461	751.488	549	AT1G64160		TRUE	FALSE	25
XLOC_036114	chrA08	10531408	10533201	chrA08:10531408-10533201	78.9082	329.499	403	AT4G33980		FALSE	FALSE	15
XLOC_036113	chrA08	10529578	10530489	chrA08:10529578-10530489	87.8205	585.578	468	AT4G33985		FALSE	FALSE	23
XLOC_036119	chrA08	10571698	10575318	chrA08:10571698-10575318	90.4528	2516.99	1833	AT4G33430	BAK1, RKS10, SERK3, ELG, ATSERK3, ATBAK1	FALSE	FALSE	27
XLOC_036118	chrA08	10562258	10564381	chrA08:10562258-10564381	89.9658	1189.71	877	AT4G33910		FALSE	FALSE	49
XLOC_128100	chrC08	37497127	37497900	chrC08:37497127-37497900	88.4615	434.095	338	AT1G05190	emb2394	FALSE	FALSE	33
XLOC_128101	chrC08	37508424	37509490	chrC08:37508424-37509490	90.8046	363.763	261	AT1G05205		FALSE	FALSE	64
XLOC_128868	chrC08_random	2718491	2721874	chrC08_random:2718491-2721874	89.5833	895.757	672	AT4G15940		FALSE	FALSE	49
XLOC_017534	chrA04	9411677	9413987	chrA04:9411677-9413987	85.5878	1431.36	1242	AT5G41060		FALSE	FALSE	5
XLOC_017535	chrA04	9414417	9416049	chrA04:9414417-9416049	90.3988	935.431	677	AT5G41070	DRB5	FALSE	FALSE	14
XLOC_050897	chrAnn_random	6909456	6916897	chrAnn_random:6909456-6916897	88.6325	3802.79	2947	AT5G61780	Tudor2, AtTudor2, TSN2	FALSE	FALSE	37
XLOC_026890	chrA06	16570971	16576516	chrA06:16570971-16576516	90.0971	699.19	515	AT5G65020	ANNAT2	FALSE	FALSE	60
XLOC_026893	chrA06	16600491	16604866	chrA06:16600491-16604866	80.0638	576.561	627	AT5G65070	MAF4, FCL4, AGL69	FALSE	TRUE	2
XLOC_026892	chrA06	16592691	16597273	chrA06:16592691-16597273	81.6361	589.185	599	AT1G77080	MAF1, FLM, AGL27	FALSE	TRUE	74
XLOC_101382	chrC05	5518644	5522328	chrC05:5518644-5522328	92.8205	1732.52	1170	AT1G13560	AAPT1, ATAAPT1	FALSE	FALSE	17
XLOC_119924	chrC07	39249354	39252089	chrC07:39249354-39252089	90.0888	1833.51	1352	AT4G22780	ACR7	FALSE	FALSE	69
XLOC_119920	chrC07	39224979	39226859	chrC07:39224979-39226859	87.5	1101.34	888	AT4G22753	SMO1-3	FALSE	FALSE	28
XLOC_119929	chrC07	39318592	39320609	chrC07:39318592-39320609	87.7207	1550.38	1246	AT4G22840		FALSE	FALSE	47
XLOC_151345	chrCnn_random	58537959	58540443	chrCnn_random:58537959-58540443	87.3808	1680.22	1363	AT3G20300		TRUE	FALSE	68
XLOC_140496	chrCnn_random	24120658	24123575	chrCnn_random:24120658-24123575	85.5169	2248.28	1954	AT4G04490	CRK36	FALSE	FALSE	59
XLOC_047898	chrA10	15205257	15206414	chrA10:15205257-15206414	90.7407	450.325	324	AT5G09250	KIWI	FALSE	FALSE	33
XLOC_047890	chrA10	15181337	15183462	chrA10:15181337-15183462	83.5749	874.117	828	AT5G09380		TRUE	FALSE	16
XLOC_047893	chrA10	15192167	15194857	chrA10:15192167-15194857	78.3934	913.791	1083	AT5G09330	VNI1	FALSE	FALSE	38
XLOC_047895	chrA10	15197497	15198447	chrA10:15197497-15198447	82.4134	789.358	779	AT5G09320	VPS9B	FALSE	FALSE	76
XLOC_105628	chrC06	1726053	1727521	chrC06:1726053-1727521	84.0909	861.493	792	AT1G44960		FALSE	FALSE	6
XLOC_026274	chrA06	9547140	9549273	chrA06:9547140-9549273	92.562	356.55	242	AT3G48030		FALSE	FALSE	23
XLOC_026277	chrA06	9559470	9562083	chrA06:9559470-9562083	87.6509	1346.6	1077	AT3G47990	SIS3	FALSE	FALSE	67
XLOC_026276	chrA06	9556000	9558960	chrA06:9556000-9558960	88.971	2114.83	1623	AT3G48000	ALDH2B4, ALDH2, ALDH2A	FALSE	FALSE	26
XLOC_026270	chrA06	9522770	9525502	chrA06:9522770-9525502	89.8276	2340.26	1740	AT3G48150	APC8, CDC23	TRUE	FALSE	15
XLOC_075622	chrC02_random	4127002	4128981	chrC02_random:4127002-4128981	91.565	1400.7	984	AT2G03510		FALSE	FALSE	40
XLOC_105626	chrC06	1694483	1701807	chrC06:1694483-1701807	85.7802	3030.95	2602	AT1G44910	ATPRP40A, PRP40A	FALSE	FALSE	6
XLOC_137619	chrC09_random	1234681	1237184	chrC09_random:1234681-1237184	69.0889	367.37	922	AT5G35810		TRUE	FALSE	12
XLOC_137614	chrC09_random	1189241	1191165	chrC09_random:1189241-1191165	86.0558	881.33	753	AT5G38290		FALSE	FALSE	43
XLOC_060553	chrC01	12064964	12066652	chrC01:12064964-12066652	85.1752	838.049	742	AT4G25680		FALSE	FALSE	34
XLOC_060551	chrC01	12048364	12050817	chrC01:12048364-12050817	84.4253	1025.6	931	AT4G25630	FIB2, ATFIB2	FALSE	FALSE	16
XLOC_060557	chrC01	12121481	12122165	chrC01:12121481-12122165	83.1551	389.011	374	AT4G25760	ATGDU2, GDU2	FALSE	FALSE	24
XLOC_060559	chrC01	12156271	12159130	chrC01:12156271-12159130	77.6445	1516.12	1834	AT4G25800		FALSE	FALSE	68
XLOC_078394	chrC03	28435361	28436988	chrC03:28435361-28436988	75.4651	589.185	860	AT3G24050	GATA1	FALSE	FALSE	50
XLOC_059184	chrAnn_random	46663518	46666445	chrAnn_random:46663518-46666445	85.7868	1141.02	985	AT4G33500		FALSE	FALSE	52
XLOC_113990	chrC07	17019083	17021017	chrC07:17019083-17021017	78.4648	830.836	938	AT1G27370	SPL10	FALSE	FALSE	61
XLOC_113995	chrC07	17057513	17059020	chrC07:17057513-17059020	92.0605	765.915	529	AT1G27400		FALSE	FALSE	25
XLOC_034538	chrA07	21978996	21982330	chrA07:21978996-21982330	87.6404	2773.06	2225	AT1G74350		FALSE	FALSE	61
XLOC_034535	chrA07	21961243	21962470	chrA07:21961243-21962470	91.4454	480.982	339	AT1G74270		FALSE	FALSE	25
XLOC_034534	chrA07	21955728	21960660	chrA07:21955728-21960660	85.5416	4868.58	4219	AT1G74260	PUR4	FALSE	FALSE	26
XLOC_034537	chrA07	21970117	21974380	chrA07:21970117-21974380	86.6889	2531.41	2096	AT1G74330		FALSE	FALSE	1
XLOC_034536	chrA07	21964045	21967950	chrA07:21964045-21967950	83.9344	2957.01	2745	AT1G74310	ATHSP101, HSP101, HOT1	FALSE	FALSE	19
XLOC_034530	chrA07	21924360	21926179	chrA07:21924360-21926179	75.4098	931.825	1342	AT1G74120		TRUE	FALSE	19
XLOC_110785	chrC06	24334244	24335802	chrC06:24334244-24335802	81.384	1021.99	1026	AT1G75540	STH2	FALSE	FALSE	28
XLOC_023582	chrA05	10772431	10779005	chrA05:10772431-10779005	90.6848	2746.01	1986	AT1G49430	LACS2, LRD2	FALSE	FALSE	62
XLOC_023583	chrA05	10780085	10782335	chrA05:10780085-10782335	83.496	1193.31	1127	AT1G49350		FALSE	FALSE	24
XLOC_023585	chrA05	10784275	10796065	chrA05:10784275-10796065	90.6143	8450.07	6105	AT1G49340	ATPI4K ALPHA	FALSE	FALSE	53
XLOC_010227	chrA03	6574163	6575688	chrA03:6574163-6575688	88.7805	798.375	615	AT2G31140		FALSE	FALSE	25
XLOC_010220	chrA03	6514436	6517636	chrA03:6514436-6517636	90.4887	1575.63	1146	AT2G30910	ARPC1A	FALSE	FALSE	57
XLOC_093860	chrC04	23364659	23365995	chrC04:23364659-23365995	72.0213	499.016	940	AT3G60200		TRUE	FALSE	53
XLOC_093862	chrC04	23380805	23382185	chrC04:23380805-23382185	88.7814	670.336	517	AT3G60150		FALSE	FALSE	39
XLOC_093863	chrC04	23397008	23400825	chrC04:23397008-23400825	84.9684	1963.35	1743	AT3G60140	DIN2, SRG2, BGLU30	TRUE	FALSE	58
XLOC_093868	chrC04	23442482	23447055	chrC04:23442482-23447055	88.6848	1761.37	1361	AT3G60120	BGLU27	FALSE	FALSE	58
XLOC_092196	chrC04	4440109	4445976	chrC04:4440109-4445976	85.2021	3494.41	3068	AT2G39340		FALSE	FALSE	20
XLOC_091426	chrC04	44214816	44217423	chrC04:44214816-44217423	81.3333	1393.49	1425	AT2G33610	ATSWI3B, CHB2, SWI3B	FALSE	FALSE	65
XLOC_091424	chrC04	44202176	44203961	chrC04:44202176-44203961	85.489	1094.13	951	AT2G33590		FALSE	FALSE	38
XLOC_091422	chrC04	44178776	44184482	chrC04:44178776-44184482	86.5886	2251.89	1879	AT2G33490		FALSE	FALSE	17
XLOC_091423	chrC04	44186536	44188102	chrC04:44186536-44188102	83.6634	661.319	606	AT2G33510		FALSE	FALSE	1
XLOC_091420	chrC04	44156516	44157608	chrC04:44156516-44157608	84.5805	495.409	441	AT2G33450		FALSE	FALSE	24
XLOC_062309	chrC01	33232606	33234673	chrC01:33232606-33234673	83.5836	1085.11	999	AT3G18630	ATUNG, UNG	FALSE	FALSE	26
XLOC_062308	chrC01	33228966	33232555	chrC01:33228966-33232555	71.4615	1187.9	2169	AT3G18640		FALSE	FALSE	20
XLOC_049932	chrA10_random	387993	388462	chrA10_random:387993-388462	78.6145	279.005	332	AT1G43790	TED6	FALSE	FALSE	30
XLOC_092739	chrC04	10628604	10632746	chrC04:10628604-10632746	85.6742	1251.02	1068	AT2G31280	CPUORF7	FALSE	FALSE	7
XLOC_092736	chrC04	10622618	10625216	chrC04:10622618-10625216	77.5596	601.808	713	AT2G31130		FALSE	FALSE	8
XLOC_021980	chrA05	16608660	16609939	chrA05:16608660-16609939	85.0153	747.881	654	AT3G18580		FALSE	FALSE	16
XLOC_021984	chrA05	16634840	16638108	chrA05:16634840-16638108	76.7896	1041.83	1383	AT1G80960		TRUE	FALSE	3
XLOC_090779	chrC04	36478636	36481940	chrC04:36478636-36481940	89.3939	960.679	726	AT2G22540	SVP, AGL22	FALSE	TRUE	2
XLOC_025746	chrA06	4465834	4468358	chrA06:4465834-4468358	74.5937	814.606	1169	AT1G12120		FALSE	FALSE	30
XLOC_025742	chrA06	4409224	4411078	chrA06:4409224-4411078	88.1432	567.544	447	AT1G12310		FALSE	FALSE	31
XLOC_025748	chrA06	4556659	4560276	chrA06:4556659-4560276	91.2507	2396.16	1703	AT1G12000		FALSE	FALSE	34
XLOC_029364	chrA06	18909392	18910763	chrA06:18909392-18910763	82.038	578.364	579	AT5G25190		FALSE	FALSE	53
XLOC_114428	chrC07	21901689	21903150	chrC07:21901689-21903150	83.3641	567.544	541	AT5G67390		FALSE	FALSE	70
XLOC_003811	chrA01	18767099	18771355	chrA01:18767099-18771355	87.9079	2617.97	2084	AT3G18350		FALSE	FALSE	74
XLOC_003813	chrA01	18784366	18790145	chrA01:18784366-18790145	89.9416	5088.59	3768	AT3G18290	EMB2454, BTS	FALSE	FALSE	72
XLOC_115779	chrC07	36771042	36772669	chrC07:36771042-36772669	79.055	1252.82	1418	AT4G16430		FALSE	FALSE	10
XLOC_115775	chrC07	36754792	36756334	chrC07:36754792-36756334	86.2022	866.903	732	AT4G16360		FALSE	FALSE	46
XLOC_115776	chrC07	36758772	36760282	chrC07:36758772-36760282	77.5665	639.679	789	AT4G16380		FALSE	FALSE	25
XLOC_067848	chrC02	9545371	9547788	chrC02:9545371-9547788	91.8592	1306.93	909	AT5G53530	VPS26A	FALSE	FALSE	50
XLOC_067846	chrC02	9516931	9519678	chrC02:9516931-9519678	78.4894	1438.57	1655	AT5G53570		FALSE	FALSE	5
XLOC_127676	chrC08	33521006	33523640	chrC08:33521006-33523640	89.902	1377.26	1020	AT2G21150	XCT	FALSE	FALSE	39
XLOC_139505	chrCnn_random	13618136	13621209	chrCnn_random:13618136-13621209	87.9734	1902.04	1505	AT4G13250	NYC1	FALSE	FALSE	40
XLOC_127670	chrC08	33473006	33475960	chrC08:33473006-33475960	88.0734	1234.79	981	AT2G21270	UFD1	FALSE	FALSE	68
XLOC_064790	chrC01	22094347	22095822	chrC01:22094347-22095822	85.5501	1402.5	1218	AT4G12730	FLA2	FALSE	FALSE	33
XLOC_012207	chrA03	25890191	25895789	chrA03:25890191-25895789	88.6534	3977.71	3067	AT4G30100		FALSE	FALSE	8
XLOC_012204	chrA03	25832031	25836803	chrA03:25832031-25836803	88.4851	3146.36	2449	AT4G30020		FALSE	FALSE	22
XLOC_012203	chrA03	25828411	25829736	chrA03:25828411-25829736	84.9817	307.859	273	AT4G30010		FALSE	FALSE	56
XLOC_022213	chrA05	19024079	19025653	chrA05:19024079-19025653	78.4615	443.112	520	AT3G13480		FALSE	FALSE	42
XLOC_022212	chrA05	19018599	19023759	chrA05:19018599-19023759	89.0539	2387.14	1818	AT3G13490	OVA5, ATKRS-2	FALSE	FALSE	34
XLOC_053723	chrAnn_random	37539330	37546804	chrAnn_random:37539330-37546804	86.1367	1804.66	1522	AT3G06670		TRUE	FALSE	28
XLOC_050269	chrA10_random	1795161	1796682	chrA10_random:1795161-1796682	92.2269	691.977	476	AT5G58740		FALSE	FALSE	5
XLOC_050268	chrA10_random	1792849	1794782	chrA10_random:1792849-1794782	82.6004	1070.68	1046	AT5G58730		FALSE	FALSE	17
XLOC_050266	chrA10_random	1780118	1786612	chrA10_random:1780118-1786612	87.2292	2165.33	1754	AT5G58690	ATPLC5, PLC5	TRUE	FALSE	69
XLOC_050264	chrA10_random	1775638	1778242	chrA10_random:1775638-1778242	87.4926	2075.16	1679	AT5G58670	ATPLC1, ATPLC, PLC1	FALSE	FALSE	55
XLOC_050261	chrA10_random	1747865	1749850	chrA10_random:1747865-1749850	87.3754	1483.66	1204	AT5G58600	PMR5, TBL44	FALSE	FALSE	33
XLOC_095853	chrC04	46756813	46758411	chrC04:46756813-46758411	83.5724	830.836	767	AT2G41835		FALSE	FALSE	19
XLOC_095852	chrC04	46749714	46755981	chrC04:46749714-46755981	89.0064	4105.75	3120	AT2G41830		FALSE	FALSE	27
XLOC_094108	chrC04	26204467	26205696	chrC04:26204467-26205696	91.9643	484.589	336	AT3G55750		FALSE	FALSE	35
XLOC_094109	chrC04	26206250	26208926	chrC04:26206250-26208926	92.528	1178.89	803	AT3G55740	PROT2, ATPROT2	FALSE	FALSE	49
XLOC_094106	chrC04	26199175	26201476	chrC04:26199175-26201476	91.2458	1671.21	1188	AT3G55800	SBPASE	FALSE	FALSE	52
XLOC_094107	chrC04	26202223	26204016	chrC04:26202223-26204016	90.1173	810.999	597	AT3G55770		FALSE	FALSE	73
XLOC_044486	chrA09	22456520	22457747	chrA09:22456520-22457747	83.7838	475.572	444	AT1G23040		FALSE	FALSE	59
XLOC_110859	chrC06	25232769	25234572	chrC06:25232769-25234572	84.0659	394.421	364	AT1G73885		FALSE	FALSE	24
XLOC_044487	chrA09	22459411	22462237	chrA09:22459411-22462237	86.9377	2244.68	1845	AT1G23030		FALSE	FALSE	52
XLOC_093453	chrC04	18819065	18819880	chrC04:18819065-18819880	90.8316	652.302	469	AT1G61667		FALSE	FALSE	62
XLOC_123563	chrC08	28245662	28247864	chrC08:28245662-28247864	85.4657	1115.77	977	AT3G56170	CAN	FALSE	FALSE	65
XLOC_044485	chrA09	22451441	22452127	chrA09:22451441-22452127	78.5563	417.864	471	AT1G23050		FALSE	FALSE	10
XLOC_123566	chrC08	28257042	28259254	chrC08:28257042-28259254	86.9166	1577.43	1307	AT3G56200		FALSE	FALSE	16
XLOC_044482	chrA09	22414874	22416037	chrA09:22414874-22416037	74.3304	282.612	448	AT1G70890	MLP43	FALSE	FALSE	20
XLOC_111100	chrC06	28048932	28052155	chrC06:28048932-28052155	85.6683	2168.94	1863	AT1G67840	CSK	FALSE	FALSE	73
XLOC_098351	chrC05	15542521	15545966	chrC05:15542521-15545966	84.4032	2066.14	1885	AT1G28340	AtRLP4, RLP4	FALSE	FALSE	1
XLOC_091955	chrC04	1555297	1558690	chrC04:1555297-1558690	88.9937	2076.96	1590	AT2G41680	NTRC	FALSE	FALSE	55
XLOC_098358	chrC05	15657718	15661294	chrC05:15657718-15661294	83.5836	3187.84	2997	AT1G28440	HSL1	FALSE	FALSE	74
XLOC_009354	chrA02_random	7682	10991	chrA02_random:7682-10991	93.1268	1543.17	1033	AT5G11790	NDL2	FALSE	FALSE	11
XLOC_001168	chrA01	12184884	12187117	chrA01:12184884-12187117	76.7547	1155.44	1553	AT3G48080		FALSE	FALSE	58
XLOC_001169	chrA01	12191924	12194276	chrA01:12191924-12194276	73.6979	942.645	1536	AT3G48080		FALSE	FALSE	54
XLOC_009359	chrA02_random	30679	34551	chrA02_random:30679-34551	91.0583	2475.51	1767	AT5G11670	ATNADP-ME2, NADP-ME2	FALSE	FALSE	27
XLOC_009358	chrA02_random	26733	30311	chrA02_random:26733-30311	86.3797	2037.29	1696	AT5G11710		FALSE	FALSE	29
XLOC_069449	chrC02	29813146	29817105	chrC02:29813146-29817105	77.5758	389.011	495	AT4G09970		TRUE	FALSE	52
XLOC_040047	chrA09	7524738	7529630	chrA09:7524738-7529630	84.7164	1874.99	1675	AT1G62300	WRKY6, ATWRKY6	FALSE	FALSE	59
XLOC_040044	chrA09	7495908	7500630	chrA09:7495908-7500630	82.087	2287.96	2300	AT1G62310		FALSE	FALSE	20
XLOC_003988	chrA01	20627463	20631900	chrA01:20627463-20631900	87.5663	1640.55	1319	AT3G13320	CAX2, atcax2	FALSE	FALSE	39
XLOC_003980	chrA01	20535057	20537280	chrA01:20535057-20537280	76.1168	417.864	582	AT3G14230	RAP2.2	FALSE	FALSE	76
XLOC_055377	chrAnn_random	5894265	5896618	chrAnn_random:5894265-5896618	79.1933	1400.7	1562	AT5G45290		FALSE	FALSE	14
XLOC_055372	chrAnn_random	5871491	5874278	chrAnn_random:5871491-5874278	86.7194	1370.04	1137	AT5G45170		FALSE	FALSE	42
XLOC_055373	chrAnn_random	5874424	5878308	chrAnn_random:5874424-5878308	87.9841	2230.25	1756	AT5G45190		FALSE	FALSE	3
XLOC_055371	chrAnn_random	5855903	5865528	chrAnn_random:5855903-5865528	89.2714	4610.7	3486	AT5G45140	NRPC2	FALSE	FALSE	36
XLOC_029216	chrA06	17457010	17460244	chrA06:17457010-17460244	92.8315	827.229	558	AT2G18390	TTN5, HAL, ARL2, ATARLC1	FALSE	FALSE	54
XLOC_004666	chrA01_random	2553534	2556677	chrA01_random:2553534-2556677	91.1832	2468.29	1758	AT3G13790	ATCWINV1, ATBFRUCT1	FALSE	FALSE	19
XLOC_004664	chrA01_random	2528297	2529167	chrA01_random:2528297-2529167	80.8511	526.067	564	AT3G13720	PRA1.F3, PRA8	FALSE	FALSE	23
XLOC_004665	chrA01_random	2530770	2536337	chrA01_random:2530770-2536337	89.0541	1934.5	1480	AT3G13730	CYP90D1	FALSE	FALSE	53
XLOC_089610	chrC04	22293446	22295097	chrC04:22293446-22295097	76.4069	334.91	462	AT3G57870	AHUS5, EMB1637, SCE1, SCE1A, ATSCE1	FALSE	FALSE	52
XLOC_089615	chrC04	22396736	22397366	chrC04:22396736-22397366	78.4483	293.432	348	AT3G61980		FALSE	FALSE	58
XLOC_116457	chrC07	43360436	43361550	chrC07:43360436-43361550	85.2679	760.505	672	AT4G34560		FALSE	FALSE	58
XLOC_116450	chrC07	43317637	43318949	chrC07:43317637-43318949	81.7352	426.881	438	AT4G34290		FALSE	FALSE	33
XLOC_116453	chrC07	43329936	43334084	chrC07:43329936-43334084	80.8032	2329.44	2490	AT4G34390	XLG2	FALSE	FALSE	17
XLOC_129621	chrC09	5904367	5905370	chrC09:5904367-5905370	82.5858	405.241	379	AT2G16710		FALSE	FALSE	40
XLOC_035910	chrA08	8207441	8208907	chrA08:8207441-8208907	82.4561	699.19	684	AT4G17560		FALSE	FALSE	43
XLOC_035917	chrA08	8307747	8308519	chrA08:8307747-8308519	82.7826	589.185	575	AT4G17870	PYR1, RCAR11	FALSE	FALSE	45
XLOC_048658	chrA10	5449906	5456274	chrA10:5449906-5456274	81.8132	1851.54	1842	AT5G49840		FALSE	FALSE	71
XLOC_109360	chrC06	7560788	7564766	chrC06:7560788-7564766	90.1417	2205	1623	AT1G54220		FALSE	FALSE	37
XLOC_041790	chrA09	27348658	27351701	chrA09:27348658-27351701	90.5565	2452.06	1779	AT3G59970	MTHFR1	FALSE	FALSE	54
XLOC_041793	chrA09	27412448	27413462	chrA09:27412448-27413462	92.1147	405.241	279	AT3G60245		FALSE	FALSE	15
XLOC_041795	chrA09	27417808	27420178	chrA09:27417808-27420178	88.3149	1045.44	813	AT3G60260		TRUE	FALSE	60
XLOC_124666	chrC08	546338	547570	chrC08:546338-547570	91.6667	618.038	432	AT1G04630	MEE4	FALSE	FALSE	23
XLOC_005131	chrA02	4215299	4216267	chrA02:4215299-4216267	80.8989	513.443	534	AT5G56550	OXS3, ATOXS3	FALSE	FALSE	10
XLOC_046071	chrA09_random	203391	204482	chrA09_random:203391-204482	90.0585	464.752	342	AT4G00810		FALSE	FALSE	25
XLOC_046070	chrA09_random	194762	203212	chrA09_random:194762-203212	85.2456	6592.6	5761	AT4G00800		FALSE	FALSE	19
XLOC_046075	chrA09_random	222760	227902	chrA09_random:222760-227902	87.6899	3948.86	3160	AT4G00900	ECA2, ATECA2	FALSE	FALSE	59
XLOC_128476	chrC08_random	2886232	2887832	chrC08_random:2886232-2887832	82.7673	816.409	795	AT4G16690	ATMES16, MES16	FALSE	FALSE	12
XLOC_128474	chrC08_random	2869492	2870824	chrC08_random:2869492-2870824	90.7317	852.476	615	AT4G16720		FALSE	FALSE	32
XLOC_128473	chrC08_random	2849852	2855982	chrC08_random:2849852-2855982	91.6933	448.522	313	AT4G16765		FALSE	FALSE	7
XLOC_128478	chrC08_random	2902642	2907346	chrC08_random:2902642-2907346	88.7164	3074.23	2384	AT4G16630		FALSE	FALSE	16
XLOC_133986	chrC09	7592265	7592903	chrC09:7592265-7592903	81.4085	343.926	355	AT1G64405		TRUE	FALSE	59
XLOC_077522	chrC03	18817772	18819125	chrC03:18817772-18819125	90.1587	857.886	630	AT2G02930	ATGSTF3, GST16, GSTF3	FALSE	FALSE	60
XLOC_119268	chrC07	32509722	32511724	chrC07:32509722-32511724	79.5597	571.151	636	AT5G48680		FALSE	FALSE	15
XLOC_100361	chrC05	39034507	39046641	chrC05:39034507-39046641	86.0484	4470.03	3763	AT3G11964		FALSE	FALSE	26
XLOC_100363	chrC05	39064177	39069547	chrC05:39064177-39069547	89.7766	1559.4	1164	AT3G11945	PDS2, ATHST, HST	FALSE	FALSE	54
XLOC_100364	chrC05	39071367	39073000	chrC05:39071367-39073000	91.6667	892.15	624	AT3G11940	ATRPS5A, AML1, RPS5A	FALSE	FALSE	25
XLOC_100365	chrC05	39088947	39100260	chrC05:39088947-39100260	90.063	4511.51	3331	AT3G11910	UBP13	FALSE	TRUE	28
XLOC_071168	chrC02	3419718	3421540	chrC02:3419718-3421540	79.0235	493.606	553	AT5G16110		FALSE	FALSE	76
XLOC_108172	chrC06	31599742	31604581	chrC06:31599742-31604581	85.9526	2176.15	1858	AT1G69870	NRT1.7	FALSE	FALSE	58
XLOC_071161	chrC02	3343746	3344973	chrC02:3343746-3344973	82.8916	437.702	415	AT5G15850	COL1, ATCOL1	FALSE	FALSE	67
XLOC_071162	chrC02	3346573	3349573	chrC02:3346573-3349573	87.8976	1629.73	1289	AT5G15860	ATPCME, PCME	FALSE	FALSE	8
XLOC_039118	chrA08_random	408236	411810	chrA08_random:408236-411810	85.6481	1016.58	864	AT1G49890	QWRF2	FALSE	FALSE	74
XLOC_039119	chrA08_random	420178	421650	chrA08_random:420178-421650	81.9227	969.695	957	AT1G49010		FALSE	FALSE	52
XLOC_039116	chrA08_random	395787	398250	chrA08_random:395787-398250	89.8039	1371.85	1020	AT1G49910	BUB3.2	FALSE	FALSE	37
XLOC_039113	chrA08_random	346170	352130	chrA08_random:346170-352130	84.3229	1635.14	1499	AT1G51310		FALSE	FALSE	11
XLOC_031341	chrA07	11580271	11583569	chrA07:11580271-11583569	81.3065	1896.63	1990	AT2G26730		FALSE	FALSE	74
XLOC_031343	chrA07	11663541	11667095	chrA07:11663541-11667095	80.1476	1375.45	1491	AT2G27060		FALSE	FALSE	74
XLOC_031342	chrA07	11652001	11653064	chrA07:11652001-11653064	87.3333	554.921	450	AT2G27030	CAM5, ACAM-2	FALSE	FALSE	31
XLOC_031345	chrA07	11678261	11680194	chrA07:11678261-11680194	82.1092	520.657	531	AT2G27130		FALSE	FALSE	22
XLOC_031344	chrA07	11673131	11676844	chrA07:11673131-11676844	84.1335	2383.54	2187	AT2G27100	SE	FALSE	FALSE	76
XLOC_031349	chrA07	11711803	11715345	chrA07:11711803-11715345	77.0916	1649.57	2008	AT2G27230	LHW	FALSE	FALSE	7
XLOC_123839	chrC08	30843638	30844528	chrC08:30843638-30844528	80.1453	379.994	413	AT3G61590	HWS	FALSE	FALSE	54
XLOC_030435	chrA07	717153	718296	chrA07:717153-718296	87.6263	493.606	396	AT2G19760	PFN1, PRF1	FALSE	FALSE	54
XLOC_030438	chrA07	743103	744366	chrA07:743103-744366	87.9896	484.589	383	AT2G19720	rps15ab	FALSE	FALSE	36
XLOC_030439	chrA07	754223	756500	chrA07:754223-756500	87.5793	1382.67	1103	AT2G19670	ATPRMT1A, PRMT1A	FALSE	FALSE	35
XLOC_070418	chrC02	41280584	41281762	chrC02:41280584-41281762	73.3333	244.741	345	AT5G47890		FALSE	FALSE	64
XLOC_040822	chrA09	16727405	16728798	chrA09:16727405-16728798	88.9387	877.724	669	AT1G32990	PRPL11	FALSE	FALSE	43
XLOC_104597	chrC05	40915332	40917184	chrC05:40915332-40917184	81.6312	1391.68	1410	AT3G07270		FALSE	FALSE	22
XLOC_104591	chrC05	40804638	40805690	chrC05:40804638-40805690	73.7452	479.179	777	AT3G07390	AIR12	FALSE	FALSE	22
XLOC_032492	chrA07	23690458	23692473	chrA07:23690458-23692473	87.6068	874.117	702	AT1G79590	SYP52, ATSYP52	FALSE	FALSE	20
XLOC_032493	chrA07	23692838	23694715	chrA07:23692838-23694715	79.4501	609.022	691	AT3G19184		TRUE	FALSE	57
XLOC_032494	chrA07	23710028	23711175	chrA07:23710028-23711175	85.7651	325.893	281	AT1G79660		FALSE	FALSE	25
XLOC_001931	chrA01	21173919	21176477	chrA01:21173919-21176477	89.2	987.729	750	AT3G11200	AL2	FALSE	FALSE	31
XLOC_001930	chrA01	21171239	21173326	chrA01:21171239-21173326	87.5486	958.875	771	AT3G11210		FALSE	FALSE	61
XLOC_001934	chrA01	21198585	21200222	chrA01:21198585-21200222	77.5068	585.578	738	AT3G11100		FALSE	FALSE	49
XLOC_123837	chrC08	30834548	30836380	chrC08:30834548-30836380	81.8182	1330.37	1353	AT3G61580		FALSE	FALSE	25
XLOC_146359	chrCnn_random	5667232	5668394	chrCnn_random:5667232-5668394	84.0426	917.398	846	AT1G08810	MYB60, AtMYB60	FALSE	FALSE	77
XLOC_146358	chrCnn_random	5662244	5666184	chrCnn_random:5662244-5666184	72.554	913.791	1574	AT1G08800		FALSE	FALSE	79
XLOC_146353	chrCnn_random	5594064	5595841	chrCnn_random:5594064-5595841	82.6923	370.977	364	AT3G03150		FALSE	FALSE	42
XLOC_146352	chrCnn_random	5579100	5580401	chrCnn_random:5579100-5580401	90.4167	659.516	480	AT3G03100		FALSE	FALSE	34
XLOC_043559	chrA09	11370530	11372487	chrA09:11370530-11372487	88.3333	612.628	480	AT5G47370	HAT2	FALSE	FALSE	2
XLOC_038642	chrA08	17143319	17144932	chrA08:17143319-17144932	79.7954	352.943	391	AT1G12810		FALSE	FALSE	38
XLOC_038641	chrA08	17132151	17136262	chrA08:17132151-17136262	92.3077	1570.22	1079	AT1G12840	DET3, ATVHA-C	FALSE	FALSE	43
XLOC_038640	chrA08	17126020	17128412	chrA08:17126020-17128412	77.7188	928.218	1131	AT1G12860	SCRM2, ICE2	FALSE	FALSE	4
XLOC_038647	chrA08	17161905	17164322	chrA08:17161905-17164322	83.3612	1263.64	1196	AT1G12760		FALSE	FALSE	70
XLOC_038645	chrA08	17154539	17157032	chrA08:17154539-17157032	87.4545	2039.09	1650	AT1G12770	ISE1, EMB1586	FALSE	FALSE	25
XLOC_148303	chrCnn_random	26748678	26752420	chrCnn_random:26748678-26752420	89.3677	2367.31	1787	AT5G65240		FALSE	FALSE	59
XLOC_148300	chrCnn_random	26711699	26718870	chrCnn_random:26711699-26718870	81.5193	3463.75	3528	AT1G59890	SNL5	FALSE	FALSE	20
XLOC_148304	chrCnn_random	26752854	26754560	chrCnn_random:26752854-26754560	80	838.049	915	AT5G65250		FALSE	FALSE	54
XLOC_132853	chrC09	44444567	44446878	chrC09:44444567-44446878	90.2965	1519.72	1113	AT5G14390		FALSE	FALSE	42
XLOC_121804	chrC08	8515956	8517276	chrC08:8515956-8517276	75.8958	219.494	307	AT3G13950		FALSE	FALSE	58
XLOC_132851	chrC09	44427357	44428092	chrC09:44427357-44428092	89.1358	529.673	405	AT5G14410		FALSE	FALSE	64
XLOC_035145	chrA07_random	1534269	1540620	chrA07_random:1534269-1540620	84.9802	1995.81	1771	AT1G31740	BGAL15	FALSE	FALSE	62
XLOC_035143	chrA07_random	1522798	1525430	chrA07_random:1522798-1525430	84.5395	1705.47	1520	AT3G61540		FALSE	FALSE	6
XLOC_035142	chrA07_random	1520598	1522200	chrA07_random:1520598-1522200	90.3141	1043.63	764	AT3G61560		FALSE	FALSE	25
XLOC_035141	chrA07_random	1512915	1514920	chrA07_random:1512915-1514920	84.7407	1507.1	1350	AT3G61580		FALSE	FALSE	34
XLOC_003192	chrA01	10978719	10982884	chrA01:10978719-10982884	89.4016	1855.15	1387	AT3G51270		FALSE	FALSE	26
XLOC_136853	chrC09	41848321	41851226	chrC09:41848321-41851226	88.7315	2017.45	1553	AT5G18610		FALSE	FALSE	8
XLOC_035149	chrA07_random	1577246	1579542	chrA07_random:1577246-1579542	83.884	1352.01	1241	AT1G80210	BRCC36A, AtBRCC36A	FALSE	FALSE	3
XLOC_036489	chrA08	14436849	14440147	chrA08:14436849-14440147	76.5982	2136.47	2628	AT1G28260		FALSE	FALSE	19
XLOC_036488	chrA08	14426969	14427958	chrA08:14426969-14427958	78.7838	641.482	740	AT1G28280		FALSE	FALSE	79
XLOC_013803	chrA03	11436333	11438299	chrA03:11436333-11438299	86.654	1252.82	1049	AT4G09010	APX4, TL29	FALSE	FALSE	62
XLOC_013804	chrA03	11443805	11445079	chrA03:11443805-11445079	86.7159	327.696	271	AT5G39800		FALSE	FALSE	25
XLOC_046892	chrA10	4928683	4931507	chrA10:4928683-4931507	89.0842	1415.13	1081	AT5G53120	SPDS3, SPMS	FALSE	FALSE	70
XLOC_046894	chrA10	4950713	4954030	chrA10:4950713-4954030	77.2222	829.033	1080	AT5G53150		FALSE	FALSE	20
XLOC_034434	chrA07	21025099	21034054	chrA07:21025099-21034054	89.7751	3292.43	2445	AT1G71410		FALSE	FALSE	45
XLOC_034435	chrA07	21037380	21040374	chrA07:21037380-21040374	85.6963	1842.53	1587	AT1G71440	PFI, TFC E	FALSE	FALSE	24
XLOC_034436	chrA07	21046031	21048304	chrA07:21046031-21048304	86.3768	2461.08	2070	AT1G71460		FALSE	FALSE	26
XLOC_034430	chrA07	20996313	20999484	chrA07:20996313-20999484	86.7883	2190.58	1809	AT1G71350		FALSE	FALSE	3
XLOC_034431	chrA07	21003887	21006284	chrA07:21003887-21006284	80.4336	1692.85	1799	AT1G71360		FALSE	FALSE	15
XLOC_044021	chrA09	16516576	16519578	chrA09:16516576-16519578	88.8095	1092.32	840	AT1G33230		TRUE	FALSE	6
XLOC_146079	chrCnn_random	2314462	2318512	chrCnn_random:2314462-2318512	91.758	2746.01	1917	AT5G03540	ATEXO70A1, EXO70A1	FALSE	FALSE	67
XLOC_138632	chrCnn_random	3248876	3249825	chrCnn_random:3248876-3249825	81.25	715.42	752	AT1G61170		TRUE	FALSE	42
XLOC_001525	chrA01	16609698	16611035	chrA01:16609698-16611035	86.1217	607.218	526	AT3G23030	IAA2	FALSE	FALSE	71
XLOC_139503	chrCnn_random	13594936	13596216	chrCnn_random:13594936-13596216	76.9131	585.578	771	AT4G23180	CRK10, RLK4	FALSE	FALSE	59
XLOC_119685	chrC07	36724841	36726037	chrC07:36724841-36726037	89.433	1031.01	776	AT4G16210	ECHIA, E-COAH-2	FALSE	FALSE	49
XLOC_121801	chrC08	8453826	8455466	chrC08:8453826-8455466	86.9976	1040.03	846	AT1G22280	PAPP2C	FALSE	FALSE	39
XLOC_077138	chrC03	14381621	14383275	chrC03:14381621-14383275	88.8889	940.841	720	AT1G14620	DECOY	FALSE	FALSE	35
XLOC_039932	chrA09	6159250	6162682	chrA09:6159250-6162682	80.5085	1869.58	2006	AT1G64050		FALSE	FALSE	8
XLOC_039933	chrA09	6168520	6181122	chrA09:6168520-6181122	91.197	2626.99	1863	AT1G64060	ATRBOH F, ATRBOHF, RBOHAP108, RBOHF, RBOH F	FALSE	FALSE	14
XLOC_037167	chrA08	1791722	1796455	chrA08:1791722-1796455	85.838	1884	1617	AT1G50120		FALSE	FALSE	40
XLOC_037166	chrA08	1774509	1781115	chrA08:1774509-1781115	86.4212	1972.37	1657	AT1G50180		FALSE	FALSE	62
XLOC_037169	chrA08	1809451	1811525	chrA08:1809451-1811525	76.3224	297.039	397	AT4G05410	YAO	FALSE	FALSE	7
XLOC_040400	chrA09	11842031	11848439	chrA09:11842031-11848439	86.7312	2116.64	1756	AT2G02040	ATPTR2-B, NTR1, PTR2-B, PTR2, ATPTR2	FALSE	FALSE	8
XLOC_108905	chrC06	2154197	2155953	chrC06:2154197-2155953	86.3768	1245.61	1035	AT2G18300		FALSE	FALSE	72
XLOC_108903	chrC06	2143549	2145413	chrC06:2143549-2145413	90.1554	787.555	579	AT2G18290	APC10	FALSE	FALSE	18
XLOC_107284	chrC06	21319983	21321599	chrC06:21319983-21321599	85.9873	1104.95	942	AT1G79870		FALSE	FALSE	64
XLOC_008504	chrA02	16676796	16681283	chrA02:16676796-16681283	89.0263	4170.67	3153	AT4G10120	ATSPS4F	FALSE	FALSE	30
XLOC_021476	chrA05	10322064	10330029	chrA05:10322064-10330029	89.8595	2210.41	1637	AT1G50500	HIT1	FALSE	FALSE	68
XLOC_029667	chrA06	21833033	21836216	chrA06:21833033-21836216	90.6269	2305.99	1675	AT3G26370		FALSE	FALSE	53
XLOC_029666	chrA06	21828650	21831506	chrA06:21828650-21831506	79.6231	1564.81	1698	AT3G26400	EIF4B1	FALSE	FALSE	68
XLOC_029665	chrA06	21824182	21826346	chrA06:21824182-21826346	83.871	807.392	744	AT3G26420	ATRZ-1A	FALSE	FALSE	17
XLOC_029664	chrA06	21817938	21823636	chrA06:21817938-21823636	87.4585	1474.64	1204	AT3G26440		TRUE	FALSE	39
XLOC_029662	chrA06	21763788	21766362	chrA06:21763788-21766362	86.2486	2057.13	1738	AT3G26570	PHT2;1, ORF02	FALSE	FALSE	1
XLOC_029661	chrA06	21761436	21763192	chrA06:21761436-21763192	86.3977	1258.23	1066	AT3G26580		FALSE	FALSE	79
XLOC_008502	chrA02	16669768	16671413	chrA02:16669768-16671413	89.6364	735.257	550	AT4G10140		FALSE	FALSE	49
XLOC_014588	chrA03	19195841	19196719	chrA03:19195841-19196719	86.0465	203.264	172	AT4G30996		FALSE	FALSE	1
XLOC_014589	chrA03	19203009	19203669	chrA03:19203009-19203669	82.716	499.016	486	AT2G14610	PR1, PR 1, ATPR1	FALSE	FALSE	60
XLOC_104493	chrC05	40022743	40024580	chrC05:40022743-40024580	89.0093	843.46	646	AT3G10220		FALSE	FALSE	57
XLOC_014583	chrA03	19144233	19146369	chrA03:19144233-19146369	84.0892	1406.11	1301	AT2G13840		FALSE	FALSE	6
XLOC_014580	chrA03	19127980	19131489	chrA03:19127980-19131489	84.5943	2024.67	1824	AT2G13790	ATSERK4, SERK4, BKK1, BAK7	FALSE	FALSE	48
XLOC_114191	chrC07	19349865	19351832	chrC07:19349865-19351832	86.217	401.634	341	AT1G22550		FALSE	FALSE	15
XLOC_063366	chrC01	5633209	5634744	chrC01:5633209-5634744	91.866	901.167	627	AT4G28830		FALSE	FALSE	33
XLOC_063361	chrC01	5585103	5587814	chrC01:5585103-5587814	84.3062	1146.43	1045	AT4G28940		TRUE	FALSE	58
XLOC_063362	chrC01	5609210	5612564	chrC01:5609210-5612564	87.8357	1602.68	1266	AT4G28880	ckl3	TRUE	FALSE	59
XLOC_139888	chrCnn_random	17874601	17876752	chrCnn_random:17874601-17876752	82.9201	1130.2	1089	AT4G02420		FALSE	FALSE	39
XLOC_120921	chrC07_random	1714141	1717625	chrC07_random:1714141-1717625	86.036	1822.69	1554	AT3G26990		FALSE	FALSE	38
XLOC_140512	chrCnn_random	24343527	24344087	chrCnn_random:24343527-24344087	83.662	378.19	355	AT1G45145	ATTRX5, ATH5, LIV1, TRX5	FALSE	FALSE	60
XLOC_042408	chrA09	33139022	33143348	chrA09:33139022-33143348	86.4621	1326.76	1108	AT1G02170	LOL3, ATMCPB1, MCP1B, ATMC1, MC1	FALSE	FALSE	49
XLOC_029089	chrA06	16045598	16047027	chrA06:16045598-16047027	82.9011	1261.84	1234	AT5G63830		FALSE	FALSE	26
XLOC_029088	chrA06	16028864	16030007	chrA06:16028864-16030007	80.6135	760.505	815	AT5G63790	ANAC102, NAC102	FALSE	FALSE	39
XLOC_029082	chrA06	15985487	15987497	chrA06:15985487-15987497	90.397	1489.07	1083	AT5G63650	SNRK2-5, SNRK2.5, SRK2H	FALSE	FALSE	5
XLOC_029081	chrA06	15975004	15981087	chrA06:15975004-15981087	85.8743	2416	2053	AT5G63630		FALSE	FALSE	26
XLOC_073935	chrC02	36208041	36209227	chrC02:36208041-36209227	86.0902	937.235	798	AT2G01290	RPI2	FALSE	FALSE	42
XLOC_073930	chrC02	36137807	36139347	chrC02:36137807-36139347	89.9863	985.926	729	AT2G01250		FALSE	FALSE	25
XLOC_073933	chrC02	36173104	36177717	chrC02:36173104-36177717	79.1741	951.662	1114	AT2G01260		FALSE	FALSE	40
XLOC_009106	chrA02	23686621	23689315	chrA02:23686621-23689315	87.9823	2010.24	1581	AT5G61960	AML1, ML1	FALSE	FALSE	10
XLOC_009107	chrA02	23689526	23693955	chrA02:23689526-23693955	87.5377	3328.5	2656	AT5G61960	AML1, ML1	FALSE	FALSE	10
XLOC_013058	chrA03	4322769	4324275	chrA03:4322769-4324275	84.989	511.64	453	AT5G58990		FALSE	FALSE	16
XLOC_127768	chrC08	34342710	34348666	chrC08:34342710-34348666	86.3006	4385.28	3679	AT1G17500		FALSE	FALSE	41
XLOC_108060	chrC06	30317297	30318455	chrC06:30317297-30318455	88.4701	578.364	451	AT1G68230		TRUE	FALSE	61
XLOC_013051	chrA03	4270478	4271402	chrA03:4270478-4271402	87.069	425.078	348	AT5G59320	LTP3	FALSE	FALSE	19
XLOC_013050	chrA03	4267552	4269782	chrA03:4267552-4269782	76.2069	668.533	870	AT5G59350		TRUE	FALSE	13
XLOC_013053	chrA03	4289669	4293182	chrA03:4289669-4293182	77.9874	794.769	954	AT5G59050		FALSE	FALSE	58
XLOC_013054	chrA03	4295331	4296322	chrA03:4295331-4296322	87.9902	515.246	408	AT5G59080		FALSE	FALSE	64
XLOC_130755	chrC09	19787815	19793779	chrC09:19787815-19793779	89.3446	2953.4	2243	AT4G04890	PDF2	FALSE	FALSE	64
XLOC_010593	chrA03	9986530	9987711	chrA03:9986530-9987711	90.4632	504.426	367	AT2G45170	ATATG8E, ATG8E	FALSE	FALSE	71
XLOC_010592	chrA03	9970760	9975128	chrA03:9970760-9975128	85.9309	1389.88	1187	AT2G45150	CDS4	FALSE	FALSE	76
XLOC_010594	chrA03	9989380	9990006	chrA03:9989380-9990006	88.8889	531.477	405	AT2G45180		FALSE	FALSE	54
XLOC_010599	chrA03	10088679	10096904	chrA03:10088679-10096904	90.9578	4690.05	3362	AT2G46020	CHR2, ATBRM, BRM, CHA2	FALSE	TRUE	39
XLOC_010598	chrA03	10085649	10087143	chrA03:10085649-10087143	90.3376	1175.28	859	AT2G45960	PIP1B, TMP-A, ATHH2, PIP1;2	FALSE	FALSE	50
XLOC_022358	chrA05	20282432	20283793	chrA05:20282432-20283793	75.4747	441.308	632	AT3G56010		FALSE	FALSE	54
XLOC_022359	chrA05	20285282	20293656	chrA05:20285282-20293656	84.4119	2704.54	2457	AT3G09920	PIP5K9	FALSE	FALSE	1
XLOC_126696	chrC08	23292224	23293548	chrC08:23292224-23293548	90.1261	645.089	476	AT3G48930	EMB1080	FALSE	FALSE	15
XLOC_022352	chrA05	20240542	20242619	chrA05:20240542-20242619	84.1823	830.836	746	AT3G10260		FALSE	FALSE	67
XLOC_022353	chrA05	20242672	20245696	chrA05:20242672-20245696	84.985	1119.37	999	AT3G10250		FALSE	FALSE	67
XLOC_022350	chrA05	20219002	20221270	chrA05:20219002-20221270	85.9953	1494.48	1271	AT3G10320		FALSE	FALSE	39
XLOC_022351	chrA05	20230972	20240031	chrA05:20230972-20240031	82.716	2203.2	2106	AT5G04130	GYRB2	FALSE	FALSE	34
XLOC_022356	chrA05	20270302	20272531	chrA05:20270302-20272531	81.376	1636.94	1686	AT3G55980	SZF1, ATSZF1	FALSE	FALSE	10
XLOC_022354	chrA05	20246242	20248026	chrA05:20246242-20248026	83.5325	1606.28	1506	AT3G10230	LYC	FALSE	FALSE	63
XLOC_022355	chrA05	20250072	20251463	chrA05:20250072-20251463	85.4342	820.016	714	AT3G10210		FALSE	FALSE	7
XLOC_111474	chrC06	32123299	32126821	chrC06:32123299-32126821	85.0204	2201.4	1956	AT1G70520	CRK2	FALSE	FALSE	29
XLOC_111475	chrC06	32128084	32131491	chrC06:32128084-32131491	86.1658	2271.73	1930	AT1G70530	CRK3	FALSE	FALSE	16
XLOC_018348	chrA04	18459824	18462608	chrA04:18459824-18462608	92.6342	1178.89	801	AT2G44770		FALSE	FALSE	14
XLOC_079985	chrC03	47884275	47887551	chrC03:47884275-47887551	84.6028	2035.49	1838	AT1G28380	NSL1	FALSE	FALSE	59
XLOC_018344	chrA04	18421024	18423596	chrA04:18421024-18423596	92.2039	969.695	667	AT2G44530		FALSE	FALSE	72
XLOC_018346	chrA04	18445754	18446474	chrA04:18445754-18446474	83.1579	297.039	285	AT2G44670		FALSE	FALSE	56
XLOC_018341	chrA04	18411064	18413665	chrA04:18411064-18413665	76.3416	946.252	1323	AT3G60120	BGLU27	FALSE	FALSE	58
XLOC_018342	chrA04	18414404	18417233	chrA04:18414404-18417233	80.9766	922.808	983	AT2G44510		FALSE	FALSE	36
XLOC_018343	chrA04	18417974	18420329	chrA04:18417974-18420329	83	1361.03	1300	AT2G44520	COX10	FALSE	FALSE	56
XLOC_078638	chrC03	31492865	31494265	chrC03:31492865-31494265	88.8631	562.134	431	AT2G16700	ADF5, ATADF5	FALSE	FALSE	49
XLOC_078639	chrC03	31498025	31499869	chrC03:31498025-31499869	86.2745	482.786	408	AT2G16710		FALSE	FALSE	50
XLOC_059063	chrAnn_random	45408869	45409687	chrAnn_random:45408869-45409687	86.2004	619.842	529	AT1G03600	PSB27	FALSE	FALSE	54
XLOC_000518	chrA01	5028912	5037157	chrA01:5028912-5037157	80.8089	2266.32	2423	AT4G19610		FALSE	FALSE	17
XLOC_000514	chrA01	5016302	5018060	chrA01:5016302-5018060	90.582	1301.52	945	AT4G19540	INDL	FALSE	FALSE	5
XLOC_000511	chrA01	4994612	4999056	chrA01:4994612-4999056	87.7121	2132.87	1709	AT4G19450		FALSE	FALSE	2
XLOC_000512	chrA01	5002252	5008540	chrA01:5002252-5008540	72.6103	928.218	1632	AT4G19500		FALSE	FALSE	18
XLOC_000513	chrA01	5008772	5016056	chrA01:5008772-5016056	87.9499	3920.01	3112	AT4G19490	ATVPS54, VPS54	FALSE	FALSE	77
XLOC_136682	chrC09	40100925	40103626	chrC09:40100925-40103626	89.1608	1122.98	858	AT5G21170	AKINBETA1	FALSE	FALSE	2
XLOC_134598	chrC09	15354592	15359034	chrC09:15354592-15359034	88.6792	1371.85	1060	AT5G45760		FALSE	FALSE	19
XLOC_098805	chrC05	20988931	20989523	chrC05:20988931-20989523	91.0256	329.499	234	AT1G48330		FALSE	FALSE	62
XLOC_043457	chrA09	10169022	10173660	chrA09:10169022-10173660	89.4243	2122.05	1598	AT5G44090		FALSE	FALSE	68
XLOC_152759	chrCnn_random	71878875	71880292	chrCnn_random:71878875-71880292	87.7617	769.521	621	AT3G12390		FALSE	FALSE	25
XLOC_152754	chrCnn_random	71856960	71858882	chrCnn_random:71856960-71858882	80.0676	284.415	296	AT1G29120		FALSE	FALSE	42
XLOC_152755	chrCnn_random	71863069	71865332	chrCnn_random:71863069-71865332	88.2415	1202.33	944	AT1G50600	SCL5	FALSE	FALSE	10
XLOC_043451	chrA09	10112167	10115303	chrA09:10112167-10115303	84.6893	1508.9	1352	AT5G43960		FALSE	FALSE	25
XLOC_116127	chrC07	40291885	40296973	chrC07:40291885-40296973	90.6467	2390.75	1732	AT4G25230	RIN2	FALSE	FALSE	68
XLOC_116126	chrC07	40289235	40290788	chrC07:40289235-40290788	71.028	416.061	856	AT4G25210		FALSE	FALSE	15
XLOC_116121	chrC07	40236145	40237793	chrC07:40236145-40237793	84.323	464.752	421	AT4G25050	ACP4	FALSE	FALSE	62
XLOC_043452	chrA09	10121170	10122160	chrA09:10121170-10122160	85.3741	331.303	294	AT5G44005		FALSE	FALSE	10
XLOC_097358	chrC05	4678233	4680067	chrC05:4678233-4680067	71.875	302.449	544	AT1G13390		FALSE	FALSE	79
XLOC_080551	chrC03	54591185	54598366	chrC03:54591185-54598366	87.5541	1139.21	924	AT4G22670	AtHip1, HIP1, TPR11	FALSE	FALSE	34
XLOC_097356	chrC05	4592133	4597333	chrC05:4592133-4597333	85.855	2962.42	2538	AT1G11410		FALSE	FALSE	2
XLOC_097352	chrC05	4560373	4561839	chrC05:4560373-4561839	84.9673	866.903	765	AT1G11380		FALSE	FALSE	72
XLOC_097350	chrC05	4530733	4534360	chrC05:4530733-4534360	83.8455	2715.36	2538	AT1G11330		FALSE	FALSE	60
XLOC_139887	chrCnn_random	17864281	17868301	chrCnn_random:17864281-17868301	77.8831	1483.66	1899	AT4G01910		FALSE	FALSE	12
XLOC_080554	chrC03	54635825	54637612	chrC03:54635825-54637612	86.2745	1873.18	1581	AT4G22690	CYP706A1	FALSE	FALSE	46
XLOC_096401	chrC04_random	3671631	3674801	chrC04_random:3671631-3674801	85.2941	1436.77	1224	AT5G37370	ATSRL1	FALSE	FALSE	67
XLOC_048942	chrA10	8787726	8790083	chrA10:8787726-8790083	87.5129	1211.35	969	AT5G56130	TEX1, AtTEX1, THO3	FALSE	FALSE	46
XLOC_148815	chrCnn_random	31846907	31849538	chrCnn_random:31846907-31849538	84.3046	1420.54	1287	AT1G66330		TRUE	FALSE	74
XLOC_139886	chrCnn_random	17859711	17863991	chrCnn_random:17859711-17863991	76.5057	1454.8	2009	AT4G01910		FALSE	FALSE	29
XLOC_049014	chrA10	9656824	9657934	chrA10:9656824-9657934	90.5263	1175.28	855	AT5G57560	TCH4, XTH22	FALSE	FALSE	10
XLOC_049015	chrA10	9658906	9662534	chrA10:9658906-9662534	86.9145	2394.36	1964	AT5G57580		FALSE	FALSE	38
XLOC_049011	chrA10	9642231	9644094	chrA10:9642231-9644094	88.1051	917.398	723	AT5G57440	GS1, GPP2	FALSE	FALSE	43
XLOC_024370	chrA05	19419999	19421062	chrA05:19419999-19421062	81.7073	482.786	492	AT3G12630		FALSE	FALSE	59
XLOC_024377	chrA05	19460477	19461812	chrA05:19460477-19461812	87.6006	764.111	621	AT3G12390		FALSE	FALSE	35
XLOC_024378	chrA05	19467072	19470342	chrA05:19467072-19470342	89.7913	2387.14	1773	AT3G12360	ITN1	FALSE	FALSE	69
XLOC_024379	chrA05	19472623	19474452	chrA05:19472623-19474452	86.3409	944.448	798	AT3G12320		FALSE	FALSE	75
XLOC_062837	chrC01	384379	387330	chrC01:384379-387330	84.7514	2004.83	1810	AT4G40050		FALSE	FALSE	60
XLOC_062836	chrC01	383377	384280	chrC01:383377-384280	78.6765	342.123	408	AT4G40045		FALSE	FALSE	12
XLOC_062835	chrC01	381031	382330	chrC01:381031-382330	90.5109	565.741	411	AT4G40040		FALSE	FALSE	59
XLOC_121256	chrC08	2432106	2432978	chrC08:2432106-2432978	89.6996	618.038	466	AT1G49405		TRUE	FALSE	67
XLOC_127850	chrC08	35075241	35078695	chrC08:35075241-35078695	87.174	2293.37	1879	AT1G14780		FALSE	FALSE	61
XLOC_127853	chrC08	35124067	35125982	chrC08:35124067-35125982	82.381	632.465	630	AT1G14685	BPC2, BBR/BPC2, ATBPC2	FALSE	FALSE	24
XLOC_127852	chrC08	35121728	35122462	chrC08:35121728-35122462	86.7052	627.055	519	AT1G14687	AtHB32, HB32, ZHD14	TRUE	FALSE	15
XLOC_127855	chrC08	35127173	35129952	chrC08:35127173-35129952	90.9502	2468.29	1768	AT1G14670		FALSE	FALSE	54
XLOC_127858	chrC08	35183388	35186782	chrC08:35183388-35186782	84.6424	1575.63	1426	AT1G14580		FALSE	FALSE	75
XLOC_109503	chrC06	9171099	9176079	chrC06:9171099-9176079	81.1787	502.623	526	AT1G34570		FALSE	FALSE	66
XLOC_109501	chrC06	9156145	9160499	chrC06:9156145-9160499	83.763	1965.15	1823	AT1G34550	EMB2756	FALSE	FALSE	55
XLOC_125591	chrC08	10916929	10926449	chrC08:10916929-10926449	87.4189	3467.36	2774	AT1G32750	HAF01, HAF1, HAC13, GTD1, TAF1	FALSE	FALSE	20
XLOC_007886	chrA02	9733800	9737094	chrA02:9733800-9737094	76.9263	1840.72	2362	AT1G73200		FALSE	FALSE	23
XLOC_007885	chrA02	9726367	9730634	chrA02:9726367-9730634	86.1029	2387.14	2022	AT1G73170		FALSE	FALSE	30
XLOC_007883	chrA02	9715218	9717204	chrA02:9715218-9717204	80.5695	554.921	597	AT1G73150	GTE3	FALSE	FALSE	7
XLOC_119981	chrC07	39881145	39881906	chrC07:39881145-39881906	78.6096	473.769	561	AT4G23930		FALSE	FALSE	47
XLOC_057891	chrAnn_random	34071657	34073280	chrAnn_random:34071657-34073280	82.4451	338.516	319	AT5G10900		TRUE	FALSE	19
XLOC_056764	chrAnn_random	21572955	21574263	chrAnn_random:21572955-21574263	89.899	268.185	198	AT1G64510		FALSE	FALSE	43
XLOC_056763	chrAnn_random	21568813	21570593	chrAnn_random:21568813-21570593	89.441	856.083	644	AT1G64480	CBL8	FALSE	FALSE	69
XLOC_036638	chrA08	15702973	15705031	chrA08:15702973-15705031	83.8006	1368.24	1284	AT1G21920		FALSE	FALSE	20
XLOC_055499	chrAnn_random	7023048	7024041	chrAnn_random:7023048-7024041	75.2669	407.044	562	AT5G47060		FALSE	FALSE	35
XLOC_055496	chrAnn_random	6970430	6972201	chrAnn_random:6970430-6972201	88.0376	940.841	744	AT5G47120	ATBI-1, BI-1, ATBI1, BI1	FALSE	FALSE	59
XLOC_055495	chrAnn_random	6962803	6965621	chrAnn_random:6962803-6965621	78.61	1306.93	1482	AT5G47140	GATA27	FALSE	FALSE	4
XLOC_055493	chrAnn_random	6949807	6951671	chrAnn_random:6949807-6951671	93.2677	913.791	609	AT5G47200	ATRABD2B, ATRAB1A, RAB1A	FALSE	FALSE	49
XLOC_055490	chrAnn_random	6917146	6920781	chrAnn_random:6917146-6920781	92.0077	2255.5	1564	AT5G61790	CNX1, ATCNX1	FALSE	FALSE	60
XLOC_007223	chrA02	2419510	2420774	chrA02:2419510-2420774	90.4444	618.038	450	AT5G21274	CAM6, ACAM-6	FALSE	FALSE	31
XLOC_007222	chrA02	2409300	2413744	chrA02:2409300-2413744	81.7929	2504.36	2521	AT5G21160		FALSE	FALSE	36
XLOC_007227	chrA02	2448765	2452004	chrA02:2448765-2452004	84.6645	1050.85	939	AT5G21950		FALSE	FALSE	10
XLOC_007225	chrA02	2443830	2444864	chrA02:2443830-2444864	78.5526	636.072	760	AT5G21940		FALSE	FALSE	12
XLOC_099769	chrC05	32419099	32420947	chrC05:32419099-32420947	85.6853	1142.82	985	AT3G19810		FALSE	FALSE	25
XLOC_050384	chrAnn_random	705773	707540	chrAnn_random:705773-707540	87.6133	821.819	662	AT5G04600		FALSE	FALSE	16
XLOC_050387	chrAnn_random	726513	727967	chrAnn_random:726513-727967	83.3333	448.522	426	AT5G04800		FALSE	FALSE	16
XLOC_050389	chrAnn_random	743443	746761	chrAnn_random:743443-746761	87.1312	1959.74	1593	AT5G05010		FALSE	FALSE	33
XLOC_055233	chrAnn_random	4401915	4405989	chrAnn_random:4401915-4405989	85.6312	1986.8	1719	AT1G10950	TMN1, AtTMN1	FALSE	FALSE	31
XLOC_055232	chrAnn_random	4399168	4399729	chrAnn_random:4399168-4399729	87.6957	558.527	447	AT1G60950	FED A, ATFD2	FALSE	FALSE	54
XLOC_034008	chrA07	16829683	16834752	chrA07:16829683-16834752	88.4485	2266.32	1766	AT1G75210		FALSE	FALSE	72
XLOC_077906	chrC03	22427795	22428504	chrC03:22427795-22428504	82.3028	468.359	469	AT3G11110		FALSE	FALSE	54
XLOC_077900	chrC03	22339255	22340869	chrC03:22339255-22340869	81.571	320.483	331	AT3G10985	SAG20, WI12, ATWI-12	FALSE	FALSE	31
XLOC_089794	chrC04	24519821	24522417	chrC04:24519821-24522417	91.6324	1040.03	729	AT3G58670		FALSE	FALSE	6
XLOC_089793	chrC04	24500771	24502543	chrC04:24500771-24502543	87.0394	953.465	787	AT3G58730		FALSE	FALSE	50
XLOC_045466	chrA09	32203526	32207822	chrA09:32203526-32207822	91.2892	2434.03	1722	AT1G11000	MLO4, ATMLO4	FALSE	FALSE	43
XLOC_029090	chrA06	16056732	16060167	chrA06:16056732-16060167	89.24	1746.95	1329	AT5G63860	UVR8	FALSE	FALSE	32
XLOC_100895	chrC05	904691	906415	chrC05:904691-906415	85.7902	888.544	753	AT1G03250		FALSE	FALSE	39
XLOC_140376	chrCnn_random	22748370	22751315	chrCnn_random:22748370-22751315	80.8824	1591.86	1632	AT3G09000		TRUE	FALSE	70
XLOC_139036	chrCnn_random	8164975	8166805	chrCnn_random:8164975-8166805	85.3425	834.443	730	AT1G01630		FALSE	FALSE	52
XLOC_036109	chrA08	10483699	10484868	chrA08:10483699-10484868	87.6238	251.955	202	AT4G05050	UBQ11	FALSE	FALSE	50
XLOC_102190	chrC05	13898478	13904332	chrC05:13898478-13904332	80.7012	2944.38	3166	AT1G68750	ATPPC4, PPC4	TRUE	FALSE	69
XLOC_100187	chrC05	37201424	37203276	chrC05:37201424-37203276	86.2919	1222.17	1014	AT3G15140		FALSE	FALSE	16
XLOC_100181	chrC05	37145114	37150881	chrC05:37145114-37150881	87.9094	2646.83	2076	AT3G15220		FALSE	FALSE	40
XLOC_004149	chrA01	22349115	22353060	chrA01:22349115-22353060	81.5104	372.78	384	AT3G02400		TRUE	FALSE	28
XLOC_004142	chrA01	22199161	22200362	chrA01:22199161-22200362	88.9706	356.55	272	AT3G02560		FALSE	FALSE	16
XLOC_004140	chrA01	22185876	22188372	chrA01:22185876-22188372	86.9091	1005.76	825	AT3G02630		FALSE	FALSE	42
XLOC_042205	chrA09	31222385	31224814	chrA09:31222385-31224814	86.1894	1635.14	1383	AT1G14170		FALSE	FALSE	43
XLOC_045209	chrA09	30065993	30067734	chrA09:30065993-30067734	86.4932	964.285	807	AT2G21190		FALSE	FALSE	39
XLOC_045205	chrA09	30016140	30019054	chrA09:30016140-30019054	88.4146	1256.43	984	AT2G21270	UFD1	FALSE	FALSE	60
XLOC_045203	chrA09	30001982	30004324	chrA09:30001982-30004324	87.1018	1575.63	1287	AT2G21380		FALSE	FALSE	24
XLOC_045202	chrA09	29999141	30001304	chrA09:29999141-30001304	88.2883	1272.66	999	AT2G21385		FALSE	FALSE	43
XLOC_045200	chrA09	29981459	29987911	chrA09:29981459-29987911	92.7004	3090.46	2096	AT2G21410	VHA-A2	FALSE	FALSE	62
XLOC_120939	chrC07_random	1905844	1909550	chrC07_random:1905844-1909550	82.8715	410.651	397	AT2G38490	CIPK22, SnRK3.19	FALSE	FALSE	78
XLOC_122394	chrC08	15409902	15412236	chrC08:15409902-15412236	84.2932	628.859	573	AT4G15630		FALSE	FALSE	72
XLOC_128533	chrC08_random	3546177	3548077	chrC08_random:3546177-3548077	88.3994	872.313	681	AT1G26940		FALSE	FALSE	24
XLOC_128530	chrC08_random	3488577	3491250	chrC08_random:3488577-3491250	90.6959	1766.78	1279	AT3G48530	KING1	FALSE	FALSE	76
XLOC_009678	chrA03	1524190	1525499	chrA03:1524190-1525499	77.3286	439.505	569	AT5G10960		FALSE	FALSE	59
XLOC_009676	chrA03	1502010	1503404	chrA03:1502010-1503404	92.6335	800.179	543	AT5G10780		FALSE	FALSE	24
XLOC_009677	chrA03	1507770	1513825	chrA03:1507770-1513825	91.8691	2722.57	1894	AT5G10840		FALSE	FALSE	49
XLOC_009674	chrA03	1497280	1498685	chrA03:1497280-1498685	90.3846	214.084	156	AT5G10745		FALSE	FALSE	21
XLOC_009675	chrA03	1499680	1500876	chrA03:1499680-1500876	84.9781	1025.6	912	AT5G10750		FALSE	FALSE	64
XLOC_009671	chrA03	1476670	1479798	chrA03:1476670-1479798	86.3394	1119.37	937	AT5G10710		FALSE	FALSE	3
XLOC_140372	chrCnn_random	22730400	22732797	chrCnn_random:22730400-22732797	87.2763	1240.2	1006	AT3G08950	HCC1	FALSE	FALSE	36
XLOC_035898	chrA08	8027929	8031428	chrA08:8027929-8031428	76.3653	875.92	1117	AT4G16830		FALSE	FALSE	35
XLOC_051806	chrAnn_random	17459602	17461716	chrAnn_random:17459602-17461716	79.9043	1689.24	1881	AT5G58430	ATEXO70B1, EXO70B1	FALSE	FALSE	19
XLOC_140371	chrCnn_random	22725440	22726624	chrCnn_random:22725440-22726624	88.5057	1115.77	870	AT3G08940	LHCB4.2	FALSE	FALSE	62
XLOC_144237	chrCnn_random	64383189	64386753	chrCnn_random:64383189-64386753	87.1816	2926.35	2395	AT1G76140		FALSE	FALSE	54
XLOC_076575	chrC03	8259570	8261664	chrC03:8259570-8261664	79.0233	798.375	901	AT5G50915		FALSE	FALSE	18
XLOC_076571	chrC03	8238640	8243033	chrC03:8238640-8243033	91.8338	3999.35	2792	AT5G50920	CLPC, ATHSP93-V, HSP93-V, DCA1, CLPC1	FALSE	FALSE	39
XLOC_138244	chrC09_random	3485676	3487792	chrC09_random:3485676-3487792	77.458	322.286	417	AT1G80850		FALSE	FALSE	19
XLOC_034773	chrA07	23907476	23913780	chrA07:23907476-23913780	82.9851	1400.7	1340	AT1G80380		FALSE	FALSE	72
XLOC_139473	chrCnn_random	13138599	13139836	chrCnn_random:13138599-13139836	88.0763	796.572	629	AT3G22845		FALSE	FALSE	34
XLOC_076579	chrC03	8305720	8307254	chrC03:8305720-8307254	90.5009	796.572	579	AT5G50870	UBC27	FALSE	FALSE	64
XLOC_148690	chrCnn_random	30661574	30663333	chrCnn_random:30661574-30663333	80.2147	609.022	652	AT3G16380	PAB6	FALSE	FALSE	14
XLOC_033642	chrA07	13306159	13311085	chrA07:13306159-13311085	82.4373	571.151	558	AT5G41520		TRUE	FALSE	35
XLOC_033640	chrA07	13279481	13281085	chrA07:13279481-13281085	90.7473	783.948	562	AT5G41340	UBC4, ATUBC4	FALSE	FALSE	8
XLOC_033641	chrA07	13281467	13285855	chrA07:13281467-13285855	83.876	702.797	645	AT5G41350		FALSE	FALSE	38
XLOC_041232	chrA09	21783612	21786811	chrA09:21783612-21786811	82.0159	1884	1885	AT1G26460		FALSE	FALSE	36
XLOC_041236	chrA09	21797732	21802506	chrA09:21797732-21802506	90.2969	1887.61	1381	AT1G26560	BGLU40	FALSE	FALSE	60
XLOC_041237	chrA09	21803042	21805086	chrA09:21803042-21805086	85.6846	1674.81	1446	AT1G26570	UGD1, ATUGD1	FALSE	FALSE	33
XLOC_041235	chrA09	21794272	21795515	chrA09:21794272-21795515	89.5833	574.758	432	AT1G26550		FALSE	FALSE	16
XLOC_041238	chrA09	21805632	21809645	chrA09:21805632-21809645	70.1818	708.207	1375	AT1G26580		FALSE	FALSE	40
XLOC_034386	chrA07	20567792	20569451	chrA07:20567792-20569451	79.6296	237.528	270	AT1G69970	CLE26	FALSE	FALSE	9
XLOC_034387	chrA07	20571981	20574041	chrA07:20571981-20574041	77.573	495.409	651	AT1G69980		FALSE	FALSE	13
XLOC_034384	chrA07	20559732	20561511	chrA07:20559732-20561511	82.8054	448.522	442	AT3G10290		FALSE	FALSE	53
XLOC_034382	chrA07	20547993	20549175	chrA07:20547993-20549175	81.0458	726.241	765	AT1G69920	ATGSTU12, GSTU12	FALSE	FALSE	48
XLOC_034383	chrA07	20552386	20553585	chrA07:20552386-20553585	89.9004	948.055	703	AT1G69930	ATGSTU11, GSTU11	FALSE	FALSE	59
XLOC_034381	chrA07	20545471	20546605	chrA07:20545471-20546605	79.8842	621.645	691	AT1G69920	ATGSTU12, GSTU12	FALSE	FALSE	27
XLOC_034389	chrA07	20618669	20623021	chrA07:20618669-20623021	87.7302	4419.54	3529	AT1G70070	EMB25, PDE317, ISE2	FALSE	FALSE	27
XLOC_147767	chrCnn_random	20907546	20910810	chrCnn_random:20907546-20910810	80	688.37	770	AT2G14860		FALSE	FALSE	70
XLOC_147766	chrCnn_random	20900530	20902500	chrCnn_random:20900530-20902500	79.6345	681.156	766	AT2G14860		FALSE	FALSE	33
XLOC_042529	chrA09	168685	172731	chrA09:168685-172731	89.1026	3490.8	2652	AT4G01810		FALSE	FALSE	47
XLOC_042527	chrA09	146624	148171	chrA09:146624-148171	88.8361	1094.13	842	AT4G01700		FALSE	FALSE	60
XLOC_042526	chrA09	138807	140801	chrA09:138807-140801	84.3629	1710.88	1554	AT1G64780	ATAMT1;2, AMT1;2	FALSE	FALSE	5
XLOC_042523	chrA09	115596	117921	chrA09:115596-117921	85.4701	1609.89	1404	AT4G01050	TROL	FALSE	FALSE	64
XLOC_042520	chrA09	89661	92731	chrA09:89661-92731	90.2738	1442.18	1059	AT4G01100	ADNT1	FALSE	FALSE	55
XLOC_119362	chrC07	33360972	33362930	chrC07:33360972-33362930	87.8407	1196.92	954	AT5G27520	PNC2	FALSE	FALSE	68
XLOC_119363	chrC07	33385444	33388110	chrC07:33385444-33388110	82.4717	1252.82	1238	AT5G27660		FALSE	FALSE	19
XLOC_119364	chrC07	33388374	33391330	chrC07:33388374-33391330	85.9473	921.004	797	AT5G27680	RECQSIM	FALSE	FALSE	22
XLOC_149778	chrCnn_random	42139505	42141120	chrCnn_random:42139505-42141120	84	378.19	350	AT5G59320	LTP3	FALSE	FALSE	19
XLOC_149779	chrCnn_random	42145268	42145897	chrCnn_random:42145268-42145897	83.1429	363.763	350	AT5G59320	LTP3	FALSE	FALSE	28
XLOC_139653	chrCnn_random	15233981	15240452	chrCnn_random:15233981-15240452	88.1684	4159.85	3254	AT3G27325		FALSE	FALSE	7
XLOC_032515	chrA07	23839855	23841623	chrA07:23839855-23841623	85.6623	1588.25	1374	AT1G80600	WIN1	FALSE	FALSE	34
XLOC_032511	chrA07	23822175	23824736	chrA07:23822175-23824736	89.619	1400.7	1050	AT1G80670		FALSE	FALSE	55
XLOC_119369	chrC07	33456339	33459180	chrC07:33456339-33459180	88.9353	1249.22	958	AT5G27840	TOPP8	FALSE	FALSE	12
XLOC_100661	chrC05	41788880	41790009	chrC05:41788880-41790009	86.2319	324.089	276	AT3G05570		FALSE	FALSE	38
XLOC_100665	chrC05	41883134	41884431	chrC05:41883134-41884431	87.7095	224.904	179	AT3G05450		FALSE	FALSE	40
XLOC_100667	chrC05	41912034	41916580	chrC05:41912034-41916580	87.9981	2713.55	2133	AT3G05350		FALSE	FALSE	45
XLOC_029093	chrA06	16076603	16079487	chrA06:16076603-16079487	88.9606	1820.89	1395	AT5G63890	ATHDH, HISN8, HDH	FALSE	FALSE	43
XLOC_043698	chrA09	12990788	12992042	chrA09:12990788-12992042	87.7583	787.555	629	AT4G05000	VPS28-1	FALSE	FALSE	59
XLOC_043699	chrA09	12993863	12995332	chrA09:12993863-12995332	73.3264	614.432	956	AT4G04990		FALSE	FALSE	58
XLOC_043696	chrA09	12977757	12979032	chrA09:12977757-12979032	81.087	439.505	460	AT4G05010		FALSE	FALSE	69
XLOC_043694	chrA09	12954598	12956872	chrA09:12954598-12956872	84.9246	1357.42	1194	AT4G05090		FALSE	FALSE	33
XLOC_043695	chrA09	12967315	12971142	chrA09:12967315-12971142	90.9298	2444.85	1753	AT4G05020	NDB2	FALSE	FALSE	37
XLOC_146868	chrCnn_random	11355984	11367064	chrCnn_random:11355984-11367064	91.1737	7353.62	5223	AT3G43300	ATMIN7	FALSE	FALSE	31
XLOC_129238	chrC09	1800318	1801575	chrC09:1800318-1801575	78.1139	921.004	1124	AT5G27420	CNI1, ATL31	FALSE	FALSE	48
XLOC_023313	chrA05	7108666	7111208	chrA05:7108666-7111208	85.1351	1007.57	888	AT2G30050		FALSE	FALSE	31
XLOC_023312	chrA05	7093739	7097224	chrA05:7093739-7097224	87.7855	2684.7	2145	AT2G30070	ATKT1, ATKT1P, ATKUP1, KUP1, KT1	FALSE	FALSE	31
XLOC_023315	chrA05	7123599	7125778	chrA05:7123599-7125778	79.485	1056.26	1204	AT2G30020		FALSE	FALSE	10
XLOC_023314	chrA05	7111468	7114718	chrA05:7111468-7114718	79.7197	1061.67	1213	AT2G30040	MAPKKK14	FALSE	FALSE	10
XLOC_023316	chrA05	7131865	7136308	chrA05:7131865-7136308	88.0772	1505.3	1191	AT2G30010	TBL45	FALSE	FALSE	61
XLOC_143512	chrCnn_random	57086233	57089901	chrCnn_random:57086233-57089901	85.5814	244.741	215	AT4G25880	APUM6, PUM6	TRUE	FALSE	19
XLOC_028475	chrA06	8377998	8380454	chrA06:8377998-8380454	87.1593	2022.86	1651	AT1G21540		FALSE	FALSE	14
XLOC_028477	chrA06	8389355	8399134	chrA06:8389355-8399134	86.7517	2462.88	2038	AT1G21580		FALSE	FALSE	20
XLOC_028476	chrA06	8383069	8386664	chrA06:8383069-8386664	85.0427	529.673	468	AT1G21550		FALSE	FALSE	39
XLOC_092544	chrC04	8520230	8527385	chrC04:8520230-8527385	85.964	2223.04	1888	AT2G33490		FALSE	FALSE	32
XLOC_028479	chrA06	8404583	8406644	chrA06:8404583-8406644	85.9701	1173.48	1005	AT1G21600	PTAC6	FALSE	FALSE	34
XLOC_028478	chrA06	8399530	8403004	chrA06:8399530-8403004	83.7484	2468.29	2289	AT1G21590		FALSE	FALSE	29
XLOC_016883	chrA04	1731146	1732743	chrA04:1731146-1732743	91.4414	634.269	444	AT3G56490	HIT3, HINT1	FALSE	FALSE	33
XLOC_016887	chrA04	1759486	1763328	chrA04:1759486-1763328	84.0611	1487.26	1374	AT3G56590		FALSE	FALSE	4
XLOC_103313	chrC05	27838105	27842016	chrC05:27838105-27842016	86.3459	3052.59	2556	AT1G31930	XLG3	FALSE	FALSE	7
XLOC_118652	chrC07	25104520	25107313	chrC07:25104520-25107313	74.9743	1283.48	1946	AT5G45500		FALSE	FALSE	50
XLOC_076968	chrC03	12714366	12717433	chrC03:12714366-12717433	79.4177	915.594	996	AT2G40830	RHC1A	FALSE	FALSE	8
XLOC_096397	chrC04_random	3628470	3630085	chrC04_random:3628470-3630085	82.0532	1321.35	1315	AT5G37540		FALSE	FALSE	76
XLOC_096396	chrC04_random	3610980	3623128	chrC04_random:3610980-3623128	90.2849	1865.97	1369	AT5G37530		FALSE	FALSE	15
XLOC_078909	chrC03	34976036	34979352	chrC03:34976036-34979352	85.8108	1725.31	1480	AT5G63910	FCLY	FALSE	FALSE	38
XLOC_065990	chrC01	36571184	36573236	chrC01:36571184-36573236	88.7879	866.903	660	AT3G13810	AtIDD11, IDD11	FALSE	FALSE	57
XLOC_076961	chrC03	12615236	12617036	chrC03:12615236-12617036	87.0183	594.595	493	AT2G40670	ARR16, RR16	FALSE	FALSE	32
XLOC_124349	chrC08	35814160	35816924	chrC08:35814160-35816924	73.8584	1180.69	1752	AT1G13020	EIF4B2	FALSE	FALSE	51
XLOC_020660	chrA05	2005875	2008882	chrA05:2005875-2008882	92.2615	1936.3	1331	AT2G44100	ATGDI1, AT-GDI1, GDI1	FALSE	FALSE	49
XLOC_020663	chrA05	2018325	2021369	chrA05:2018325-2021369	83.8356	1157.25	1095	AT2G44150	ASHH3, SDG7	TRUE	TRUE	21
XLOC_020664	chrA05	2021725	2024527	chrA05:2021725-2024527	89.2058	2352.88	1788	AT2G44160	MTHFR2	TRUE	FALSE	55
XLOC_020666	chrA05	2027265	2029203	chrA05:2027265-2029203	81.0345	915.594	928	AT2G44200		FALSE	FALSE	48
XLOC_020667	chrA05	2033325	2035788	chrA05:2033325-2035788	89.6857	1660.39	1241	AT2G44210		FALSE	FALSE	12
XLOC_020669	chrA05	2039835	2041953	chrA05:2039835-2041953	87.546	2019.26	1630	AT2G44230		FALSE	FALSE	12
XLOC_126374	chrC08	20147838	20150272	chrC08:20147838-20150272	80.2448	529.673	572	AT1G13360		FALSE	FALSE	73
XLOC_029787	chrA06	23148374	23151497	chrA06:23148374-23151497	89.1589	1407.91	1070	AT2G01220		FALSE	FALSE	40
XLOC_029781	chrA06	23048447	23049330	chrA06:23048447-23049330	88.8158	592.791	456	AT2G01520	MLP328	FALSE	FALSE	30
XLOC_029782	chrA06	23078130	23081847	chrA06:23078130-23081847	90.2753	2331.24	1707	AT2G01480		FALSE	FALSE	72
XLOC_091018	chrC04	39380831	39382349	chrC04:39380831-39382349	88.369	957.072	748	AT2G25810	TIP4;1	TRUE	FALSE	41
XLOC_029789	chrA06	23158050	23161237	chrA06:23158050-23161237	79.3679	1929.09	2215	AT2G01190		FALSE	FALSE	45
XLOC_039877	chrA09	5639855	5647106	chrA09:5639855-5647106	90.5887	3678.36	2667	AT1G63440	HMA5	TRUE	FALSE	63
XLOC_039875	chrA09	5626645	5630367	chrA09:5626645-5630367	87.633	2459.28	1973	AT1G63430		FALSE	FALSE	12
XLOC_039874	chrA09	5613485	5616236	chrA09:5613485-5616236	87.75	1501.69	1200	AT1G63420		FALSE	FALSE	32
XLOC_027364	chrA06	21556465	21569415	chrA06:21556465-21569415	81.5073	2911.92	3012	AT1G29720		FALSE	FALSE	59
XLOC_027365	chrA06	21576675	21579303	chrA06:21576675-21579303	92.3077	1344.8	923	AT3G27240		FALSE	FALSE	24
XLOC_027367	chrA06	21585245	21587501	chrA06:21585245-21587501	83.7449	524.263	486	AT3G27210		FALSE	FALSE	68
XLOC_027361	chrA06	21516475	21522803	chrA06:21516475-21522803	87.1943	1920.07	1554	AT3G27300	G6PD5	FALSE	FALSE	68
XLOC_027369	chrA06	21595165	21598818	chrA06:21595165-21598818	91.592	2067.95	1451	AT3G27190	UKL2	FALSE	FALSE	34
XLOC_063089	chrC01	2937888	2942941	chrC01:2937888-2942941	88.8548	2553.05	1956	AT4G32850	nPAP	FALSE	FALSE	8
XLOC_063088	chrC01	2930480	2932011	chrC01:2930480-2932011	81.3008	475.572	492	AT4G32870		FALSE	FALSE	10
XLOC_115944	chrC07	38556541	38558605	chrC07:38556541-38558605	88.8722	1732.52	1330	AT4G20890	TUB9	FALSE	FALSE	23
XLOC_115942	chrC07	38536674	38538563	chrC07:38536674-38538563	82.8996	1647.76	1614	AT4G20830		TRUE	FALSE	59
XLOC_115941	chrC07	38531154	38533065	chrC07:38531154-38533065	83.3229	1665.8	1595	AT4G20830		FALSE	FALSE	58
XLOC_119638	chrC07	36245888	36247921	chrC07:36245888-36247921	83.4674	1200.53	1119	AT3G52280	GTE6	FALSE	FALSE	52
XLOC_108790	chrC06	669101	671816	chrC06:669101-671816	79.9548	1202.33	1327	AT1G45233	THO5, AtTHO5	FALSE	FALSE	67
XLOC_124193	chrC08	34378221	34379921	chrC08:34378221-34379921	74.3421	634.269	912	AT1G17380	JAZ5, TIFY11A	FALSE	FALSE	69
XLOC_100416	chrC05	39684000	39687142	chrC05:39684000-39687142	89.6739	1478.25	1104	AT3G10970		FALSE	FALSE	70
XLOC_014627	chrA03	19566252	19568858	chrA03:19566252-19568858	81.8707	852.476	866	AT4G35000	APX3	FALSE	FALSE	34
XLOC_014626	chrA03	19559749	19561018	chrA03:19559749-19561018	82.0602	881.33	864	AT2G16720	MYB7, ATMYB7, ATY49	FALSE	FALSE	21
XLOC_070544	chrC02	42754004	42755263	chrC02:42754004-42755263	88.6207	374.584	290	AT5G27760		FALSE	FALSE	60
XLOC_011567	chrA03	19412711	19414539	chrA03:19412711-19414539	74.6854	940.841	1351	AT2G16365		FALSE	FALSE	4
XLOC_011564	chrA03	19368131	19369232	chrA03:19368131-19369232	83.91	623.449	578	AT2G15970	COR413-PM1, WCOR413, WCOR413-LIKE, ATCOR413-PM1, FL3-5A3, ATCYP19	FALSE	FALSE	8
XLOC_011563	chrA03	19360407	19360909	chrA03:19360407-19360909	81.0127	219.494	237	AT2G15960		FALSE	FALSE	21
XLOC_104405	chrC05	39125822	39126822	chrC05:39125822-39126822	81.0811	764.111	814	AT3G11890		FALSE	FALSE	60
XLOC_104406	chrC05	39127335	39129832	chrC05:39127335-39129832	76.2596	852.476	1171	AT3G11890		FALSE	FALSE	58
XLOC_104401	chrC05	39073248	39074742	chrC05:39073248-39074742	82.947	618.038	604	AT3G11930		FALSE	FALSE	71
XLOC_104400	chrC05	39055894	39063852	chrC05:39055894-39063852	89.0576	5469.1	4149	AT3G11960		FALSE	FALSE	28
XLOC_095668	chrC04	44731652	44732808	chrC04:44731652-44732808	79.4362	518.853	603	AT2G35900		FALSE	FALSE	19
XLOC_095661	chrC04	44675203	44677918	chrC04:44675203-44677918	87.3512	1660.39	1344	AT2G35780	scpl26	FALSE	FALSE	15
XLOC_094538	chrC04	31637250	31642929	chrC04:31637250-31642929	89.2894	3869.51	2913	AT5G35970		FALSE	FALSE	74
XLOC_102760	chrC05	21116250	21123058	chrC05:21116250-21123058	86.0084	3359.16	2866	AT1G48410	AGO1	FALSE	FALSE	15
XLOC_065019	chrC01	25064342	25066003	chrC01:25064342-25066003	81.746	870.51	882	AT1G57610		FALSE	FALSE	55
XLOC_093620	chrC04	20790985	20791930	chrC04:20790985-20791930	89.3617	374.584	282	AT3G46560	TIM9, emb2474	TRUE	FALSE	25
XLOC_110666	chrC06	23021600	23029609	chrC06:23021600-23029609	91.0466	8978.46	6411	AT1G77460		TRUE	FALSE	80
XLOC_019778	chrA04	15471872	15474842	chrA04:15471872-15474842	86.9985	1622.51	1346	AT2G33860	ETT, ARF3	FALSE	TRUE	15
XLOC_019770	chrA04	15424411	15429232	chrA04:15424411-15429232	83.0289	2814.54	2628	AT2G33770	UBC24, ATUBC24, PHO2	FALSE	FALSE	69
XLOC_019777	chrA04	15470511	15471252	chrA04:15470511-15471252	84.4244	482.786	443	AT2G33855		FALSE	FALSE	52
XLOC_019774	chrA04	15458739	15460172	chrA04:15458739-15460172	81.8182	892.15	924	AT2G33800		FALSE	FALSE	33
XLOC_019775	chrA04	15463321	15465322	chrA04:15463321-15465322	90.7609	1276.27	920	AT2G33820	ATMBAC1, MBAC1	FALSE	FALSE	50
XLOC_116627	chrC07	353005	355050	chrC07:353005-355050	82.3708	664.926	658	AT2G20740		FALSE	FALSE	7
[truncated: 37,262 more rows]

## Sheet: apex_westar_som_gene_list
gene	chromosome	start	end	igv_format	identity	hsp_bit_score	length_of_hsp	agi_code	symbols	variety_specific	flowering	som_node
[truncated: 40,204 more rows]

[truncated: 1 more sheets: leaf_westar_som_gene_list]
