# Supplementary material for: A transcriptomic time-series reveals differing trajectories during pre-floral development in the apex and leaf in winter and spring varieties of Brassica napus
Source: Sci Rep. 2024 Feb 12;14:3538. doi: 10.1038/s41598-024-53526-x (PMC10861513; doi:10.1038/s41598-024-53526-x)
Supplement: Supplementary file 12 — Supplementary Table S5. [file 41598_2024_53526_MOESM12_ESM.xlsx]

## Sheet: leaf_westar_bp
GO.ID	Term	Annotated	Significant	Expected	classicFisher	som_neuron
GO:0034614	cellular response to reactive oxygen spe...	81	6	0.58	2.6e-05	1
GO:0006090	pyruvate metabolic process	1343	24	9.62	3.9e-05	1
GO:0032544	plastid translation	32	4	0.23	7.9e-05	1
GO:0034599	cellular response to oxidative stress	102	6	0.73	9.6e-05	1
GO:0042793	plastid transcription	187	7	1.34	0.00042	1
GO:0019288	isopentenyl diphosphate biosynthetic pro...	634	13	4.54	0.00071	1
GO:0019682	glyceraldehyde-3-phosphate metabolic pro...	634	13	4.54	0.00071	1
GO:0009699	phenylpropanoid biosynthetic process	270	8	1.93	0.00077	1
GO:0009240	isopentenyl diphosphate biosynthetic pro...	643	13	4.6	0.0008	1
GO:0046490	isopentenyl diphosphate metabolic proces...	643	13	4.6	0.0008	1
GO:0052546	cell wall pectin metabolic process	114	5	0.82	0.0014	1
GO:0009735	response to cytokinin	692	13	4.95	0.00155	1
GO:0062197	cellular response to chemical stress	173	6	1.24	0.00159	1
GO:0006081	cellular aldehyde metabolic process	871	15	6.24	0.00163	1
GO:0019430	removal of superoxide radicals	33	3	0.24	0.00169	1
GO:0071450	cellular response to oxygen radical	33	3	0.24	0.00169	1
GO:0071451	cellular response to superoxide	33	3	0.24	0.00169	1
GO:0098869	cellular oxidant detoxification	33	3	0.24	0.00169	1
GO:1990748	cellular detoxification	33	3	0.24	0.00169	1
GO:0052325	cell wall pectin biosynthetic process	35	3	0.25	0.002	1
GO:0008299	isoprenoid biosynthetic process	990	16	7.09	0.00219	1
GO:0097237	cellular response to toxic substance	38	3	0.27	0.00254	1
GO:0009727	detection of ethylene stimulus	11	2	0.08	0.00269	1
GO:0043604	amide biosynthetic process	1507	21	10.79	0.00286	1
GO:0008654	phospholipid biosynthetic process	926	15	6.63	0.00292	1
GO:0009132	nucleoside diphosphate metabolic process	745	13	5.33	0.00294	1
GO:0010393	galacturonan metabolic process	136	5	0.97	0.00303	1
GO:0045488	pectin metabolic process	136	5	0.97	0.00303	1
GO:0006720	isoprenoid metabolic process	1026	16	7.35	0.0031	1
GO:0006801	superoxide metabolic process	41	3	0.29	0.00316	1
GO:0044264	cellular polysaccharide metabolic proces...	1240	18	8.88	0.00372	1
GO:0000380	alternative mRNA splicing, via spliceoso...	13	2	0.09	0.00378	1
GO:0006644	phospholipid metabolic process	967	15	6.92	0.00435	1
GO:0009957	epidermal cell fate specification	14	2	0.1	0.00439	1
GO:0009809	lignin biosynthetic process	93	4	0.67	0.00454	1
GO:0045489	pectin biosynthetic process	47	3	0.34	0.00466	1
GO:0071840	cellular component organization or bioge...	6724	65	48.14	0.00479	1
GO:0010289	homogalacturonan biosynthetic process	15	2	0.11	0.00504	1
GO:0048497	maintenance of floral organ identity	15	2	0.11	0.00504	1
GO:0090700	maintenance of plant organ identity	15	2	0.11	0.00504	1
GO:0016043	cellular component organization	6003	59	42.98	0.0053	1
GO:0006073	cellular glucan metabolic process	989	15	7.08	0.00533	1
GO:0044042	glucan metabolic process	989	15	7.08	0.00533	1
GO:0009658	chloroplast organization	624	11	4.47	0.00561	1
GO:0033692	cellular polysaccharide biosynthetic pro...	998	15	7.15	0.00578	1
GO:0008610	lipid biosynthetic process	2031	25	14.54	0.00586	1
GO:0016052	carbohydrate catabolic process	1199	17	8.58	0.00599	1
GO:0005975	carbohydrate metabolic process	3160	35	22.62	0.00618	1
GO:0016051	carbohydrate biosynthetic process	2044	25	14.63	0.00633	1
GO:0009698	phenylpropanoid metabolic process	382	8	2.74	0.00653	1
GO:0006520	cellular amino acid metabolic process	1729	22	12.38	0.00663	1
GO:0001708	cell fate specification	55	3	0.39	0.00723	1
GO:0045596	negative regulation of cell differentiat...	18	2	0.13	0.00724	1
GO:0061024	membrane organization	558	10	4	0.00727	1
GO:0006096	glycolytic process	739	12	5.29	0.00733	1
GO:0006165	nucleoside diphosphate phosphorylation	739	12	5.29	0.00733	1
GO:0006757	ATP generation from ADP	739	12	5.29	0.00733	1
GO:0043603	cellular amide metabolic process	1745	22	12.49	0.00735	1
GO:0009135	purine nucleoside diphosphate metabolic ...	740	12	5.3	0.0074	1
GO:0009179	purine ribonucleoside diphosphate metabo...	740	12	5.3	0.0074	1
GO:0009185	ribonucleoside diphosphate metabolic pro...	740	12	5.3	0.0074	1
GO:0046031	ADP metabolic process	740	12	5.3	0.0074	1
GO:0045036	protein targeting to chloroplast	169	5	1.21	0.00755	1
GO:0072596	establishment of protein localization to...	169	5	1.21	0.00755	1
GO:0072598	protein localization to chloroplast	169	5	1.21	0.00755	1
GO:0046939	nucleotide phosphorylation	742	12	5.31	0.00755	1
GO:0009820	alkaloid metabolic process	19	2	0.14	0.00805	1
GO:0009821	alkaloid biosynthetic process	19	2	0.14	0.00805	1
GO:0010394	homogalacturonan metabolic process	19	2	0.14	0.00805	1
GO:0009250	glucan biosynthetic process	751	12	5.38	0.00827	1
GO:0005976	polysaccharide metabolic process	1460	19	10.45	0.00908	1
GO:0009910	negative regulation of flower developmen...	125	4	0.42	0.00085	2
GO:2000242	negative regulation of reproductive proc...	134	4	0.45	0.0011	2
GO:0048581	negative regulation of post-embryonic de...	189	4	0.63	0.00384	2
GO:0051241	negative regulation of multicellular org...	209	4	0.7	0.00547	2
GO:0031326	regulation of cellular biosynthetic proc...	3530	21	11.85	0.00638	2
GO:0051093	negative regulation of developmental pro...	231	4	0.78	0.00774	2
GO:0010876	lipid localization	370	5	1.24	0.0083	2
GO:0010468	regulation of gene expression	3889	22	13.05	0.00929	2
GO:0010556	regulation of macromolecule biosynthetic...	3431	20	11.51	0.00971	2
GO:2000112	regulation of cellular macromolecule bio...	3431	20	11.51	0.00971	2
GO:0010268	brassinosteroid homeostasis	13	4	0.07	7e-07	3
GO:0055088	lipid homeostasis	17	4	0.1	2.3e-06	3
GO:0043473	pigmentation	293	9	1.67	5e-05	3
GO:0043476	pigment accumulation	293	9	1.67	5e-05	3
GO:0043478	pigment accumulation in response to UV l...	293	9	1.67	5e-05	3
GO:0043479	pigment accumulation in tissues in respo...	293	9	1.67	5e-05	3
GO:0043480	pigment accumulation in tissues	293	9	1.67	5e-05	3
GO:0043481	anthocyanin accumulation in tissues in r...	293	9	1.67	5e-05	3
GO:0009825	multidimensional cell growth	299	9	1.7	5.8e-05	3
GO:0010016	shoot system morphogenesis	1004	17	5.71	6.5e-05	3
GO:0008361	regulation of cell size	141	6	0.8	0.00016	3
GO:0090354	regulation of auxin metabolic process	20	3	0.11	0.00019	3
GO:0000375	RNA splicing, via transesterification re...	264	7	1.5	0.00082	3
GO:0000377	RNA splicing, via transesterification re...	264	7	1.5	0.00082	3
GO:0006521	regulation of cellular amino acid metabo...	35	3	0.2	0.00104	3
GO:0033238	regulation of cellular amine metabolic p...	35	3	0.2	0.00104	3
GO:0009932	cell tip growth	461	9	2.62	0.00137	3
GO:0090698	post-embryonic plant morphogenesis	771	12	4.39	0.00162	3
GO:0010103	stomatal complex morphogenesis	298	7	1.7	0.00166	3
GO:0010036	response to boron-containing substance	11	2	0.06	0.00171	3
GO:0048654	anther morphogenesis	11	2	0.06	0.00171	3
GO:0048655	anther wall tapetum morphogenesis	11	2	0.06	0.00171	3
GO:0048656	anther wall tapetum formation	11	2	0.06	0.00171	3
GO:0048657	anther wall tapetum cell differentiation	11	2	0.06	0.00171	3
GO:0009411	response to UV	580	10	3.3	0.00188	3
GO:0048658	anther wall tapetum development	12	2	0.07	0.00205	3
GO:0009926	auxin polar transport	229	6	1.3	0.00206	3
GO:0009965	leaf morphogenesis	492	9	2.8	0.00212	3
GO:0000380	alternative mRNA splicing, via spliceoso...	13	2	0.07	0.00241	3
GO:0009729	detection of brassinosteroid stimulus	13	2	0.07	0.00241	3
GO:0060918	auxin transport	237	6	1.35	0.00244	3
GO:0009834	plant-type secondary cell wall biogenesi...	47	3	0.27	0.00244	3
GO:0048767	root hair elongation	503	9	2.86	0.00246	3
GO:0009914	hormone transport	239	6	1.36	0.00254	3
GO:0006954	inflammatory response	14	2	0.08	0.0028	3
GO:0007389	pattern specification process	617	10	3.51	0.00294	3
GO:0000398	mRNA splicing, via spliceosome	248	6	1.41	0.00305	3
GO:1905392	plant organ morphogenesis	1543	18	8.78	0.00316	3
GO:0048455	stamen formation	15	2	0.09	0.00322	3
GO:0080147	root hair cell development	533	9	3.03	0.00361	3
GO:0009826	unidimensional cell growth	763	11	4.34	0.00447	3
GO:0009741	response to brassinosteroid	270	6	1.54	0.00462	3
GO:0006825	copper ion transport	18	2	0.1	0.00464	3
GO:0000271	polysaccharide biosynthetic process	1234	15	7.02	0.00478	3
GO:0044030	regulation of DNA methylation	19	2	0.11	0.00516	3
GO:0008380	RNA splicing	670	10	3.81	0.00522	3
GO:0048448	stamen morphogenesis	20	2	0.11	0.00572	3
GO:0043647	inositol phosphate metabolic process	205	5	1.17	0.00649	3
GO:0010043	response to zinc ion	131	4	0.75	0.00678	3
GO:0010374	stomatal complex development	398	7	2.26	0.00799	3
GO:0010109	regulation of photosynthesis	73	3	0.42	0.00841	3
GO:0010264	myo-inositol hexakisphosphate biosynthet...	144	4	0.82	0.00939	3
GO:0033517	myo-inositol hexakisphosphate metabolic ...	144	4	0.82	0.00939	3
GO:0009886	post-embryonic animal morphogenesis	26	2	0.15	0.00956	3
GO:0006397	mRNA processing	317	6	1.8	0.00982	3
GO:0032958	inositol phosphate biosynthetic process	146	4	0.83	0.00984	3
GO:0009310	amine catabolic process	308	8	1.71	0.00035	4
GO:0042402	cellular biogenic amine catabolic proces...	308	8	1.71	0.00035	4
GO:0006576	cellular biogenic amine metabolic proces...	397	9	2.21	0.00041	4
GO:0019748	secondary metabolic process	1461	19	8.13	0.00053	4
GO:0044106	cellular amine metabolic process	423	9	2.35	0.00064	4
GO:0044550	secondary metabolite biosynthetic proces...	725	12	4.03	0.00079	4
GO:0016144	S-glycoside biosynthetic process	443	9	2.46	0.00088	4
GO:0019758	glycosinolate biosynthetic process	443	9	2.46	0.00088	4
GO:0019761	glucosinolate biosynthetic process	443	9	2.46	0.00088	4
GO:1901659	glycosyl compound biosynthetic process	457	9	2.54	0.0011	4
GO:0070417	cellular response to cold	37	3	0.21	0.00114	4
GO:0006750	glutathione biosynthetic process	10	2	0.06	0.00134	4
GO:0019184	nonribosomal peptide biosynthetic proces...	10	2	0.06	0.00134	4
GO:0042435	indole-containing compound biosynthetic ...	307	7	1.71	0.00172	4
GO:0042398	cellular modified amino acid biosyntheti...	158	5	0.88	0.00195	4
GO:0006108	malate metabolic process	13	2	0.07	0.0023	4
GO:0052482	defense response by cell wall thickening	48	3	0.27	0.00243	4
GO:0052544	defense response by callose deposition i...	48	3	0.27	0.00243	4
GO:0009308	amine metabolic process	514	9	2.86	0.00244	4
GO:0009816	defense response to bacterium, incompati...	105	4	0.58	0.00286	4
GO:0016143	S-glycoside metabolic process	537	9	2.99	0.00326	4
GO:0019757	glycosinolate metabolic process	537	9	2.99	0.00326	4
GO:0019760	glucosinolate metabolic process	537	9	2.99	0.00326	4
GO:0009051	pentose-phosphate shunt, oxidative branc...	16	2	0.09	0.00351	4
GO:0042430	indole-containing compound metabolic pro...	349	7	1.94	0.00351	4
GO:0006569	tryptophan catabolic process	182	5	1.01	0.00359	4
GO:0046218	indolalkylamine catabolic process	182	5	1.01	0.00359	4
GO:0042436	indole-containing compound catabolic pro...	189	5	1.05	0.00421	4
GO:0009074	aromatic amino acid family catabolic pro...	194	5	1.08	0.0047	4
GO:0006897	endocytosis	68	3	0.38	0.0065	4
GO:0009736	cytokinin-activated signaling pathway	134	4	0.75	0.00678	4
GO:1901657	glycosyl compound metabolic process	606	9	3.37	0.00706	4
GO:0071368	cellular response to cytokinin stimulus	136	4	0.76	0.00713	4
GO:0030042	actin filament depolymerization	23	2	0.13	0.00721	4
GO:0006568	tryptophan metabolic process	218	5	1.21	0.00761	4
GO:0006586	indolalkylamine metabolic process	218	5	1.21	0.00761	4
GO:0016482	cytosolic transport	26	2	0.14	0.00916	4
GO:0051017	actin filament bundle assembly	27	2	0.15	0.00985	4
GO:0061572	actin filament bundle organization	27	2	0.15	0.00985	4
GO:0006635	fatty acid beta-oxidation	466	17	4.75	7.2e-06	5
GO:0044242	cellular lipid catabolic process	568	19	5.79	7.2e-06	5
GO:0019395	fatty acid oxidation	470	17	4.79	8e-06	5
GO:0016042	lipid catabolic process	576	19	5.87	8.7e-06	5
GO:0034440	lipid oxidation	496	17	5.06	1.6e-05	5
GO:0030258	lipid modification	509	17	5.19	2.2e-05	5
GO:0009062	fatty acid catabolic process	523	17	5.33	3.1e-05	5
GO:0016192	vesicle-mediated transport	1387	31	14.14	4e-05	5
GO:0072329	monocarboxylic acid catabolic process	538	17	5.49	4.4e-05	5
GO:0006486	protein glycosylation	570	17	5.81	9e-05	5
GO:0009101	glycoprotein biosynthetic process	570	17	5.81	9e-05	5
GO:0043413	macromolecule glycosylation	570	17	5.81	9e-05	5
GO:0070085	glycosylation	570	17	5.81	9e-05	5
GO:0009100	glycoprotein metabolic process	584	17	5.95	0.00012	5
GO:0006623	protein targeting to vacuole	408	13	4.16	0.00032	5
GO:0072665	protein localization to vacuole	408	13	4.16	0.00032	5
GO:0072666	establishment of protein localization to...	408	13	4.16	0.00032	5
GO:0006099	tricarboxylic acid cycle	36	4	0.37	0.00048	5
GO:0007034	vacuolar transport	434	13	4.43	0.00057	5
GO:0006487	protein N-linked glycosylation	302	10	3.08	0.00116	5
GO:0045489	pectin biosynthetic process	47	4	0.48	0.00134	5
GO:0048193	Golgi vesicle transport	955	20	9.74	0.00207	5
GO:0016050	vesicle organization	27	3	0.28	0.00256	5
GO:0010091	trichome branching	58	4	0.59	0.00292	5
GO:0016054	organic acid catabolic process	921	19	9.39	0.00312	5
GO:0046395	carboxylic acid catabolic process	921	19	9.39	0.00312	5
GO:0046488	phosphatidylinositol metabolic process	191	7	1.95	0.00359	5
GO:0031326	regulation of cellular biosynthetic proc...	3530	52	35.99	0.00422	5
GO:0000041	transition metal ion transport	197	7	2.01	0.00425	5
GO:0051171	regulation of nitrogen compound metaboli...	3791	55	38.65	0.00444	5
GO:0016197	endosomal transport	107	5	1.09	0.00487	5
GO:0007033	vacuole organization	204	7	2.08	0.00513	5
GO:0009889	regulation of biosynthetic process	3836	55	39.11	0.00565	5
GO:0007032	endosome organization	12	2	0.12	0.00639	5
GO:0007031	peroxisome organization	331	9	3.37	0.00726	5
GO:0010364	regulation of ethylene biosynthetic proc...	14	2	0.14	0.0087	5
GO:0031335	regulation of sulfur amino acid metaboli...	14	2	0.14	0.0087	5
GO:1900908	regulation of olefin metabolic process	14	2	0.14	0.0087	5
GO:1900911	regulation of olefin biosynthetic proces...	14	2	0.14	0.0087	5
GO:0009694	jasmonic acid metabolic process	402	10	4.1	0.0087	5
GO:0080090	regulation of primary metabolic process	4180	58	42.62	0.00876	5
GO:0010556	regulation of macromolecule biosynthetic...	3431	49	34.98	0.00968	5
GO:2000112	regulation of cellular macromolecule bio...	3431	49	34.98	0.00968	5
GO:0006829	zinc ion transport	15	2	0.15	0.00997	5
GO:0010026	trichome differentiation	376	17	3.75	2.9e-07	6
GO:0052482	defense response by cell wall thickening	48	7	0.48	4.8e-07	6
GO:0052544	defense response by callose deposition i...	48	7	0.48	4.8e-07	6
GO:0010090	trichome morphogenesis	357	16	3.56	7.3e-07	6
GO:0007155	cell adhesion	220	12	2.19	2.4e-06	6
GO:0022610	biological adhesion	220	12	2.19	2.4e-06	6
GO:0030838	positive regulation of actin filament po...	221	12	2.2	2.6e-06	6
GO:0045010	actin nucleation	221	12	2.2	2.6e-06	6
GO:0031334	positive regulation of protein-containin...	226	12	2.25	3.2e-06	6
GO:0032273	positive regulation of protein polymeriz...	226	12	2.25	3.2e-06	6
GO:0044089	positive regulation of cellular componen...	231	12	2.3	4e-06	6
GO:0051495	positive regulation of cytoskeleton orga...	234	12	2.33	4.6e-06	6
GO:1902905	positive regulation of supramolecular fi...	234	12	2.33	4.6e-06	6
GO:0008064	regulation of actin polymerization or de...	235	12	2.34	4.8e-06	6
GO:0030832	regulation of actin filament length	235	12	2.34	4.8e-06	6
GO:0030833	regulation of actin filament polymerizat...	235	12	2.34	4.8e-06	6
GO:0032956	regulation of actin cytoskeleton organiz...	235	12	2.34	4.8e-06	6
GO:0032970	regulation of actin filament-based proce...	235	12	2.34	4.8e-06	6
GO:0110053	regulation of actin filament organizatio...	235	12	2.34	4.8e-06	6
GO:0030041	actin filament polymerization	242	12	2.41	6.5e-06	6
GO:0032271	regulation of protein polymerization	244	12	2.43	7.1e-06	6
GO:0043254	regulation of protein-containing complex...	244	12	2.43	7.1e-06	6
GO:0010638	positive regulation of organelle organiz...	334	14	3.33	7.8e-06	6
GO:0051130	positive regulation of cellular componen...	334	14	3.33	7.8e-06	6
GO:1902903	regulation of supramolecular fiber organ...	253	12	2.52	1e-05	6
GO:0008154	actin polymerization or depolymerization	255	12	2.54	1.1e-05	6
GO:0044087	regulation of cellular component biogene...	255	12	2.54	1.1e-05	6
GO:0051493	regulation of cytoskeleton organization	255	12	2.54	1.1e-05	6
GO:0030029	actin filament-based process	456	16	4.55	1.6e-05	6
GO:0000904	cell morphogenesis involved in different...	566	18	5.64	1.8e-05	6
GO:0052543	callose deposition in cell wall	116	8	1.16	2.2e-05	6
GO:0052386	cell wall thickening	117	8	1.17	2.4e-05	6
GO:0033043	regulation of organelle organization	474	16	4.73	2.6e-05	6
GO:0032535	regulation of cellular component size	380	14	3.79	3.2e-05	6
GO:0090066	regulation of anatomical structure size	380	14	3.79	3.2e-05	6
GO:0052542	defense response by callose deposition	159	9	1.59	3.3e-05	6
GO:0002229	defense response to oomycetes	21	4	0.21	5.1e-05	6
GO:0030036	actin cytoskeleton organization	356	13	3.55	6.8e-05	6
GO:0051259	protein complex oligomerization	46	5	0.46	9.4e-05	6
GO:0051128	regulation of cellular component organiz...	648	18	6.46	0.0001	6
GO:0090626	plant epidermis morphogenesis	650	18	6.48	0.00011	6
GO:0051262	protein tetramerization	10	3	0.1	0.00011	6
GO:0052545	callose localization	230	10	2.29	0.00011	6
GO:0042436	indole-containing compound catabolic pro...	189	9	1.88	0.00013	6
GO:0002239	response to oomycetes	27	4	0.27	0.00014	6
GO:0033037	polysaccharide localization	238	10	2.37	0.00015	6
GO:0090691	formation of plant organ boundary	11	3	0.11	0.00015	6
GO:0009074	aromatic amino acid family catabolic pro...	194	9	1.93	0.00015	6
GO:0007015	actin filament organization	336	12	3.35	0.00016	6
GO:0009625	response to insect	118	7	1.18	0.00019	6
GO:0000911	cytokinesis by cell plate formation	297	11	2.96	0.00022	6
GO:0033554	cellular response to stress	3000	50	29.92	0.00022	6
GO:0009682	induced systemic resistance	56	5	0.56	0.00024	6
GO:0048859	formation of anatomical boundary	13	3	0.13	0.00026	6
GO:0010120	camalexin biosynthetic process	33	4	0.33	0.00032	6
GO:0052317	camalexin metabolic process	33	4	0.33	0.00032	6
GO:0000910	cytokinesis	318	11	3.17	0.00039	6
GO:0006569	tryptophan catabolic process	182	8	1.81	0.00051	6
GO:0046218	indolalkylamine catabolic process	182	8	1.81	0.00051	6
GO:0048518	positive regulation of biological proces...	2166	38	21.6	0.00052	6
GO:0009403	toxin biosynthetic process	38	4	0.38	0.00055	6
GO:0009700	indole phytoalexin biosynthetic process	38	4	0.38	0.00055	6
GO:0046217	indole phytoalexin metabolic process	38	4	0.38	0.00055	6
GO:0052314	phytoalexin metabolic process	38	4	0.38	0.00055	6
GO:0052315	phytoalexin biosynthetic process	38	4	0.38	0.00055	6
GO:0010014	meristem initiation	280	10	2.79	0.00055	6
GO:0009738	abscisic acid-activated signaling pathwa...	625	16	6.23	0.0006	6
GO:1901606	alpha-amino acid catabolic process	398	12	3.97	0.00072	6
GO:0009063	cellular amino acid catabolic process	399	12	3.98	0.00074	6
GO:0051258	protein polymerization	401	12	4	0.00077	6
GO:0071555	cell wall organization	968	21	9.65	0.00079	6
GO:0009414	response to water deprivation	1040	22	10.37	0.00083	6
GO:0009415	response to water	1044	22	10.41	0.00087	6
GO:0022402	cell cycle process	910	20	9.07	0.0009	6
GO:0015824	proline transport	153	7	1.53	0.0009	6
GO:0045229	external encapsulating structure organiz...	992	21	9.89	0.00107	6
GO:0071215	cellular response to abscisic acid stimu...	665	16	6.63	0.00116	6
GO:0097306	cellular response to alcohol	665	16	6.63	0.00116	6
GO:0015804	neutral amino acid transport	164	7	1.64	0.00135	6
GO:0051716	cellular response to stimulus	5236	73	52.22	0.00148	6
GO:0009933	meristem structural organization	434	12	4.33	0.00151	6
GO:0006568	tryptophan metabolic process	218	8	2.17	0.00164	6
GO:0006586	indolalkylamine metabolic process	218	8	2.17	0.00164	6
GO:0016144	S-glycoside biosynthetic process	443	12	4.42	0.00179	6
GO:0019758	glycosinolate biosynthetic process	443	12	4.42	0.00179	6
GO:0019761	glucosinolate biosynthetic process	443	12	4.42	0.00179	6
GO:0048532	anatomical structure arrangement	443	12	4.42	0.00179	6
GO:0006878	cellular copper ion homeostasis	25	3	0.25	0.00192	6
GO:1901659	glycosyl compound biosynthetic process	457	12	4.56	0.00231	6
GO:0097435	supramolecular fiber organization	526	13	5.25	0.00261	6
GO:0016143	S-glycoside metabolic process	537	13	5.36	0.00311	6
GO:0019757	glycosinolate metabolic process	537	13	5.36	0.00311	6
GO:0019760	glucosinolate metabolic process	537	13	5.36	0.00311	6
GO:0002376	immune system process	2412	38	24.05	0.0035	6
GO:0009684	indoleacetic acid biosynthetic process	249	8	2.48	0.0037	6
GO:0042545	cell wall modification	363	10	3.62	0.00374	6
GO:0009683	indoleacetic acid metabolic process	250	8	2.49	0.00379	6
GO:0009963	positive regulation of flavonoid biosynt...	307	9	3.06	0.0039	6
GO:0009310	amine catabolic process	308	9	3.07	0.00399	6
GO:0042402	cellular biogenic amine catabolic proces...	308	9	3.07	0.00399	6
GO:0071554	cell wall organization or biogenesis	1419	25	14.15	0.00448	6
GO:0071396	cellular response to lipid	905	18	9.03	0.00459	6
GO:0055070	copper ion homeostasis	34	3	0.34	0.00468	6
GO:0009888	tissue development	2212	35	22.06	0.00471	6
GO:0006875	cellular metal ion homeostasis	260	8	2.59	0.00479	6
GO:0009813	flavonoid biosynthetic process	504	12	5.03	0.00503	6
GO:0000103	sulfate assimilation	35	3	0.35	0.00508	6
GO:0045595	regulation of cell differentiation	160	6	1.6	0.00552	6
GO:0009962	regulation of flavonoid biosynthetic pro...	326	9	3.25	0.00574	6
GO:0048468	cell development	1079	20	10.76	0.00622	6
GO:0009851	auxin biosynthetic process	272	8	2.71	0.00624	6
GO:0051301	cell division	586	13	5.84	0.00638	6
GO:0019748	secondary metabolic process	1461	25	14.57	0.00642	6
GO:0006576	cellular biogenic amine metabolic proces...	397	10	3.96	0.00691	6
GO:0009891	positive regulation of biosynthetic proc...	1318	23	13.14	0.00703	6
GO:0007049	cell cycle	1243	22	12.4	0.0071	6
GO:0009605	response to external stimulus	5031	67	50.17	0.00716	6
GO:0007062	sister chromatid cohesion	224	7	2.23	0.00748	6
GO:0009607	response to biotic stimulus	3720	52	37.1	0.00752	6
GO:0043207	response to external biotic stimulus	3720	52	37.1	0.00752	6
GO:0051707	response to other organism	3720	52	37.1	0.00752	6
GO:0034754	cellular hormone metabolic process	341	9	3.4	0.00761	6
GO:0007010	cytoskeleton organization	1029	19	10.26	0.00786	6
GO:0048522	positive regulation of cellular process	1650	27	16.45	0.0083	6
GO:1901657	glycosyl compound metabolic process	606	13	6.04	0.00833	6
GO:0045995	regulation of embryonic development	14	2	0.14	0.00833	6
GO:0000819	sister chromatid segregation	229	7	2.28	0.0084	6
GO:0042430	indole-containing compound metabolic pro...	349	9	3.48	0.00878	6
GO:0022622	root system development	1270	22	12.67	0.00899	6
GO:0048364	root development	1270	22	12.67	0.00899	6
GO:0045087	innate immune response	2152	33	21.46	0.0094	6
GO:0001101	response to acid chemical	3420	48	34.11	0.00952	6
GO:0044419	interspecies interaction between organis...	3769	52	37.59	0.00961	6
GO:1901700	response to oxygen-containing compound	5279	69	52.64	0.00964	6
GO:0042493	response to drug	2364	64	33.85	6.6e-07	7
GO:0009751	response to salicylic acid	1132	37	16.21	3.3e-06	7
GO:0010243	response to organonitrogen compound	1133	37	16.22	3.3e-06	7
GO:0001101	response to acid chemical	3420	80	48.97	7.1e-06	7
GO:1901698	response to nitrogen compound	1422	42	20.36	8.6e-06	7
GO:0042537	benzene-containing compound metabolic pr...	653	25	9.35	1e-05	7
GO:0031347	regulation of defense response	1410	41	20.19	1.6e-05	7
GO:0060548	negative regulation of cell death	506	21	7.25	1.6e-05	7
GO:0010200	response to chitin	1078	34	15.44	1.7e-05	7
GO:1901700	response to oxygen-containing compound	5279	110	75.59	2e-05	7
GO:0072330	monocarboxylic acid biosynthetic process	1375	40	19.69	2e-05	7
GO:0009867	jasmonic acid mediated signaling pathway	779	27	11.15	2.6e-05	7
GO:0071395	cellular response to jasmonic acid stimu...	779	27	11.15	2.6e-05	7
GO:0031348	negative regulation of defense response	748	26	10.71	3.5e-05	7
GO:0006952	defense response	3484	78	49.89	4.4e-05	7
GO:0080134	regulation of response to stress	1481	41	21.21	4.8e-05	7
GO:0048585	negative regulation of response to stimu...	909	29	13.02	5.9e-05	7
GO:0009696	salicylic acid metabolic process	561	21	8.03	7.1e-05	7
GO:0035556	intracellular signal transduction	1257	36	18	7.2e-05	7
GO:0046677	response to antibiotic	1618	43	23.17	8e-05	7
GO:0071229	cellular response to acid chemical	1671	44	23.93	8.1e-05	7
GO:0065008	regulation of biological quality	3337	74	47.78	9.6e-05	7
GO:0048583	regulation of response to stimulus	1794	46	25.69	0.0001	7
GO:0018958	phenol-containing compound metabolic pro...	577	21	8.26	0.00011	7
GO:0043069	negative regulation of programmed cell d...	495	19	7.09	0.00011	7
GO:0071705	nitrogen compound transport	3671	79	52.57	0.00014	7
GO:0042446	hormone biosynthetic process	1536	40	21.99	0.00022	7
GO:0009863	salicylic acid mediated signaling pathwa...	885	27	12.67	0.00022	7
GO:0009753	response to jasmonic acid	1229	34	17.6	0.00022	7
GO:0010941	regulation of cell death	1133	32	16.22	0.00023	7
GO:0071446	cellular response to salicylic acid stim...	890	27	12.74	0.00024	7
GO:0009620	response to fungus	1238	34	17.73	0.00025	7
GO:0009697	salicylic acid biosynthetic process	528	19	7.56	0.00026	7
GO:0045087	innate immune response	2152	51	30.82	0.00029	7
GO:0046189	phenol-containing compound biosynthetic ...	536	19	7.68	0.00031	7
GO:0071236	cellular response to antibiotic	907	27	12.99	0.00032	7
GO:0010363	regulation of plant-type hypersensitive ...	1054	30	15.09	0.00032	7
GO:0071702	organic substance transport	3709	78	53.11	0.00032	7
GO:0006468	protein phosphorylation	1515	39	21.69	0.00033	7
GO:0042445	hormone metabolic process	1727	43	24.73	0.00033	7
GO:0014070	response to organic cyclic compound	1622	41	23.23	0.00033	7
GO:0006955	immune response	2170	51	31.07	0.00035	7
GO:0009627	systemic acquired resistance	1117	31	15.99	0.00039	7
GO:0048519	negative regulation of biological proces...	2749	61	39.36	0.00042	7
GO:0002376	immune system process	2412	55	34.54	0.00043	7
GO:0045088	regulation of innate immune response	1132	31	16.21	0.00049	7
GO:0050776	regulation of immune response	1135	31	16.25	0.00051	7
GO:0080135	regulation of cellular response to stres...	1086	30	15.55	0.00052	7
GO:0002682	regulation of immune system process	1150	31	16.47	0.00063	7
GO:0035690	cellular response to drug	951	27	13.62	0.00066	7
GO:0010817	regulation of hormone levels	2065	48	29.57	0.00068	7
GO:0009814	defense response, incompatible interacti...	1364	35	19.53	0.0007	7
GO:0000165	MAPK cascade	619	20	8.86	0.0007	7
GO:0023014	signal transduction by protein phosphory...	619	20	8.86	0.0007	7
GO:0002831	regulation of response to biotic stimulu...	1159	31	16.6	0.00072	7
GO:0043067	regulation of programmed cell death	1110	30	15.89	0.00074	7
GO:0032101	regulation of response to external stimu...	1162	31	16.64	0.00075	7
GO:0006612	protein targeting to membrane	1061	29	15.19	0.00076	7
GO:0009626	plant-type hypersensitive response	1119	30	16.02	0.00084	7
GO:0072657	protein localization to membrane	1069	29	15.31	0.00085	7
GO:0090150	establishment of protein localization to...	1069	29	15.31	0.00085	7
GO:0006352	DNA-templated transcription, initiation	52	5	0.74	0.00088	7
GO:0034050	host programmed cell death induced by sy...	1125	30	16.11	0.00092	7
GO:0019439	aromatic compound catabolic process	734	22	10.51	0.00103	7
GO:1901701	cellular response to oxygen-containing c...	2055	47	29.43	0.00108	7
GO:0046700	heterocycle catabolic process	737	22	10.55	0.00108	7
GO:0044270	cellular nitrogen compound catabolic pro...	741	22	10.61	0.00116	7
GO:0071407	cellular response to organic cyclic comp...	993	27	14.22	0.00123	7
GO:0009862	systemic acquired resistance, salicylic ...	651	20	9.32	0.00128	7
GO:1901361	organic cyclic compound catabolic proces...	749	22	10.73	0.00132	7
GO:0009695	jasmonic acid biosynthetic process	344	13	4.93	0.00151	7
GO:0008219	cell death	1337	33	19.15	0.00184	7
GO:0044419	interspecies interaction between organis...	3769	75	53.97	0.002	7
GO:0009607	response to biotic stimulus	3720	74	53.27	0.00217	7
GO:0043207	response to external biotic stimulus	3720	74	53.27	0.00217	7
GO:0051707	response to other organism	3720	74	53.27	0.00217	7
GO:0098542	defense response to other organism	3013	62	43.14	0.00238	7
GO:0009820	alkaloid metabolic process	19	3	0.27	0.00238	7
GO:0009821	alkaloid biosynthetic process	19	3	0.27	0.00238	7
GO:0010033	response to organic substance	6145	112	87.99	0.00304	7
GO:0006357	regulation of transcription by RNA polym...	21	3	0.3	0.0032	7
GO:0006950	response to stress	8501	148	121.73	0.00336	7
GO:0012501	programmed cell death	1228	30	17.58	0.0034	7
GO:0006865	amino acid transport	564	17	8.08	0.00348	7
GO:0050832	defense response to fungus	864	23	12.37	0.00358	7
GO:0015833	peptide transport	2858	58	40.93	0.00443	7
GO:0006857	oligopeptide transport	219	9	3.14	0.00453	7
GO:0006366	transcription by RNA polymerase II	143	7	2.05	0.00465	7
GO:0002679	respiratory burst involved in defense re...	306	11	4.38	0.00493	7
GO:0045730	respiratory burst	306	11	4.38	0.00493	7
GO:0007165	signal transduction	3295	65	47.18	0.00495	7
GO:0009755	hormone-mediated signaling pathway	1820	40	26.06	0.00495	7
GO:0042886	amide transport	2876	58	41.18	0.00504	7
GO:0070887	cellular response to chemical stimulus	2763	56	39.56	0.00529	7
GO:0009694	jasmonic acid metabolic process	402	13	5.76	0.00568	7
GO:0032870	cellular response to hormone stimulus	2066	44	29.58	0.00569	7
GO:0071495	cellular response to endogenous stimulus	2076	44	29.73	0.00619	7
GO:0052545	callose localization	230	9	3.29	0.00619	7
GO:0065007	biological regulation	10506	176	150.44	0.00622	7
GO:0009725	response to hormone	4130	78	59.14	0.00624	7
GO:0071310	cellular response to organic substance	2488	51	35.63	0.00624	7
GO:0016050	vesicle organization	27	3	0.39	0.00661	7
GO:0009719	response to endogenous stimulus	4140	78	59.28	0.00662	7
GO:0015824	proline transport	153	7	2.19	0.00669	7
GO:0006464	cellular protein modification process	3969	75	56.83	0.00725	7
GO:0036211	protein modification process	3969	75	56.83	0.00725	7
GO:0033037	polysaccharide localization	238	9	3.41	0.00768	7
GO:0007154	cell communication	3987	75	57.09	0.00805	7
GO:0009617	response to bacterium	1477	33	21.15	0.00817	7
GO:0052542	defense response by callose deposition	159	7	2.28	0.00819	7
GO:0009660	amyloplast organization	10	2	0.14	0.00853	7
GO:0017000	antibiotic biosynthetic process	721	19	10.32	0.00854	7
GO:0015849	organic acid transport	621	17	8.89	0.0088	7
GO:0046942	carboxylic acid transport	621	17	8.89	0.0088	7
GO:0010337	regulation of salicylic acid metabolic p...	30	3	0.43	0.00889	7
GO:0015711	organic anion transport	675	18	9.67	0.00921	7
GO:0015804	neutral amino acid transport	164	7	2.35	0.00962	7
GO:0016999	antibiotic metabolic process	1160	27	16.61	0.00975	7
GO:0043248	proteasome assembly	570	18	4.1	2e-07	8
GO:0051788	response to misfolded protein	570	18	4.1	2e-07	8
GO:0035966	response to topologically incorrect prot...	1111	24	7.99	1.8e-06	8
GO:0080129	proteasome core complex assembly	459	14	3.3	6.8e-06	8
GO:0006511	ubiquitin-dependent protein catabolic pr...	897	20	6.45	8.7e-06	8
GO:0019941	modification-dependent protein catabolic...	902	20	6.49	9.4e-06	8
GO:0043632	modification-dependent macromolecule cat...	902	20	6.49	9.4e-06	8
GO:0051603	proteolysis involved in cellular protein...	1174	23	8.44	1.5e-05	8
GO:1901575	organic substance catabolic process	3895	50	28.01	3e-05	8
GO:0010359	regulation of anion channel activity	51	5	0.37	3.3e-05	8
GO:0006102	isocitrate metabolic process	26	4	0.19	3.4e-05	8
GO:1902652	secondary alcohol metabolic process	26	4	0.19	3.4e-05	8
GO:0022898	regulation of transmembrane transporter ...	52	5	0.37	3.6e-05	8
GO:0032409	regulation of transporter activity	52	5	0.37	3.6e-05	8
GO:0032412	regulation of ion transmembrane transpor...	52	5	0.37	3.6e-05	8
GO:0044257	cellular protein catabolic process	1250	23	8.99	3.9e-05	8
GO:0030163	protein catabolic process	1273	23	9.16	5.1e-05	8
GO:0015980	energy derivation by oxidation of organi...	234	9	1.68	5.4e-05	8
GO:0045333	cellular respiration	234	9	1.68	5.4e-05	8
GO:1901565	organonitrogen compound catabolic proces...	2018	31	14.51	5.5e-05	8
GO:0006508	proteolysis	1922	30	13.82	5.5e-05	8
GO:0044070	regulation of anion transport	59	5	0.42	6.7e-05	8
GO:1903959	regulation of anion transmembrane transp...	59	5	0.42	6.7e-05	8
GO:0072350	tricarboxylic acid metabolic process	31	4	0.22	7e-05	8
GO:0009056	catabolic process	4473	54	32.17	7.1e-05	8
GO:0010498	proteasomal protein catabolic process	599	14	4.31	0.00012	8
GO:0044265	cellular macromolecule catabolic process	1638	26	11.78	0.00014	8
GO:0044248	cellular catabolic process	3493	44	25.12	0.00015	8
GO:0043161	proteasome-mediated ubiquitin-dependent ...	332	10	2.39	0.00016	8
GO:0009853	photorespiration	540	13	3.88	0.00016	8
GO:1901658	glycosyl compound catabolic process	73	5	0.52	0.00019	8
GO:0006119	oxidative phosphorylation	40	4	0.29	0.00019	8
GO:0042773	ATP synthesis coupled electron transport	40	4	0.29	0.00019	8
GO:0042775	mitochondrial ATP synthesis coupled elec...	40	4	0.29	0.00019	8
GO:0046034	ATP metabolic process	802	16	5.77	0.00025	8
GO:1901136	carbohydrate derivative catabolic proces...	81	5	0.58	0.0003	8
GO:0006820	anion transport	1074	19	7.72	0.00031	8
GO:0043094	cellular metabolic compound salvage	577	13	4.15	0.00031	8
GO:0022904	respiratory electron transport chain	47	4	0.34	0.00036	8
GO:0034622	cellular protein-containing complex asse...	1569	24	11.28	0.00043	8
GO:0046686	response to cadmium ion	1577	24	11.34	0.00046	8
GO:0009057	macromolecule catabolic process	1780	26	12.8	0.00049	8
GO:0065003	protein-containing complex assembly	1616	24	11.62	0.00065	8
GO:0043933	protein-containing complex subunit organ...	1656	24	11.91	0.00091	8
GO:0009060	aerobic respiration	155	6	1.11	0.00093	8
GO:0044267	cellular protein metabolic process	6340	65	45.6	0.00124	8
GO:1901615	organic hydroxy compound metabolic proce...	1701	24	12.23	0.0013	8
GO:0016310	phosphorylation	2324	30	16.71	0.00134	8
GO:0044282	small molecule catabolic process	1605	23	11.54	0.00135	8
GO:0072521	purine-containing compound metabolic pro...	1140	18	8.2	0.0016	8
GO:0098656	anion transmembrane transport	119	5	0.86	0.00173	8
GO:0016045	detection of bacterium	35	3	0.25	0.00203	8
GO:0098543	detection of other organism	35	3	0.25	0.00203	8
GO:1901564	organonitrogen compound metabolic proces...	9913	92	71.29	0.00217	8
GO:0009960	endosperm development	36	3	0.26	0.0022	8
GO:0019538	protein metabolic process	6859	68	49.33	0.00223	8
GO:0098581	detection of external biotic stimulus	37	3	0.27	0.00238	8
GO:0009150	purine ribonucleotide metabolic process	1002	16	7.21	0.00257	8
GO:0010038	response to metal ion	1794	24	12.9	0.00262	8
GO:0044281	small molecule metabolic process	6656	66	47.87	0.00265	8
GO:0006096	glycolytic process	739	13	5.31	0.00285	8
GO:0006165	nucleoside diphosphate phosphorylation	739	13	5.31	0.00285	8
GO:0006757	ATP generation from ADP	739	13	5.31	0.00285	8
GO:0009135	purine nucleoside diphosphate metabolic ...	740	13	5.32	0.00289	8
GO:0009179	purine ribonucleoside diphosphate metabo...	740	13	5.32	0.00289	8
GO:0009185	ribonucleoside diphosphate metabolic pro...	740	13	5.32	0.00289	8
GO:0046031	ADP metabolic process	740	13	5.32	0.00289	8
GO:0022607	cellular component assembly	2233	28	16.06	0.00294	8
GO:0046939	nucleotide phosphorylation	742	13	5.34	0.00295	8
GO:0042343	indole glucosinolate metabolic process	40	3	0.29	0.00298	8
GO:0009132	nucleoside diphosphate metabolic process	745	13	5.36	0.00306	8
GO:0042446	hormone biosynthetic process	1536	21	11.05	0.00376	8
GO:0016145	S-glycoside catabolic process	44	3	0.32	0.00391	8
GO:0019759	glycosinolate catabolic process	44	3	0.32	0.00391	8
GO:0019762	glucosinolate catabolic process	44	3	0.32	0.00391	8
GO:0043455	regulation of secondary metabolic proces...	44	3	0.32	0.00391	8
GO:0032787	monocarboxylic acid metabolic process	3412	38	24.54	0.00424	8
GO:0006152	purine nucleoside catabolic process	14	2	0.1	0.00443	8
GO:0015700	arsenite transport	14	2	0.1	0.00443	8
GO:0052482	defense response by cell wall thickening	48	3	0.35	0.005	8
GO:0052544	defense response by callose deposition i...	48	3	0.35	0.005	8
GO:0072330	monocarboxylic acid biosynthetic process	1375	19	9.89	0.00516	8
GO:0016192	vesicle-mediated transport	1387	19	9.97	0.00564	8
GO:0006163	purine nucleotide metabolic process	1090	16	7.84	0.00575	8
GO:0042454	ribonucleoside catabolic process	16	2	0.12	0.00578	8
GO:0006811	ion transport	2246	27	16.15	0.0061	8
GO:0005996	monosaccharide metabolic process	1104	16	7.94	0.00647	8
GO:0006120	mitochondrial electron transport, NADH t...	17	2	0.12	0.00652	8
GO:0043436	oxoacid metabolic process	4831	49	34.74	0.00714	8
GO:0006082	organic acid metabolic process	4834	49	34.76	0.00722	8
GO:0009164	nucleoside catabolic process	18	2	0.13	0.0073	8
GO:0010439	regulation of glucosinolate biosynthetic...	18	2	0.13	0.0073	8
GO:0034656	nucleobase-containing small molecule cat...	18	2	0.13	0.0073	8
GO:0044273	sulfur compound catabolic process	57	3	0.41	0.00807	8
GO:0006006	glucose metabolic process	935	14	6.72	0.00809	8
GO:0016043	cellular component organization	6003	58	43.17	0.00909	8
GO:0007030	Golgi organization	673	11	4.84	0.00991	8
GO:0055086	nucleobase-containing small molecule met...	1925	20	7.26	3.3e-05	9
GO:0018126	protein hydroxylation	26	3	0.1	0.00013	9
GO:0018401	peptidyl-proline hydroxylation to 4-hydr...	26	3	0.1	0.00013	9
GO:0019511	peptidyl-proline hydroxylation	26	3	0.1	0.00013	9
GO:0046034	ATP metabolic process	802	11	3.02	0.00023	9
GO:0015980	energy derivation by oxidation of organi...	234	6	0.88	0.00027	9
GO:0045333	cellular respiration	234	6	0.88	0.00027	9
GO:0005996	monosaccharide metabolic process	1104	13	4.16	0.00028	9
GO:0006753	nucleoside phosphate metabolic process	1755	17	6.62	0.00032	9
GO:0043248	proteasome assembly	570	9	2.15	0.00032	9
GO:0051788	response to misfolded protein	570	9	2.15	0.00032	9
GO:0010498	proteasomal protein catabolic process	599	9	2.26	0.00046	9
GO:0051603	proteolysis involved in cellular protein...	1174	13	4.43	0.0005	9
GO:0006096	glycolytic process	739	10	2.79	0.0005	9
GO:0006165	nucleoside diphosphate phosphorylation	739	10	2.79	0.0005	9
GO:0006757	ATP generation from ADP	739	10	2.79	0.0005	9
GO:0009135	purine nucleoside diphosphate metabolic ...	740	10	2.79	0.00051	9
GO:0009179	purine ribonucleoside diphosphate metabo...	740	10	2.79	0.00051	9
GO:0009185	ribonucleoside diphosphate metabolic pro...	740	10	2.79	0.00051	9
GO:0046031	ADP metabolic process	740	10	2.79	0.00051	9
GO:0046939	nucleotide phosphorylation	742	10	2.8	0.00052	9
GO:0009132	nucleoside diphosphate metabolic process	745	10	2.81	0.00053	9
GO:0016052	carbohydrate catabolic process	1199	13	4.52	0.00061	9
GO:0005975	carbohydrate metabolic process	3160	24	11.92	0.00066	9
GO:0009117	nucleotide metabolic process	1745	16	6.58	0.00087	9
GO:0046686	response to cadmium ion	1577	15	5.95	0.00088	9
GO:0044257	cellular protein catabolic process	1250	13	4.71	0.00089	9
GO:0030163	protein catabolic process	1273	13	4.8	0.00105	9
GO:0009150	purine ribonucleotide metabolic process	1002	11	3.78	0.00146	9
GO:0009749	response to glucose	229	5	0.86	0.0018	9
GO:0080129	proteasome core complex assembly	459	7	1.73	0.00182	9
GO:0009259	ribonucleotide metabolic process	1358	13	5.12	0.00186	9
GO:0019693	ribose phosphate metabolic process	1358	13	5.12	0.00186	9
GO:0006511	ubiquitin-dependent protein catabolic pr...	897	10	3.38	0.00215	9
GO:0019941	modification-dependent protein catabolic...	902	10	3.4	0.00223	9
GO:0043632	modification-dependent macromolecule cat...	902	10	3.4	0.00223	9
GO:0006163	purine nucleotide metabolic process	1090	11	4.11	0.00281	9
GO:0055114	oxidation-reduction process	1426	13	5.38	0.00285	9
GO:0009060	aerobic respiration	155	4	0.58	0.00287	9
GO:0006006	glucose metabolic process	935	10	3.53	0.00289	9
GO:0010038	response to metal ion	1794	15	6.77	0.0031	9
GO:0072521	purine-containing compound metabolic pro...	1140	11	4.3	0.00394	9
GO:0018208	peptidyl-proline modification	85	3	0.32	0.00413	9
GO:0019318	hexose metabolic process	993	10	3.75	0.00442	9
GO:1901575	organic substance catabolic process	3895	25	14.69	0.00513	9
GO:0009225	nucleotide-sugar metabolic process	96	3	0.36	0.00579	9
GO:0042732	D-xylose metabolic process	96	3	0.36	0.00579	9
GO:0019321	pentose metabolic process	102	3	0.38	0.00685	9
GO:0009056	catabolic process	4473	27	16.87	0.00811	9
GO:0043161	proteasome-mediated ubiquitin-dependent ...	332	5	1.25	0.00862	9
GO:0044265	cellular macromolecule catabolic process	1638	13	6.18	0.00891	9
GO:0010038	response to metal ion	1794	24	8.43	3.4e-06	10
GO:0046686	response to cadmium ion	1577	22	7.41	4.7e-06	10
GO:0019752	carboxylic acid metabolic process	4586	42	21.55	1e-05	10
GO:0009259	ribonucleotide metabolic process	1358	19	6.38	2.2e-05	10
GO:0019693	ribose phosphate metabolic process	1358	19	6.38	2.2e-05	10
GO:0043436	oxoacid metabolic process	4831	42	22.7	3.6e-05	10
GO:0006082	organic acid metabolic process	4834	42	22.71	3.7e-05	10
GO:0044281	small molecule metabolic process	6656	52	31.27	5.7e-05	10
GO:0022607	cellular component assembly	2233	24	10.49	0.00012	10
GO:0006526	arginine biosynthetic process	21	3	0.1	0.00013	10
GO:0016226	iron-sulfur cluster assembly	245	7	1.15	0.00017	10
GO:0031163	metallo-sulfur cluster assembly	245	7	1.15	0.00017	10
GO:0006163	purine nucleotide metabolic process	1090	15	5.12	0.0002	10
GO:0006090	pyruvate metabolic process	1343	17	6.31	0.0002	10
GO:0009117	nucleotide metabolic process	1745	20	8.2	0.0002	10
GO:0006096	glycolytic process	739	12	3.47	0.0002	10
GO:0006165	nucleoside diphosphate phosphorylation	739	12	3.47	0.0002	10
GO:0006757	ATP generation from ADP	739	12	3.47	0.0002	10
GO:0006091	generation of precursor metabolites and ...	1886	21	8.86	0.0002	10
GO:0009135	purine nucleoside diphosphate metabolic ...	740	12	3.48	0.00021	10
GO:0009179	purine ribonucleoside diphosphate metabo...	740	12	3.48	0.00021	10
GO:0009185	ribonucleoside diphosphate metabolic pro...	740	12	3.48	0.00021	10
GO:0046031	ADP metabolic process	740	12	3.48	0.00021	10
GO:0046939	nucleotide phosphorylation	742	12	3.49	0.00021	10
GO:0006753	nucleoside phosphate metabolic process	1755	20	8.25	0.00022	10
GO:0009132	nucleoside diphosphate metabolic process	745	12	3.5	0.00022	10
GO:0006418	tRNA aminoacylation for protein translat...	125	5	0.59	0.00032	10
GO:0043038	amino acid activation	125	5	0.59	0.00032	10
GO:0043039	tRNA aminoacylation	125	5	0.59	0.00032	10
GO:0072521	purine-containing compound metabolic pro...	1140	15	5.36	0.00032	10
GO:0080129	proteasome core complex assembly	459	9	2.16	0.00034	10
GO:0006525	arginine metabolic process	29	3	0.14	0.00034	10
GO:0043248	proteasome assembly	570	10	2.68	0.00038	10
GO:0051788	response to misfolded protein	570	10	2.68	0.00038	10
GO:0046034	ATP metabolic process	802	12	3.77	0.00042	10
GO:0010035	response to inorganic substance	3408	30	16.01	0.00052	10
GO:0006094	gluconeogenesis	593	10	2.79	0.00052	10
GO:0006563	L-serine metabolic process	34	3	0.16	0.00055	10
GO:0019319	hexose biosynthetic process	604	10	2.84	0.0006	10
GO:0055086	nucleobase-containing small molecule met...	1925	20	9.04	0.0007	10
GO:0035670	plant-type ovary development	314	7	1.48	0.00074	10
GO:0048481	plant ovule development	314	7	1.48	0.00074	10
GO:0046364	monosaccharide biosynthetic process	627	10	2.95	0.00079	10
GO:0044085	cellular component biogenesis	3346	29	15.72	0.00084	10
GO:0009150	purine ribonucleotide metabolic process	1002	13	4.71	0.00092	10
GO:0048564	photosystem I assembly	10	2	0.05	0.00096	10
GO:0080140	regulation of jasmonic acid metabolic pr...	10	2	0.05	0.00096	10
GO:0006520	cellular amino acid metabolic process	1729	18	8.12	0.00129	10
GO:0009657	plastid organization	1042	13	4.9	0.00131	10
GO:0015714	phosphoenolpyruvate transport	12	2	0.06	0.0014	10
GO:0042304	regulation of fatty acid biosynthetic pr...	13	2	0.06	0.00165	10
GO:0006399	tRNA metabolic process	266	6	1.25	0.00166	10
GO:0043094	cellular metabolic compound salvage	577	9	2.71	0.00169	10
GO:0009260	ribonucleotide biosynthetic process	470	8	2.21	0.00177	10
GO:0046390	ribose phosphate biosynthetic process	470	8	2.21	0.00177	10
GO:0009084	glutamine family amino acid biosynthetic...	51	3	0.24	0.00179	10
GO:0009218	pyrimidine ribonucleotide metabolic proc...	370	7	1.74	0.00189	10
GO:0009220	pyrimidine ribonucleotide biosynthetic p...	370	7	1.74	0.00189	10
GO:0010587	miRNA catabolic process	14	2	0.07	0.00192	10
GO:0030307	positive regulation of cell growth	14	2	0.07	0.00192	10
GO:0019637	organophosphate metabolic process	3043	26	14.3	0.00197	10
GO:0043604	amide biosynthetic process	1507	16	7.08	0.00199	10
GO:0006220	pyrimidine nucleotide metabolic process	374	7	1.76	0.00201	10
GO:0006221	pyrimidine nucleotide biosynthetic proce...	374	7	1.76	0.00201	10
GO:0006833	water transport	480	8	2.26	0.00202	10
GO:0042044	fluid transport	480	8	2.26	0.00202	10
GO:0044271	cellular nitrogen compound biosynthetic ...	6175	44	29.01	0.00202	10
GO:0016043	cellular component organization	6003	43	28.21	0.00209	10
GO:0006139	nucleobase-containing compound metabolic...	7869	53	36.97	0.00212	10
GO:0034661	ncRNA catabolic process	15	2	0.07	0.00221	10
GO:0032787	monocarboxylic acid metabolic process	3412	28	16.03	0.00235	10
GO:0010586	miRNA metabolic process	16	2	0.08	0.00252	10
GO:0072528	pyrimidine-containing compound biosynthe...	396	7	1.86	0.00277	10
GO:1901564	organonitrogen compound metabolic proces...	9913	63	46.58	0.00281	10
GO:0048440	carpel development	398	7	1.87	0.00284	10
GO:0009658	chloroplast organization	624	9	2.93	0.00285	10
GO:0006412	translation	1424	15	6.69	0.00296	10
GO:0034622	cellular protein-containing complex asse...	1569	16	7.37	0.00296	10
GO:0009668	plastid membrane organization	514	8	2.42	0.00307	10
GO:0010027	thylakoid membrane organization	514	8	2.42	0.00307	10
GO:0000373	Group II intron splicing	18	2	0.08	0.00319	10
GO:0043043	peptide biosynthetic process	1438	15	6.76	0.00324	10
GO:0072527	pyrimidine-containing compound metabolic...	411	7	1.93	0.00339	10
GO:0010043	response to zinc ion	131	4	0.62	0.00346	10
GO:0071840	cellular component organization or bioge...	6724	46	31.59	0.00354	10
GO:0015713	phosphoglycerate transmembrane transport	19	2	0.09	0.00356	10
GO:0019217	regulation of fatty acid metabolic proce...	19	2	0.09	0.00356	10
GO:0042873	aldonate transmembrane transport	19	2	0.09	0.00356	10
GO:0034641	cellular nitrogen compound metabolic pro...	9427	60	44.29	0.00371	10
GO:0048467	gynoecium development	421	7	1.98	0.00387	10
GO:0065003	protein-containing complex assembly	1616	16	7.59	0.00394	10
GO:0006518	peptide metabolic process	1472	15	6.92	0.00402	10
GO:0009853	photorespiration	540	8	2.54	0.00412	10
GO:0016052	carbohydrate catabolic process	1199	13	5.63	0.0044	10
GO:0031407	oxylipin metabolic process	71	3	0.33	0.0046	10
GO:0006970	response to osmotic stress	2420	21	11.37	0.00464	10
GO:0006354	DNA-templated transcription, elongation	143	4	0.67	0.00472	10
GO:0006006	glucose metabolic process	935	11	4.39	0.00477	10
GO:0043933	protein-containing complex subunit organ...	1656	16	7.78	0.00498	10
GO:0061024	membrane organization	558	8	2.62	0.00501	10
GO:0044237	cellular metabolic process	17080	96	80.25	0.00533	10
GO:0045927	positive regulation of growth	26	2	0.12	0.00662	10
GO:0009064	glutamine family amino acid metabolic pr...	82	3	0.39	0.00686	10
GO:0009124	nucleoside monophosphate biosynthetic pr...	27	2	0.13	0.00713	10
GO:0009156	ribonucleoside monophosphate biosyntheti...	27	2	0.13	0.00713	10
GO:0019318	hexose metabolic process	993	11	4.67	0.00738	10
GO:1901566	organonitrogen compound biosynthetic pro...	4955	35	23.28	0.00761	10
GO:0046483	heterocycle metabolic process	8745	55	41.09	0.0079	10
GO:0043603	cellular amide metabolic process	1745	16	8.2	0.00808	10
GO:0034660	ncRNA metabolic process	1008	11	4.74	0.00821	10
GO:0044283	small molecule biosynthetic process	3229	25	15.17	0.00856	10
GO:0009165	nucleotide biosynthetic process	743	9	3.49	0.00868	10
GO:1901293	nucleoside phosphate biosynthetic proces...	745	9	3.5	0.00882	10
GO:1901264	carbohydrate derivative transport	91	3	0.43	0.00913	10
GO:0006544	glycine metabolic process	175	4	0.82	0.00951	10
GO:0051603	proteolysis involved in cellular protein...	1174	12	5.52	0.00959	10
GO:0006730	one-carbon metabolic process	32	2	0.15	0.00992	10
GO:0006412	translation	1424	47	15.52	1.4e-11	11
GO:0043043	peptide biosynthetic process	1438	47	15.67	2e-11	11
GO:0043604	amide biosynthetic process	1507	48	16.43	2.9e-11	11
GO:0006518	peptide metabolic process	1472	47	16.04	4.4e-11	11
GO:0043603	cellular amide metabolic process	1745	50	19.02	4.3e-10	11
GO:0034645	cellular macromolecule biosynthetic proc...	6783	108	73.93	1.1e-05	11
GO:0009059	macromolecule biosynthetic process	7027	109	76.59	3.1e-05	11
GO:0044271	cellular nitrogen compound biosynthetic ...	6175	98	67.3	3.9e-05	11
GO:0042254	ribosome biogenesis	1008	26	10.99	5.1e-05	11
GO:0022613	ribonucleoprotein complex biogenesis	1022	26	11.14	6.4e-05	11
GO:0030490	maturation of SSU-rRNA	31	4	0.34	0.00035	11
GO:0042274	ribosomal small subunit biogenesis	57	5	0.62	0.00039	11
GO:0006407	rRNA export from nucleus	15	3	0.16	0.00053	11
GO:0051029	rRNA transport	15	3	0.16	0.00053	11
GO:0071428	rRNA-containing ribonucleoprotein comple...	15	3	0.16	0.00053	11
GO:0000447	endonucleolytic cleavage in ITS1 to sepa...	16	3	0.17	0.00065	11
GO:0000460	maturation of 5.8S rRNA	16	3	0.17	0.00065	11
GO:0000461	endonucleolytic cleavage to generate mat...	16	3	0.17	0.00065	11
GO:0000466	maturation of 5.8S rRNA from tricistroni...	16	3	0.17	0.00065	11
GO:0000479	endonucleolytic cleavage of tricistronic...	16	3	0.17	0.00065	11
GO:0044249	cellular biosynthetic process	11010	149	120	0.00067	11
GO:0006260	DNA replication	369	12	4.02	0.00081	11
GO:0008283	cell population proliferation	377	12	4.11	0.00097	11
GO:1901576	organic substance biosynthetic process	11998	159	130.77	0.00105	11
GO:0031125	rRNA 3'-end processing	19	3	0.21	0.00109	11
GO:0010467	gene expression	6601	96	71.95	0.00115	11
GO:0009058	biosynthetic process	12255	161	133.57	0.00145	11
GO:0097064	ncRNA export from nucleus	22	3	0.24	0.00169	11
GO:0006414	translational elongation	81	5	0.88	0.00195	11
GO:0010876	lipid localization	370	11	4.03	0.00266	11
GO:0034641	cellular nitrogen compound metabolic pro...	9427	127	102.75	0.00278	11
GO:0043628	ncRNA 3'-end processing	27	3	0.29	0.00309	11
GO:0006261	DNA-dependent DNA replication	326	10	3.55	0.00328	11
GO:0044267	cellular protein metabolic process	6340	90	69.1	0.0036	11
GO:0000462	maturation of SSU-rRNA from tricistronic...	29	3	0.32	0.0038	11
GO:0009658	chloroplast organization	624	15	6.8	0.00383	11
GO:0009668	plastid membrane organization	514	13	5.6	0.00454	11
GO:0010027	thylakoid membrane organization	514	13	5.6	0.00454	11
GO:0009657	plastid organization	1042	21	11.36	0.00547	11
GO:0019538	protein metabolic process	6859	95	74.76	0.00559	11
GO:1901566	organonitrogen compound biosynthetic pro...	4955	72	54.01	0.00578	11
GO:0006869	lipid transport	202	7	2.2	0.00693	11
GO:0072348	sulfur compound transport	36	3	0.39	0.00702	11
GO:0061024	membrane organization	558	13	6.08	0.00878	11
GO:0000028	ribosomal small subunit assembly	14	2	0.15	0.00989	11
GO:0042255	ribosome assembly	14	2	0.15	0.00989	11
GO:0006412	translation	1424	125	23.4	< 1e-30	12
GO:0043043	peptide biosynthetic process	1438	125	23.63	< 1e-30	12
GO:0006518	peptide metabolic process	1472	125	24.18	< 1e-30	12
GO:0043604	amide biosynthetic process	1507	126	24.76	< 1e-30	12
GO:0043603	cellular amide metabolic process	1745	126	28.67	< 1e-30	12
GO:0001510	RNA methylation	586	56	9.63	2.2e-26	12
GO:0010467	gene expression	6601	214	108.45	2.4e-26	12
GO:0034645	cellular macromolecule biosynthetic proc...	6783	206	111.44	1.8e-21	12
GO:0044271	cellular nitrogen compound biosynthetic ...	6175	193	101.45	3.1e-21	12
GO:0009059	macromolecule biosynthetic process	7027	208	115.45	2.4e-20	12
GO:0032259	methylation	1099	66	18.06	9.8e-20	12
GO:0043414	macromolecule methylation	1099	66	18.06	9.8e-20	12
GO:0009451	RNA modification	845	57	13.88	1.9e-19	12
GO:0044267	cellular protein metabolic process	6340	190	104.16	9e-19	12
GO:0019538	protein metabolic process	6859	200	112.69	1.3e-18	12
GO:0034641	cellular nitrogen compound metabolic pro...	9427	245	154.88	3.2e-17	12
GO:1901566	organonitrogen compound biosynthetic pro...	4955	153	81.41	1e-15	12
GO:0044260	cellular macromolecule metabolic process	10535	260	173.08	1.3e-15	12
GO:0043170	macromolecule metabolic process	12257	284	201.37	8.2e-14	12
GO:0006807	nitrogen compound metabolic process	13800	300	226.72	4.3e-11	12
GO:1901564	organonitrogen compound metabolic proces...	9913	232	162.86	8.9e-11	12
GO:1901576	organic substance biosynthetic process	11998	266	197.12	3.5e-10	12
GO:0042254	ribosome biogenesis	1008	46	16.56	5.7e-10	12
GO:0006414	translational elongation	81	13	1.33	7.4e-10	12
GO:0022613	ribonucleoprotein complex biogenesis	1022	46	16.79	8.9e-10	12
GO:0009058	biosynthetic process	12255	267	201.34	2.3e-09	12
GO:0044238	primary metabolic process	15906	325	261.32	7.8e-09	12
GO:0044249	cellular biosynthetic process	11010	241	180.88	2.5e-08	12
GO:0042274	ribosomal small subunit biogenesis	57	10	0.94	2.8e-08	12
GO:0090304	nucleic acid metabolic process	6367	155	104.6	7.2e-08	12
GO:0016070	RNA metabolic process	5895	144	96.85	2.2e-07	12
GO:0008152	metabolic process	18638	358	306.21	1.2e-06	12
GO:0071704	organic substance metabolic process	17520	339	287.84	2.2e-06	12
GO:0044237	cellular metabolic process	17080	332	280.61	2.2e-06	12
GO:0006139	nucleobase-containing compound metabolic...	7869	175	129.28	3.5e-06	12
GO:0044085	cellular component biogenesis	3346	87	54.97	1.1e-05	12
GO:0040029	regulation of gene expression, epigeneti...	564	23	9.27	7.2e-05	12
GO:0000462	maturation of SSU-rRNA from tricistronic...	29	5	0.48	0.0001	12
GO:1902275	regulation of chromatin organization	30	5	0.49	0.00012	12
GO:0030490	maturation of SSU-rRNA	31	5	0.51	0.00014	12
GO:0045814	negative regulation of gene expression, ...	208	12	3.42	0.00018	12
GO:0046483	heterocycle metabolic process	8745	180	143.67	0.00025	12
GO:0048574	long-day photoperiodism, flowering	78	7	1.28	0.0003	12
GO:0048571	long-day photoperiodism	80	7	1.31	0.00035	12
GO:0006006	glucose metabolic process	935	30	15.36	0.00044	12
GO:0048830	adventitious root development	10	3	0.16	0.00049	12
GO:0035196	production of miRNAs involved in gene si...	272	13	4.47	0.00062	12
GO:0016052	carbohydrate catabolic process	1199	35	19.7	0.00083	12
GO:0005983	starch catabolic process	46	5	0.76	0.00092	12
GO:0009251	glucan catabolic process	46	5	0.76	0.00092	12
GO:0044247	cellular polysaccharide catabolic proces...	46	5	0.76	0.00092	12
GO:0030422	production of siRNA involved in RNA inte...	285	13	4.68	0.00096	12
GO:0009292	genetic transfer	70	6	1.15	0.00103	12
GO:0009294	DNA mediated transformation	70	6	1.15	0.00103	12
GO:0044764	multi-organism cellular process	70	6	1.15	0.00103	12
GO:0031058	positive regulation of histone modificat...	13	3	0.21	0.00112	12
GO:0031062	positive regulation of histone methylati...	13	3	0.21	0.00112	12
GO:0019318	hexose metabolic process	993	30	16.31	0.00113	12
GO:0031050	dsRNA processing	294	13	4.83	0.00127	12
GO:0070918	production of small RNA involved in gene...	294	13	4.83	0.00127	12
GO:1905269	positive regulation of chromatin organiz...	14	3	0.23	0.0014	12
GO:2001252	positive regulation of chromosome organi...	14	3	0.23	0.0014	12
GO:0035195	gene silencing by miRNA	298	13	4.9	0.00143	12
GO:0007623	circadian rhythm	456	17	7.49	0.00161	12
GO:0048511	rhythmic process	456	17	7.49	0.00161	12
GO:0043412	macromolecule modification	4854	104	79.75	0.00234	12
GO:0042752	regulation of circadian rhythm	145	8	2.38	0.00282	12
GO:0005996	monosaccharide metabolic process	1104	31	18.14	0.00289	12
GO:0042545	cell wall modification	363	14	5.96	0.00297	12
GO:0006725	cellular aromatic compound metabolic pro...	9313	182	153	0.00313	12
GO:0031401	positive regulation of protein modificat...	19	3	0.31	0.00351	12
GO:0051568	histone H3-K4 methylation	19	3	0.31	0.00351	12
GO:0016458	gene silencing	583	19	9.58	0.00396	12
GO:0031060	regulation of histone methylation	20	3	0.33	0.00408	12
GO:0048586	regulation of long-day photoperiodism, f...	20	3	0.33	0.00408	12
GO:0009664	plant-type cell wall organization	509	17	8.36	0.00491	12
GO:0010224	response to UV-B	230	10	3.78	0.00499	12
GO:0044275	cellular carbohydrate catabolic process	68	5	1.12	0.00523	12
GO:1901360	organic cyclic compound metabolic proces...	9606	185	157.82	0.0055	12
GO:0051128	regulation of cellular component organiz...	648	20	10.65	0.00572	12
GO:0000272	polysaccharide catabolic process	132	7	2.17	0.00629	12
GO:0016246	RNA interference	356	13	5.85	0.00645	12
GO:0006342	chromatin silencing	202	9	3.32	0.00647	12
GO:0031056	regulation of histone modification	24	3	0.39	0.0069	12
GO:0043687	post-translational protein modification	205	9	3.37	0.00709	12
GO:0010305	leaf vascular tissue pattern formation	51	4	0.84	0.00979	12
GO:0006094	gluconeogenesis	593	18	9.74	0.00996	12
GO:0007623	circadian rhythm	456	14	3.25	5.7e-06	13
GO:0048511	rhythmic process	456	14	3.25	5.7e-06	13
GO:0009741	response to brassinosteroid	270	10	1.92	2.6e-05	13
GO:0009742	brassinosteroid mediated signaling pathw...	117	6	0.83	0.0002	13
GO:0043401	steroid hormone mediated signaling pathw...	117	6	0.83	0.0002	13
GO:0048545	response to steroid hormone	117	6	0.83	0.0002	13
GO:0071367	cellular response to brassinosteroid sti...	117	6	0.83	0.0002	13
GO:0071383	cellular response to steroid hormone sti...	117	6	0.83	0.0002	13
GO:0005982	starch metabolic process	588	13	4.19	0.00034	13
GO:0016052	carbohydrate catabolic process	1199	20	8.55	0.0004	13
GO:0005975	carbohydrate metabolic process	3160	39	22.52	0.00048	13
GO:0010105	negative regulation of ethylene-activate...	24	3	0.17	0.00065	13
GO:0070298	negative regulation of phosphorelay sign...	24	3	0.17	0.00065	13
GO:0019252	starch biosynthetic process	489	11	3.49	0.00083	13
GO:0009150	purine ribonucleotide metabolic process	1002	17	7.14	0.00091	13
GO:0016129	phytosteroid biosynthetic process	227	7	1.62	0.00127	13
GO:0016132	brassinosteroid biosynthetic process	227	7	1.62	0.00127	13
GO:0120178	steroid hormone biosynthetic process	227	7	1.62	0.00127	13
GO:0006694	steroid biosynthetic process	443	10	3.16	0.00138	13
GO:0016128	phytosteroid metabolic process	239	7	1.7	0.00171	13
GO:0016131	brassinosteroid metabolic process	239	7	1.7	0.00171	13
GO:0005984	disaccharide metabolic process	462	10	3.29	0.00188	13
GO:0006446	regulation of translational initiation	35	3	0.25	0.00198	13
GO:0010104	regulation of ethylene-activated signali...	36	3	0.26	0.00214	13
GO:0070297	regulation of phosphorelay signal transd...	36	3	0.26	0.00214	13
GO:0006168	adenine salvage	10	2	0.07	0.00219	13
GO:0043096	purine nucleobase salvage	10	2	0.07	0.00219	13
GO:0046083	adenine metabolic process	10	2	0.07	0.00219	13
GO:0046084	adenine biosynthetic process	10	2	0.07	0.00219	13
GO:0055078	sodium ion homeostasis	10	2	0.07	0.00219	13
GO:0006163	purine nucleotide metabolic process	1090	17	7.77	0.00221	13
GO:0008202	steroid metabolic process	488	10	3.48	0.00279	13
GO:0009311	oligosaccharide metabolic process	492	10	3.51	0.00296	13
GO:0072521	purine-containing compound metabolic pro...	1140	17	8.13	0.00349	13
GO:0005983	starch catabolic process	46	3	0.33	0.00433	13
GO:0009251	glucan catabolic process	46	3	0.33	0.00433	13
GO:0044247	cellular polysaccharide catabolic proces...	46	3	0.33	0.00433	13
GO:0043101	purine-containing compound salvage	14	2	0.1	0.00435	13
GO:0043181	vacuolar sequestering	14	2	0.1	0.00435	13
GO:0030003	cellular cation homeostasis	525	10	3.74	0.00466	13
GO:0006073	cellular glucan metabolic process	989	15	7.05	0.00512	13
GO:0044042	glucan metabolic process	989	15	7.05	0.00512	13
GO:0006873	cellular ion homeostasis	536	10	3.82	0.00537	13
GO:0009113	purine nucleobase biosynthetic process	16	2	0.11	0.00568	13
GO:0055080	cation homeostasis	629	11	4.48	0.00575	13
GO:1902532	negative regulation of intracellular sig...	52	3	0.37	0.00611	13
GO:0055082	cellular chemical homeostasis	558	10	3.98	0.00705	13
GO:0006096	glycolytic process	739	12	5.27	0.00708	13
GO:0006165	nucleoside diphosphate phosphorylation	739	12	5.27	0.00708	13
GO:0006757	ATP generation from ADP	739	12	5.27	0.00708	13
GO:0009135	purine nucleoside diphosphate metabolic ...	740	12	5.27	0.00715	13
GO:0009179	purine ribonucleoside diphosphate metabo...	740	12	5.27	0.00715	13
GO:0009185	ribonucleoside diphosphate metabolic pro...	740	12	5.27	0.00715	13
GO:0046031	ADP metabolic process	740	12	5.27	0.00715	13
GO:0046939	nucleotide phosphorylation	742	12	5.29	0.0073	13
GO:0009132	nucleoside diphosphate metabolic process	745	12	5.31	0.00753	13
GO:0009250	glucan biosynthetic process	751	12	5.35	0.00799	13
GO:0006417	regulation of translation	173	5	1.23	0.00816	13
GO:0034248	regulation of cellular amide metabolic p...	173	5	1.23	0.00816	13
GO:0005976	polysaccharide metabolic process	1460	19	10.41	0.00868	13
GO:0009259	ribonucleotide metabolic process	1358	18	9.68	0.00882	13
GO:0019693	ribose phosphate metabolic process	1358	18	9.68	0.00882	13
GO:0007030	Golgi organization	673	11	4.8	0.00931	13
GO:0051607	defense response to virus	328	7	2.34	0.00947	13
GO:0050801	ion homeostasis	675	11	4.81	0.0095	13
GO:0016051	carbohydrate biosynthetic process	2044	36	18.29	8.2e-05	14
GO:0005976	polysaccharide metabolic process	1460	28	13.07	0.00013	14
GO:0008202	steroid metabolic process	488	14	4.37	0.00015	14
GO:0016126	sterol biosynthetic process	378	12	3.38	0.00017	14
GO:0051651	maintenance of location in cell	32	4	0.29	0.00019	14
GO:0016125	sterol metabolic process	385	12	3.45	0.0002	14
GO:0051211	anisotropic cell growth	14	3	0.13	0.00024	14
GO:0000096	sulfur amino acid metabolic process	942	20	8.43	0.00035	14
GO:0006073	cellular glucan metabolic process	989	20	8.85	0.00065	14
GO:0044042	glucan metabolic process	989	20	8.85	0.00065	14
GO:0005975	carbohydrate metabolic process	3160	46	28.28	0.00067	14
GO:0006694	steroid biosynthetic process	443	12	3.96	0.00071	14
GO:0000271	polysaccharide biosynthetic process	1234	23	11.04	0.00079	14
GO:0000097	sulfur amino acid biosynthetic process	837	17	7.49	0.00156	14
GO:0009825	multidimensional cell growth	299	9	2.68	0.00159	14
GO:0030243	cellulose metabolic process	364	10	3.26	0.00175	14
GO:0051017	actin filament bundle assembly	27	3	0.24	0.00177	14
GO:0061572	actin filament bundle organization	27	3	0.24	0.00177	14
GO:0040007	growth	1738	28	15.55	0.002	14
GO:0016049	cell growth	1329	23	11.89	0.00208	14
GO:0006084	acetyl-CoA metabolic process	198	7	1.77	0.00213	14
GO:0006637	acyl-CoA metabolic process	201	7	1.8	0.00232	14
GO:0035383	thioester metabolic process	201	7	1.8	0.00232	14
GO:0051273	beta-glucan metabolic process	383	10	3.43	0.00254	14
GO:0033865	nucleoside bisphosphate metabolic proces...	212	7	1.9	0.00312	14
GO:0033875	ribonucleoside bisphosphate metabolic pr...	212	7	1.9	0.00312	14
GO:0034032	purine nucleoside bisphosphate metabolic...	212	7	1.9	0.00312	14
GO:0009932	cell tip growth	461	11	4.13	0.00315	14
GO:0080147	root hair cell development	533	12	4.77	0.00332	14
GO:0009250	glucan biosynthetic process	751	15	6.72	0.00339	14
GO:0032119	sequestering of zinc ion	10	2	0.09	0.00343	14
GO:0051238	sequestering of metal ion	10	2	0.09	0.00343	14
GO:0070072	vacuolar proton-transporting V-type ATPa...	10	2	0.09	0.00343	14
GO:0044272	sulfur compound biosynthetic process	1302	22	11.65	0.00344	14
GO:0006508	proteolysis	1922	29	17.2	0.00427	14
GO:0030244	cellulose biosynthetic process	225	7	2.01	0.00431	14
GO:0016129	phytosteroid biosynthetic process	227	7	2.03	0.00452	14
GO:0016132	brassinosteroid biosynthetic process	227	7	2.03	0.00452	14
GO:0120178	steroid hormone biosynthetic process	227	7	2.03	0.00452	14
GO:0043473	pigmentation	293	8	2.62	0.00512	14
GO:0043476	pigment accumulation	293	8	2.62	0.00512	14
GO:0043478	pigment accumulation in response to UV l...	293	8	2.62	0.00512	14
GO:0043479	pigment accumulation in tissues in respo...	293	8	2.62	0.00512	14
GO:0043480	pigment accumulation in tissues	293	8	2.62	0.00512	14
GO:0043481	anthocyanin accumulation in tissues in r...	293	8	2.62	0.00512	14
GO:0048469	cell maturation	716	14	6.41	0.00549	14
GO:0048764	trichoblast maturation	716	14	6.41	0.00549	14
GO:0048765	root hair cell differentiation	716	14	6.41	0.00549	14
GO:1901605	alpha-amino acid metabolic process	1357	22	12.14	0.00556	14
GO:0007010	cytoskeleton organization	1029	18	9.21	0.00557	14
GO:0016128	phytosteroid metabolic process	239	7	2.14	0.00596	14
GO:0016131	brassinosteroid metabolic process	239	7	2.14	0.00596	14
GO:0010054	trichoblast differentiation	726	14	6.5	0.00618	14
GO:0008652	cellular amino acid biosynthetic process	1209	20	10.82	0.00651	14
GO:0051274	beta-glucan biosynthetic process	244	7	2.18	0.00665	14
GO:0009650	UV protection	14	2	0.13	0.00677	14
GO:0043181	vacuolar sequestering	14	2	0.13	0.00677	14
GO:0070070	proton-transporting V-type ATPase comple...	14	2	0.13	0.00677	14
GO:0070071	proton-transporting two-sector ATPase co...	14	2	0.13	0.00677	14
GO:0007017	microtubule-based process	444	10	3.97	0.00706	14
GO:0009069	serine family amino acid metabolic proce...	745	14	6.67	0.00767	14
GO:0007030	Golgi organization	673	13	6.02	0.00807	14
GO:0097435	supramolecular fiber organization	526	11	4.71	0.00824	14
GO:0010053	root epidermal cell differentiation	754	14	6.75	0.00847	14
GO:0044264	cellular polysaccharide metabolic proces...	1240	20	11.1	0.00848	14
GO:0030837	negative regulation of actin filament po...	16	2	0.14	0.00882	14
GO:0051693	actin filament capping	16	2	0.14	0.00882	14
GO:0080027	response to herbivore	16	2	0.14	0.00882	14
GO:0030001	metal ion transport	1000	17	8.95	0.0091	14
GO:0009150	purine ribonucleotide metabolic process	1002	17	8.97	0.00927	14
GO:0009826	unidimensional cell growth	763	14	6.83	0.00933	14
GO:0006790	sulfur compound metabolic process	1859	27	16.64	0.00934	14
GO:0006816	calcium ion transport	393	9	3.52	0.00935	14
GO:0030834	regulation of actin filament depolymeriz...	17	2	0.15	0.00993	14
GO:0030835	negative regulation of actin filament de...	17	2	0.15	0.00993	14
GO:0071369	cellular response to ethylene stimulus	322	11	1.97	5.2e-06	15
GO:0005983	starch catabolic process	46	5	0.28	9e-06	15
GO:0009251	glucan catabolic process	46	5	0.28	9e-06	15
GO:0044247	cellular polysaccharide catabolic proces...	46	5	0.28	9e-06	15
GO:0009649	entrainment of circadian clock	22	4	0.13	9e-06	15
GO:0009873	ethylene-activated signaling pathway	295	10	1.8	1.5e-05	15
GO:0000160	phosphorelay signal transduction system	313	10	1.91	2.5e-05	15
GO:0007623	circadian rhythm	456	12	2.78	2.6e-05	15
GO:0048511	rhythmic process	456	12	2.78	2.6e-05	15
GO:0044275	cellular carbohydrate catabolic process	68	5	0.42	6.1e-05	15
GO:0042752	regulation of circadian rhythm	145	6	0.89	0.00028	15
GO:0010105	negative regulation of ethylene-activate...	24	3	0.15	0.00041	15
GO:0070298	negative regulation of phosphorelay sign...	24	3	0.15	0.00041	15
GO:0048768	root hair cell tip growth	33	3	0.2	0.00107	15
GO:0000272	polysaccharide catabolic process	132	5	0.81	0.00133	15
GO:0010104	regulation of ethylene-activated signali...	36	3	0.22	0.00138	15
GO:0070297	regulation of phosphorelay signal transd...	36	3	0.22	0.00138	15
GO:0009723	response to ethylene	817	13	4.99	0.00162	15
GO:0070838	divalent metal ion transport	632	11	3.86	0.00184	15
GO:0072511	divalent inorganic cation transport	634	11	3.87	0.00188	15
GO:0005513	detection of calcium ion	13	2	0.08	0.00277	15
GO:0007019	microtubule depolymerization	13	2	0.08	0.00277	15
GO:0031112	positive regulation of microtubule polym...	13	2	0.08	0.00277	15
GO:0031114	regulation of microtubule depolymerizati...	13	2	0.08	0.00277	15
GO:0035264	multicellular organism growth	13	2	0.08	0.00277	15
GO:0009648	photoperiodism	400	8	2.44	0.00333	15
GO:1902532	negative regulation of intracellular sig...	52	3	0.32	0.00397	15
GO:0006828	manganese ion transport	16	2	0.1	0.00421	15
GO:0009593	detection of chemical stimulus	55	3	0.34	0.00465	15
GO:0006120	mitochondrial electron transport, NADH t...	17	2	0.1	0.00475	15
GO:0031110	regulation of microtubule polymerization...	18	2	0.11	0.00532	15
GO:0090333	regulation of stomatal closure	18	2	0.11	0.00532	15
GO:0034637	cellular carbohydrate biosynthetic proce...	1068	14	6.52	0.00614	15
GO:0009057	macromolecule catabolic process	1780	20	10.87	0.00638	15
GO:0032886	regulation of microtubule-based process	20	2	0.12	0.00655	15
GO:0042753	positive regulation of circadian rhythm	20	2	0.12	0.00655	15
GO:0070507	regulation of microtubule cytoskeleton o...	20	2	0.12	0.00655	15
GO:0010325	raffinose family oligosaccharide biosynt...	21	2	0.13	0.00721	15
GO:0015691	cadmium ion transport	21	2	0.13	0.00721	15
GO:0009968	negative regulation of signal transducti...	125	4	0.76	0.00735	15
GO:0010648	negative regulation of cell communicatio...	125	4	0.76	0.00735	15
GO:0023057	negative regulation of signaling	125	4	0.76	0.00735	15
GO:0048878	chemical homeostasis	773	11	4.72	0.00821	15
GO:1902531	regulation of intracellular signal trans...	68	3	0.42	0.00839	15
GO:0033692	cellular polysaccharide biosynthetic pro...	998	13	6.09	0.00858	15
GO:0023052	signaling	3413	32	20.84	0.0092	15
GO:0048573	photoperiodism, flowering	381	7	2.33	0.0092	15
GO:0006511	ubiquitin-dependent protein catabolic pr...	897	12	5.48	0.00935	15
GO:0019941	modification-dependent protein catabolic...	902	12	5.51	0.00974	15
GO:0043632	modification-dependent macromolecule cat...	902	12	5.51	0.00974	15
GO:2000067	regulation of root morphogenesis	13	3	0.09	7.6e-05	16
GO:0007187	G protein-coupled receptor signaling pat...	14	3	0.09	9.6e-05	16
GO:0007188	adenylate cyclase-modulating G protein-c...	14	3	0.09	9.6e-05	16
GO:1905421	regulation of plant organ morphogenesis	15	3	0.1	0.00012	16
GO:0072523	purine-containing compound catabolic pro...	29	3	0.19	0.00089	16
GO:0009864	induced systemic resistance, jasmonic ac...	30	3	0.2	0.00099	16
GO:0000160	phosphorelay signal transduction system	313	8	2.05	0.00113	16
GO:0010555	response to mannitol	33	3	0.22	0.00131	16
GO:0080144	amino acid homeostasis	10	2	0.07	0.00186	16
GO:0010135	ureide metabolic process	11	2	0.07	0.00226	16
GO:0010136	ureide catabolic process	11	2	0.07	0.00226	16
GO:0007186	G protein-coupled receptor signaling pat...	43	3	0.28	0.00282	16
GO:0009873	ethylene-activated signaling pathway	295	7	1.93	0.00345	16
GO:1903825	organic acid transmembrane transport	47	3	0.31	0.00364	16
GO:1905039	carboxylic acid transmembrane transport	47	3	0.31	0.00364	16
GO:0015718	monocarboxylic acid transport	48	3	0.31	0.00386	16
GO:0006145	purine nucleobase catabolic process	15	2	0.1	0.00424	16
GO:0080119	ER body organization	16	2	0.1	0.00483	16
GO:0007165	signal transduction	3295	34	21.59	0.00513	16
GO:0071369	cellular response to ethylene stimulus	322	7	2.11	0.00553	16
GO:0009682	induced systemic resistance	56	3	0.37	0.00595	16
GO:0010089	xylem development	57	3	0.37	0.00625	16
GO:0009845	seed germination	513	9	3.36	0.00701	16
GO:0002218	activation of innate immune response	62	3	0.41	0.00789	16
GO:0002253	activation of immune response	62	3	0.41	0.00789	16
GO:2000280	regulation of root development	62	3	0.41	0.00789	16
GO:0098656	anion transmembrane transport	119	4	0.78	0.00791	16
GO:0002238	response to molecule of fungal origin	63	3	0.41	0.00825	16
GO:0009126	purine nucleoside monophosphate metaboli...	21	2	0.14	0.00827	16
GO:0009127	purine nucleoside monophosphate biosynth...	21	2	0.14	0.00827	16
GO:0009167	purine ribonucleoside monophosphate meta...	21	2	0.14	0.00827	16
GO:0009168	purine ribonucleoside monophosphate bios...	21	2	0.14	0.00827	16
GO:0023052	signaling	3413	34	22.36	0.00867	16
GO:0019362	pyridine nucleotide metabolic process	22	2	0.14	0.00905	16
GO:0019363	pyridine nucleotide biosynthetic process	22	2	0.14	0.00905	16
GO:0015802	basic amino acid transport	99	5	0.39	4.8e-05	17
GO:0009074	aromatic amino acid family catabolic pro...	194	6	0.77	0.00013	17
GO:0009310	amine catabolic process	308	7	1.22	0.00024	17
GO:0042402	cellular biogenic amine catabolic proces...	308	7	1.22	0.00024	17
GO:0006569	tryptophan catabolic process	182	5	0.72	0.00081	17
GO:0046218	indolalkylamine catabolic process	182	5	0.72	0.00081	17
GO:0042436	indole-containing compound catabolic pro...	189	5	0.75	0.00096	17
GO:0007231	osmosensory signaling pathway	12	2	0.05	0.001	17
GO:0006576	cellular biogenic amine metabolic proces...	397	7	1.57	0.00106	17
GO:0044106	cellular amine metabolic process	423	7	1.68	0.00153	17
GO:0006568	tryptophan metabolic process	218	5	0.86	0.00181	17
GO:0006586	indolalkylamine metabolic process	218	5	0.86	0.00181	17
GO:0009684	indoleacetic acid biosynthetic process	249	5	0.99	0.0032	17
GO:0009683	indoleacetic acid metabolic process	250	5	0.99	0.00326	17
GO:0006878	cellular copper ion homeostasis	25	2	0.1	0.0044	17
GO:0009308	amine metabolic process	514	7	2.04	0.00449	17
GO:0009851	auxin biosynthetic process	272	5	1.08	0.00465	17
GO:1901606	alpha-amino acid catabolic process	398	6	1.58	0.00518	17
GO:0009063	cellular amino acid catabolic process	399	6	1.58	0.00524	17
GO:0009611	response to wounding	850	9	3.37	0.00685	17
GO:0009963	positive regulation of flavonoid biosynt...	307	5	1.22	0.00768	17
GO:0042435	indole-containing compound biosynthetic ...	307	5	1.22	0.00768	17
GO:0055070	copper ion homeostasis	34	2	0.13	0.00805	17
GO:0009850	auxin metabolic process	319	5	1.26	0.00897	17
GO:0009962	regulation of flavonoid biosynthetic pro...	326	5	1.29	0.00979	17
GO:0033500	carbohydrate homeostasis	38	2	0.15	0.00998	17
GO:0046700	heterocycle catabolic process	737	34	11.64	3.3e-08	18
GO:0044270	cellular nitrogen compound catabolic pro...	741	34	11.7	3.7e-08	18
GO:1901361	organic cyclic compound catabolic proces...	749	34	11.83	4.8e-08	18
GO:0006568	tryptophan metabolic process	218	16	3.44	4.5e-07	18
GO:0006586	indolalkylamine metabolic process	218	16	3.44	4.5e-07	18
GO:0019439	aromatic compound catabolic process	734	31	11.59	8.9e-07	18
GO:0006569	tryptophan catabolic process	182	14	2.87	1.3e-06	18
GO:0046218	indolalkylamine catabolic process	182	14	2.87	1.3e-06	18
GO:0001101	response to acid chemical	3420	89	54	1.5e-06	18
GO:0042436	indole-containing compound catabolic pro...	189	14	2.98	2.1e-06	18
GO:0042435	indole-containing compound biosynthetic ...	307	18	4.85	2.3e-06	18
GO:0009611	response to wounding	850	33	13.42	2.5e-06	18
GO:0009074	aromatic amino acid family catabolic pro...	194	14	3.06	2.8e-06	18
GO:0042430	indole-containing compound metabolic pro...	349	19	5.51	3.6e-06	18
GO:0009414	response to water deprivation	1040	37	16.42	4.5e-06	18
GO:0009415	response to water	1044	37	16.48	4.9e-06	18
GO:0007154	cell communication	3987	97	62.95	8.6e-06	18
GO:0016054	organic acid catabolic process	921	33	14.54	1.3e-05	18
GO:0046395	carboxylic acid catabolic process	921	33	14.54	1.3e-05	18
GO:0009620	response to fungus	1238	40	19.55	1.8e-05	18
GO:0006952	defense response	3484	86	55.01	1.8e-05	18
GO:0009625	response to insect	118	10	1.86	1.9e-05	18
GO:1901606	alpha-amino acid catabolic process	398	19	6.28	2.3e-05	18
GO:0009063	cellular amino acid catabolic process	399	19	6.3	2.3e-05	18
GO:0071310	cellular response to organic substance	2488	66	39.29	2.4e-05	18
GO:0051716	cellular response to stimulus	5236	118	82.68	2.6e-05	18
GO:0009605	response to external stimulus	5031	114	79.44	3e-05	18
GO:0071495	cellular response to endogenous stimulus	2076	57	32.78	3.5e-05	18
GO:0046113	nucleobase catabolic process	25	5	0.39	3.9e-05	18
GO:0044419	interspecies interaction between organis...	3769	90	59.51	3.9e-05	18
GO:0006914	autophagy	184	12	2.91	4e-05	18
GO:0061919	process utilizing autophagic mechanism	184	12	2.91	4e-05	18
GO:0009607	response to biotic stimulus	3720	89	58.74	4.1e-05	18
GO:0043207	response to external biotic stimulus	3720	89	58.74	4.1e-05	18
GO:0051707	response to other organism	3720	89	58.74	4.1e-05	18
GO:0009684	indoleacetic acid biosynthetic process	249	14	3.93	4.8e-05	18
GO:0009683	indoleacetic acid metabolic process	250	14	3.95	5e-05	18
GO:0071229	cellular response to acid chemical	1671	48	26.38	5.2e-05	18
GO:0009850	auxin metabolic process	319	16	5.04	5.6e-05	18
GO:0009755	hormone-mediated signaling pathway	1820	51	28.74	5.6e-05	18
GO:0070887	cellular response to chemical stimulus	2763	70	43.63	5.6e-05	18
GO:0042445	hormone metabolic process	1727	49	27.27	5.8e-05	18
GO:0032870	cellular response to hormone stimulus	2066	56	32.62	5.9e-05	18
GO:0006576	cellular biogenic amine metabolic proces...	397	18	6.27	7.2e-05	18
GO:1901700	response to oxygen-containing compound	5279	116	83.35	9.3e-05	18
GO:0043067	regulation of programmed cell death	1110	35	17.53	9.6e-05	18
GO:0034754	cellular hormone metabolic process	341	16	5.38	0.00012	18
GO:0009851	auxin biosynthetic process	272	14	4.29	0.00012	18
GO:0010941	regulation of cell death	1133	35	17.89	0.00014	18
GO:0010439	regulation of glucosinolate biosynthetic...	18	4	0.28	0.00016	18
GO:0044106	cellular amine metabolic process	423	18	6.68	0.00016	18
GO:0010363	regulation of plant-type hypersensitive ...	1054	33	16.64	0.00017	18
GO:0006612	protein targeting to membrane	1061	33	16.75	0.00019	18
GO:0008219	cell death	1337	39	21.11	0.00019	18
GO:0015996	chlorophyll catabolic process	156	10	2.46	0.0002	18
GO:0046149	pigment catabolic process	157	10	2.48	0.00021	18
GO:0006749	glutathione metabolic process	35	5	0.55	0.00021	18
GO:0006950	response to stress	8501	170	134.23	0.00022	18
GO:0002831	regulation of response to biotic stimulu...	1159	35	18.3	0.00022	18
GO:0072657	protein localization to membrane	1069	33	16.88	0.00022	18
GO:0090150	establishment of protein localization to...	1069	33	16.88	0.00022	18
GO:0042446	hormone biosynthetic process	1536	43	24.25	0.00022	18
GO:0010675	regulation of cellular carbohydrate meta...	55	6	0.87	0.00023	18
GO:0032101	regulation of response to external stimu...	1162	35	18.35	0.00023	18
GO:0009308	amine metabolic process	514	20	8.12	0.00023	18
GO:0006787	porphyrin-containing compound catabolic ...	161	10	2.54	0.00026	18
GO:0033015	tetrapyrrole catabolic process	161	10	2.54	0.00026	18
GO:0098542	defense response to other organism	3013	72	47.57	0.00026	18
GO:0044248	cellular catabolic process	3493	81	55.15	0.00027	18
GO:0080135	regulation of cellular response to stres...	1086	33	17.15	0.00029	18
GO:0045088	regulation of innate immune response	1132	34	17.87	0.0003	18
GO:0007165	signal transduction	3295	77	52.03	0.00031	18
GO:0050776	regulation of immune response	1135	34	17.92	0.00031	18
GO:0012501	programmed cell death	1228	36	19.39	0.00031	18
GO:0009753	response to jasmonic acid	1229	36	19.41	0.00032	18
GO:0072330	monocarboxylic acid biosynthetic process	1375	39	21.71	0.00034	18
GO:1900376	regulation of secondary metabolite biosy...	22	4	0.35	0.00036	18
GO:0033554	cellular response to stress	3000	71	47.37	0.00038	18
GO:0002682	regulation of immune system process	1150	34	18.16	0.00039	18
GO:0009901	anther dehiscence	23	4	0.36	0.00043	18
GO:0006208	pyrimidine nucleobase catabolic process	10	3	0.16	0.00043	18
GO:0006212	uracil catabolic process	10	3	0.16	0.00043	18
GO:0019860	uracil metabolic process	10	3	0.16	0.00043	18
GO:0080086	stamen filament development	10	3	0.16	0.00043	18
GO:0009310	amine catabolic process	308	14	4.86	0.00043	18
GO:0042402	cellular biogenic amine catabolic proces...	308	14	4.86	0.00043	18
GO:0009626	plant-type hypersensitive response	1119	33	17.67	0.0005	18
GO:0045087	innate immune response	2152	54	33.98	0.00053	18
GO:0023052	signaling	3413	78	53.89	0.00054	18
GO:0034050	host programmed cell death induced by sy...	1125	33	17.76	0.00054	18
GO:0002376	immune system process	2412	59	38.09	0.00055	18
GO:1901701	cellular response to oxygen-containing c...	2055	52	32.45	0.00056	18
GO:0090691	formation of plant organ boundary	11	3	0.17	0.00059	18
GO:0006826	iron ion transport	91	7	1.44	0.00061	18
GO:0010817	regulation of hormone levels	2065	52	32.61	0.00063	18
GO:0043455	regulation of secondary metabolic proces...	44	5	0.69	0.00063	18
GO:0006955	immune response	2170	54	34.26	0.00065	18
GO:0065008	regulation of biological quality	3337	76	52.69	0.00071	18
GO:0043255	regulation of carbohydrate biosynthetic ...	68	6	1.07	0.00072	18
GO:0048583	regulation of response to stimulus	1794	46	28.33	0.00089	18
GO:0010286	heat acclimation	223	11	3.52	0.0009	18
GO:0008300	isoprenoid catabolic process	13	3	0.21	0.00099	18
GO:0016115	terpenoid catabolic process	13	3	0.21	0.00099	18
GO:0048859	formation of anatomical boundary	13	3	0.21	0.00099	18
GO:0052542	defense response by callose deposition	159	9	2.51	0.001	18
GO:0031347	regulation of defense response	1410	38	22.26	0.00104	18
GO:0000041	transition metal ion transport	197	10	3.11	0.00123	18
GO:0009112	nucleobase metabolic process	51	5	0.81	0.00124	18
GO:0080134	regulation of response to stress	1481	39	23.38	0.00136	18
GO:0009867	jasmonic acid mediated signaling pathway	779	24	12.3	0.0016	18
GO:0071395	cellular response to jasmonic acid stimu...	779	24	12.3	0.0016	18
GO:0009900	dehiscence	33	4	0.52	0.00175	18
GO:0006575	cellular modified amino acid metabolic p...	81	6	1.28	0.0018	18
GO:0065007	biological regulation	10506	197	165.89	0.00183	18
GO:0051187	cofactor catabolic process	399	15	6.3	0.00188	18
GO:0010106	cellular response to iron ion starvation	82	6	1.29	0.00191	18
GO:0050794	regulation of cellular process	7649	149	120.78	0.00207	18
GO:0046916	cellular transition metal ion homeostasi...	182	9	2.87	0.00254	18
GO:0042493	response to drug	2364	55	37.33	0.00258	18
GO:0006206	pyrimidine nucleobase metabolic process	18	3	0.28	0.00268	18
GO:0072529	pyrimidine-containing compound catabolic...	18	3	0.28	0.00268	18
GO:0009723	response to ethylene	817	24	12.9	0.00295	18
GO:0042762	regulation of sulfur metabolic process	40	4	0.63	0.00358	18
GO:0009737	response to abscisic acid	1516	38	23.94	0.00361	18
GO:0097305	response to alcohol	1516	38	23.94	0.00361	18
GO:0009963	positive regulation of flavonoid biosynt...	307	12	4.85	0.00379	18
GO:0052545	callose localization	230	10	3.63	0.00379	18
GO:0015691	cadmium ion transport	21	3	0.33	0.00421	18
GO:0070370	cellular heat acclimation	21	3	0.33	0.00421	18
GO:0009751	response to salicylic acid	1132	30	17.87	0.00432	18
GO:0000160	phosphorelay signal transduction system	313	12	4.94	0.00441	18
GO:0006109	regulation of carbohydrate metabolic pro...	97	6	1.53	0.00443	18
GO:0062012	regulation of small molecule metabolic p...	129	7	2.04	0.0045	18
GO:0033037	polysaccharide localization	238	10	3.76	0.00481	18
GO:0071215	cellular response to abscisic acid stimu...	665	20	10.5	0.00493	18
GO:0097306	cellular response to alcohol	665	20	10.5	0.00493	18
GO:0006879	cellular iron ion homeostasis	100	6	1.58	0.00514	18
GO:0048232	male gamete generation	71	5	1.12	0.00533	18
GO:0050832	defense response to fungus	864	24	13.64	0.00585	18
GO:0055076	transition metal ion homeostasis	245	10	3.87	0.00587	18
GO:0050789	regulation of biological process	8995	168	142.03	0.0059	18
GO:0009962	regulation of flavonoid biosynthetic pro...	326	12	5.15	0.00605	18
GO:0046677	response to antibiotic	1618	39	25.55	0.0061	18
GO:0010413	glucuronoxylan metabolic process	211	9	3.33	0.00664	18
GO:0045492	xylan biosynthetic process	212	9	3.35	0.00684	18
GO:0052482	defense response by cell wall thickening	48	4	0.76	0.0069	18
GO:0052544	defense response by callose deposition i...	48	4	0.76	0.0069	18
GO:0006605	protein targeting	2113	48	33.36	0.00739	18
GO:0009072	aromatic amino acid family metabolic pro...	599	18	9.46	0.00748	18
GO:0009873	ethylene-activated signaling pathway	295	11	4.66	0.00766	18
GO:0032504	multicellular organism reproduction	742	21	11.72	0.00784	18
GO:0070727	cellular macromolecule localization	2663	58	42.05	0.00792	18
GO:0009685	gibberellin metabolic process	50	4	0.79	0.00797	18
GO:0045491	xylan metabolic process	220	9	3.47	0.00861	18
GO:0009695	jasmonic acid biosynthetic process	344	12	5.43	0.00908	18
GO:0031667	response to nutrient levels	614	18	9.69	0.0095	18
GO:0009269	response to desiccation	114	6	1.8	0.00958	18
GO:0035690	cellular response to drug	951	25	15.02	0.00963	18
GO:0044038	cell wall macromolecule biosynthetic pro...	265	10	4.18	0.00992	18
GO:0070589	cellular component macromolecule biosynt...	265	10	4.18	0.00992	18
GO:0070592	cell wall polysaccharide biosynthetic pr...	265	10	4.18	0.00992	18
GO:0009636	response to toxic substance	957	108	22.36	< 1e-30	19
GO:0009408	response to heat	700	87	16.36	< 1e-30	19
GO:0042542	response to hydrogen peroxide	429	69	10.02	< 1e-30	19
GO:1901700	response to oxygen-containing compound	5279	256	123.34	< 1e-30	19
GO:0042493	response to drug	2364	156	55.24	< 1e-30	19
GO:0046677	response to antibiotic	1618	124	37.8	< 1e-30	19
GO:0009644	response to high light intensity	545	69	12.73	1.8e-30	19
GO:0000302	response to reactive oxygen species	735	78	17.17	4e-29	19
GO:0042221	response to chemical	8269	331	193.21	1.1e-28	19
GO:0006979	response to oxidative stress	1120	96	26.17	2.1e-28	19
GO:0010035	response to inorganic substance	3408	184	79.63	3e-28	19
GO:0009642	response to light intensity	689	73	16.1	3e-27	19
GO:0006457	protein folding	618	67	14.44	1.2e-25	19
GO:0009266	response to temperature stimulus	2463	140	57.55	3.7e-23	19
GO:0006950	response to stress	8501	321	198.63	6.3e-23	19
GO:0034976	response to endoplasmic reticulum stress	994	78	23.22	8.4e-21	19
GO:0001101	response to acid chemical	3420	164	79.91	1.3e-19	19
GO:0010286	heat acclimation	223	35	5.21	5.2e-19	19
GO:0050896	response to stimulus	13438	432	313.98	5.3e-19	19
GO:0007568	aging	384	41	8.97	6.9e-16	19
GO:0033554	cellular response to stress	3000	139	70.1	2.6e-15	19
GO:0009414	response to water deprivation	1040	70	24.3	2.7e-15	19
GO:0009415	response to water	1044	70	24.39	3.3e-15	19
GO:0009738	abscisic acid-activated signaling pathwa...	625	51	14.6	1.3e-14	19
GO:0042538	hyperosmotic salinity response	407	40	9.51	2.5e-14	19
GO:0071215	cellular response to abscisic acid stimu...	665	52	15.54	3.9e-14	19
GO:0097306	cellular response to alcohol	665	52	15.54	3.9e-14	19
GO:0009753	response to jasmonic acid	1229	74	28.72	1.2e-13	19
GO:0010260	animal organ senescence	76	18	1.78	1.2e-13	19
GO:0009737	response to abscisic acid	1516	83	35.42	6e-13	19
GO:0097305	response to alcohol	1516	83	35.42	6e-13	19
GO:0009628	response to abiotic stimulus	6723	238	157.08	1.5e-12	19
GO:0010033	response to organic substance	6145	221	143.58	3.1e-12	19
GO:0009607	response to biotic stimulus	3720	151	86.92	5.9e-12	19
GO:0043207	response to external biotic stimulus	3720	151	86.92	5.9e-12	19
GO:0051707	response to other organism	3720	151	86.92	5.9e-12	19
GO:0009404	toxin metabolic process	487	40	11.38	8.1e-12	19
GO:0009620	response to fungus	1238	70	28.93	1.1e-11	19
GO:0009407	toxin catabolic process	449	38	10.49	1.1e-11	19
GO:0044419	interspecies interaction between organis...	3769	151	88.06	1.6e-11	19
GO:0009723	response to ethylene	817	53	19.09	3e-11	19
GO:0009611	response to wounding	850	54	19.86	4.2e-11	19
GO:0006820	anion transport	1074	62	25.09	7.6e-11	19
GO:0051716	cellular response to stimulus	5236	190	122.34	1e-10	19
GO:0014070	response to organic cyclic compound	1622	81	37.9	1.1e-10	19
GO:0098754	detoxification	490	38	11.45	1.4e-10	19
GO:0015711	organic anion transport	675	45	15.77	4.1e-10	19
GO:0071396	cellular response to lipid	905	54	21.15	4.2e-10	19
GO:0006865	amino acid transport	564	40	13.18	6.6e-10	19
GO:0010150	leaf senescence	197	22	4.6	1.6e-09	19
GO:0090693	plant organ senescence	197	22	4.6	1.6e-09	19
GO:1901698	response to nitrogen compound	1422	71	33.23	1.8e-09	19
GO:0009725	response to hormone	4130	153	96.5	3.2e-09	19
GO:0015849	organic acid transport	621	41	14.51	3.3e-09	19
GO:0046942	carboxylic acid transport	621	41	14.51	3.3e-09	19
GO:0009719	response to endogenous stimulus	4140	153	96.73	3.8e-09	19
GO:0050832	defense response to fungus	864	50	20.19	5.2e-09	19
GO:0071229	cellular response to acid chemical	1671	78	39.04	5.3e-09	19
GO:0033993	response to lipid	1957	87	45.73	6.4e-09	19
GO:0006972	hyperosmotic response	746	45	17.43	9e-09	19
GO:0010583	response to cyclopentenone	239	23	5.58	1.2e-08	19
GO:0009694	jasmonic acid metabolic process	402	30	9.39	3e-08	19
GO:0006952	defense response	3484	130	81.4	4.4e-08	19
GO:0006970	response to osmotic stress	2420	98	56.54	6.7e-08	19
GO:0009605	response to external stimulus	5031	172	117.55	8.4e-08	19
GO:0098542	defense response to other organism	3013	115	70.4	9.8e-08	19
GO:0046482	para-aminobenzoic acid metabolic process	86	13	2.01	1e-07	19
GO:0019748	secondary metabolic process	1461	66	34.14	2.8e-07	19
GO:0009751	response to salicylic acid	1132	54	26.45	7.1e-07	19
GO:0043069	negative regulation of programmed cell d...	495	31	11.57	8.5e-07	19
GO:0008219	cell death	1337	60	31.24	1.2e-06	19
GO:0060548	negative regulation of cell death	506	31	11.82	1.3e-06	19
GO:0030258	lipid modification	509	31	11.89	1.5e-06	19
GO:0012501	programmed cell death	1228	56	28.69	1.8e-06	19
GO:0010200	response to chitin	1078	51	25.19	1.8e-06	19
GO:0009651	response to salt stress	2305	89	53.86	2.1e-06	19
GO:0070887	cellular response to chemical stimulus	2763	102	64.56	2.6e-06	19
GO:0010243	response to organonitrogen compound	1133	52	26.47	3.5e-06	19
GO:0009867	jasmonic acid mediated signaling pathway	779	40	18.2	3.6e-06	19
GO:0071395	cellular response to jasmonic acid stimu...	779	40	18.2	3.6e-06	19
GO:0010167	response to nitrate	265	20	6.19	5e-06	19
GO:1901701	cellular response to oxygen-containing c...	2055	80	48.02	5.4e-06	19
GO:0006635	fatty acid beta-oxidation	466	28	10.89	6.2e-06	19
GO:0034440	lipid oxidation	496	29	11.59	7.2e-06	19
GO:0019395	fatty acid oxidation	470	28	10.98	7.3e-06	19
GO:0009755	hormone-mediated signaling pathway	1820	72	42.52	9.6e-06	19
GO:0009626	plant-type hypersensitive response	1119	50	26.15	1.1e-05	19
GO:0032870	cellular response to hormone stimulus	2066	79	48.27	1.2e-05	19
GO:0002376	immune system process	2412	89	56.36	1.2e-05	19
GO:0034050	host programmed cell death induced by sy...	1125	50	26.29	1.3e-05	19
GO:0015698	inorganic anion transport	356	23	8.32	1.3e-05	19
GO:0071495	cellular response to endogenous stimulus	2076	79	48.51	1.4e-05	19
GO:0009062	fatty acid catabolic process	523	29	12.22	1.9e-05	19
GO:0009695	jasmonic acid biosynthetic process	344	22	8.04	2.4e-05	19
GO:0006560	proline metabolic process	26	6	0.61	2.5e-05	19
GO:0006612	protein targeting to membrane	1061	47	24.79	2.5e-05	19
GO:0016036	cellular response to phosphate starvatio...	296	20	6.92	2.5e-05	19
GO:0002831	regulation of response to biotic stimulu...	1159	50	27.08	2.7e-05	19
GO:0032101	regulation of response to external stimu...	1162	50	27.15	2.9e-05	19
GO:0072657	protein localization to membrane	1069	47	24.98	3e-05	19
GO:0090150	establishment of protein localization to...	1069	47	24.98	3e-05	19
GO:0045088	regulation of innate immune response	1132	49	26.45	3e-05	19
GO:0009314	response to radiation	2824	99	65.98	3.1e-05	19
GO:0050776	regulation of immune response	1135	49	26.52	3.2e-05	19
GO:0072329	monocarboxylic acid catabolic process	538	29	12.57	3.3e-05	19
GO:0071446	cellular response to salicylic acid stim...	890	41	20.79	3.5e-05	19
GO:0044242	cellular lipid catabolic process	568	30	13.27	3.5e-05	19
GO:0043067	regulation of programmed cell death	1110	48	25.94	3.8e-05	19
GO:0019375	galactolipid biosynthetic process	188	15	4.39	3.9e-05	19
GO:0071310	cellular response to organic substance	2488	89	58.13	3.9e-05	19
GO:0031348	negative regulation of defense response	748	36	17.48	4.3e-05	19
GO:0010363	regulation of plant-type hypersensitive ...	1054	46	24.63	4.4e-05	19
GO:0016042	lipid catabolic process	576	30	13.46	4.5e-05	19
GO:0002682	regulation of immune system process	1150	49	26.87	4.5e-05	19
GO:0019374	galactolipid metabolic process	191	15	4.46	4.7e-05	19
GO:0045087	innate immune response	2152	79	50.28	4.7e-05	19
GO:0015706	nitrate transport	262	18	6.12	5.1e-05	19
GO:0071236	cellular response to antibiotic	907	41	21.19	5.3e-05	19
GO:0009247	glycolipid biosynthetic process	193	15	4.51	5.3e-05	19
GO:0048513	animal organ development	338	21	7.9	5.4e-05	19
GO:0035556	intracellular signal transduction	1257	52	29.37	5.7e-05	19
GO:0009820	alkaloid metabolic process	19	5	0.44	6.1e-05	19
GO:0009821	alkaloid biosynthetic process	19	5	0.44	6.1e-05	19
GO:0010941	regulation of cell death	1133	48	26.47	6.2e-05	19
GO:0006955	immune response	2170	79	50.7	6.2e-05	19
GO:0042445	hormone metabolic process	1727	66	40.35	6.5e-05	19
GO:0009863	salicylic acid mediated signaling pathwa...	885	40	20.68	6.5e-05	19
GO:0072330	monocarboxylic acid biosynthetic process	1375	55	32.13	8.4e-05	19
GO:0031347	regulation of defense response	1410	56	32.94	8.7e-05	19
GO:0080135	regulation of cellular response to stres...	1086	46	25.37	8.8e-05	19
GO:0009416	response to light stimulus	2739	94	64	0.00011	19
GO:0006664	glycolipid metabolic process	208	15	4.86	0.00012	19
GO:0032787	monocarboxylic acid metabolic process	3412	112	79.72	0.00013	19
GO:0015804	neutral amino acid transport	164	13	3.83	0.00013	19
GO:0035690	cellular response to drug	951	41	22.22	0.00015	19
GO:1903509	liposaccharide metabolic process	212	15	4.95	0.00015	19
GO:0009065	glutamine family amino acid catabolic pr...	23	5	0.54	0.00016	19
GO:0009084	glutamine family amino acid biosynthetic...	51	7	1.19	0.00018	19
GO:0043484	regulation of RNA splicing	13	4	0.3	0.00018	19
GO:0042537	benzene-containing compound metabolic pr...	653	31	15.26	0.00018	19
GO:0006986	response to unfolded protein	541	27	12.64	0.00021	19
GO:0034620	cellular response to unfolded protein	541	27	12.64	0.00021	19
GO:0035967	cellular response to topologically incor...	541	27	12.64	0.00021	19
GO:0009814	defense response, incompatible interacti...	1364	53	31.87	0.00023	19
GO:0046467	membrane lipid biosynthetic process	272	17	6.36	0.00025	19
GO:0015824	proline transport	153	12	3.57	0.00027	19
GO:0009617	response to bacterium	1477	56	34.51	0.00028	19
GO:0080134	regulation of response to stress	1481	56	34.6	0.0003	19
GO:0071407	cellular response to organic cyclic comp...	993	41	23.2	0.00035	19
GO:0052542	defense response by callose deposition	159	12	3.72	0.00038	19
GO:0048585	negative regulation of response to stimu...	909	38	21.24	0.00046	19
GO:0009733	response to auxin	855	36	19.98	0.00056	19
GO:0016054	organic acid catabolic process	921	38	21.52	0.00058	19
GO:0046395	carboxylic acid catabolic process	921	38	21.52	0.00058	19
GO:0034605	cellular response to heat	45	6	1.05	0.0006	19
GO:0009064	glutamine family amino acid metabolic pr...	82	8	1.92	0.00067	19
GO:0006536	glutamate metabolic process	31	5	0.72	0.00071	19
GO:0044248	cellular catabolic process	3493	110	81.61	0.00072	19
GO:0000165	MAPK cascade	619	28	14.46	0.00077	19
GO:0023014	signal transduction by protein phosphory...	619	28	14.46	0.00077	19
GO:0009862	systemic acquired resistance, salicylic ...	651	29	15.21	0.0008	19
GO:0071705	nitrogen compound transport	3671	114	85.77	0.00094	19
GO:0030968	endoplasmic reticulum unfolded protein r...	536	25	12.52	0.00095	19
GO:0006643	membrane lipid metabolic process	307	17	7.17	0.00099	19
GO:0009627	systemic acquired resistance	1117	43	26.1	0.00105	19
GO:0042446	hormone biosynthetic process	1536	55	35.89	0.00121	19
GO:0070370	cellular heat acclimation	21	4	0.49	0.00129	19
GO:0071456	cellular response to hypoxia	10	3	0.23	0.00135	19
GO:0072334	UDP-galactose transmembrane transport	10	3	0.23	0.00135	19
GO:0048583	regulation of response to stimulus	1794	62	41.92	0.00142	19
GO:0006561	proline biosynthetic process	22	4	0.51	0.00155	19
GO:0009409	response to cold	1593	56	37.22	0.00165	19
GO:0035966	response to topologically incorrect prot...	1111	42	25.96	0.00168	19
GO:0031669	cellular response to nutrient levels	573	25	13.39	0.00234	19
GO:0090481	pyrimidine nucleotide-sugar transmembran...	12	3	0.28	0.00239	19
GO:0007154	cell communication	3987	119	93.16	0.00288	19
GO:0031667	response to nutrient levels	614	26	14.35	0.00289	19
GO:0009267	cellular response to starvation	524	23	12.24	0.00318	19
GO:0007165	signal transduction	3295	100	76.99	0.00395	19
GO:0042594	response to starvation	539	23	12.59	0.00447	19
GO:0042631	cellular response to water deprivation	162	10	3.79	0.00493	19
GO:0071462	cellular response to water stimulus	162	10	3.79	0.00493	19
GO:0071702	organic substance transport	3709	110	86.66	0.00509	19
GO:0036294	cellular response to decreased oxygen le...	16	3	0.37	0.00567	19
GO:0071453	cellular response to oxygen levels	16	3	0.37	0.00567	19
GO:0048523	negative regulation of cellular process	1588	53	37.1	0.00613	19
GO:0009809	lignin biosynthetic process	93	7	2.17	0.00618	19
GO:0010817	regulation of hormone levels	2065	66	48.25	0.00626	19
GO:0006082	organic acid metabolic process	4834	138	112.95	0.00645	19
GO:0048519	negative regulation of biological proces...	2749	84	64.23	0.00687	19
GO:0043650	dicarboxylic acid biosynthetic process	18	3	0.42	0.00798	19
GO:0009808	lignin metabolic process	122	8	2.85	0.00801	19
GO:0052545	callose localization	230	12	5.37	0.00825	19
GO:0043436	oxoacid metabolic process	4831	137	112.88	0.0083	19
GO:0043090	amino acid import	231	12	5.4	0.00852	19
GO:0006811	ion transport	2246	70	52.48	0.00864	19
GO:0006984	ER-nucleus signaling pathway	35	4	0.82	0.00871	19
GO:0072329	monocarboxylic acid catabolic process	538	19	5.24	1.7e-06	20
GO:0009062	fatty acid catabolic process	523	18	5.1	4.6e-06	20
GO:0044242	cellular lipid catabolic process	568	18	5.54	1.4e-05	20
GO:0006635	fatty acid beta-oxidation	466	16	4.54	1.6e-05	20
GO:0016042	lipid catabolic process	576	18	5.62	1.7e-05	20
GO:0019395	fatty acid oxidation	470	16	4.58	1.8e-05	20
GO:0034440	lipid oxidation	496	16	4.84	3.4e-05	20
GO:0030258	lipid modification	509	16	4.96	4.6e-05	20
GO:0009737	response to abscisic acid	1516	31	14.78	8.9e-05	20
GO:0097305	response to alcohol	1516	31	14.78	8.9e-05	20
GO:0034655	nucleobase-containing compound catabolic...	360	12	3.51	0.00024	20
GO:0000278	mitotic cell cycle	473	14	4.61	0.00025	20
GO:0055071	manganese ion homeostasis	14	3	0.14	0.00031	20
GO:0016054	organic acid catabolic process	921	21	8.98	0.00031	20
GO:0046395	carboxylic acid catabolic process	921	21	8.98	0.00031	20
GO:1901575	organic substance catabolic process	3895	59	37.97	0.00037	20
GO:0006401	RNA catabolic process	334	11	3.26	0.00048	20
GO:0000956	nuclear-transcribed mRNA catabolic proce...	294	10	2.87	0.00067	20
GO:0044248	cellular catabolic process	3493	53	34.05	0.00075	20
GO:0006402	mRNA catabolic process	301	10	2.93	0.0008	20
GO:0033993	response to lipid	1957	34	19.08	0.00082	20
GO:0009414	response to water deprivation	1040	21	10.14	0.00145	20
GO:0009056	catabolic process	4473	63	43.61	0.0015	20
GO:0006631	fatty acid metabolic process	1044	21	10.18	0.00152	20
GO:0009415	response to water	1044	21	10.18	0.00152	20
GO:0046482	para-aminobenzoic acid metabolic process	86	5	0.84	0.00156	20
GO:0044282	small molecule catabolic process	1605	28	15.65	0.00223	20
GO:0051645	Golgi localization	97	5	0.95	0.00264	20
GO:0051646	mitochondrion localization	97	5	0.95	0.00264	20
GO:0060151	peroxisome localization	97	5	0.95	0.00264	20
GO:0044265	cellular macromolecule catabolic process	1638	28	15.97	0.00296	20
GO:0006677	glycosylceramide metabolic process	10	2	0.1	0.00405	20
GO:0006687	glycosphingolipid metabolic process	10	2	0.1	0.00405	20
GO:0019377	glycolipid catabolic process	10	2	0.1	0.00405	20
GO:0046477	glycosylceramide catabolic process	10	2	0.1	0.00405	20
GO:0046479	glycosphingolipid catabolic process	10	2	0.1	0.00405	20
GO:0046514	ceramide catabolic process	10	2	0.1	0.00405	20
GO:0006928	movement of cell or subcellular componen...	109	5	1.06	0.00436	20
GO:0030048	actin filament-based movement	109	5	1.06	0.00436	20
GO:0010413	glucuronoxylan metabolic process	211	7	2.06	0.00483	20
GO:0016137	glycoside metabolic process	11	2	0.11	0.00492	20
GO:0016139	glycoside catabolic process	11	2	0.11	0.00492	20
GO:0045492	xylan biosynthetic process	212	7	2.07	0.00496	20
GO:0010311	lateral root formation	71	4	0.69	0.00516	20
GO:0007031	peroxisome organization	331	9	3.23	0.00547	20
GO:0043161	proteasome-mediated ubiquitin-dependent ...	332	9	3.24	0.00558	20
GO:1901658	glycosyl compound catabolic process	73	4	0.71	0.00569	20
GO:0006672	ceramide metabolic process	12	2	0.12	0.00586	20
GO:0007093	mitotic cell cycle checkpoint	12	2	0.12	0.00586	20
GO:0030149	sphingolipid catabolic process	12	2	0.12	0.00586	20
GO:0046466	membrane lipid catabolic process	12	2	0.12	0.00586	20
GO:0019439	aromatic compound catabolic process	734	15	7.16	0.00601	20
GO:0045491	xylan metabolic process	220	7	2.14	0.00604	20
GO:0046700	heterocycle catabolic process	737	15	7.18	0.00623	20
GO:0044270	cellular nitrogen compound catabolic pro...	741	15	7.22	0.00653	20
GO:0048281	inflorescence morphogenesis	13	2	0.13	0.00688	20
GO:1901361	organic cyclic compound catabolic proces...	749	15	7.3	0.00717	20
GO:0010351	lithium ion transport	78	4	0.76	0.00718	20
GO:0007346	regulation of mitotic cell cycle	123	5	1.2	0.00723	20
GO:0000075	cell cycle checkpoint	14	2	0.14	0.00798	20
GO:0045836	positive regulation of meiotic nuclear d...	14	2	0.14	0.00798	20
GO:0051785	positive regulation of nuclear division	14	2	0.14	0.00798	20
GO:0071216	cellular response to biotic stimulus	14	2	0.14	0.00798	20
GO:1901136	carbohydrate derivative catabolic proces...	81	4	0.79	0.00819	20
GO:0009057	macromolecule catabolic process	1780	28	17.35	0.00894	20
GO:0006487	protein N-linked glycosylation	302	8	2.94	0.00997	20
GO:0000103	sulfate assimilation	35	5	0.17	6.8e-07	21
GO:1901659	glycosyl compound biosynthetic process	457	12	2.19	2.3e-06	21
GO:0044550	secondary metabolite biosynthetic proces...	725	15	3.48	2.3e-06	21
GO:0042435	indole-containing compound biosynthetic ...	307	10	1.47	2.5e-06	21
GO:0042430	indole-containing compound metabolic pro...	349	10	1.67	7.7e-06	21
GO:0002376	immune system process	2412	28	11.56	1.1e-05	21
GO:0045087	innate immune response	2152	26	10.32	1.1e-05	21
GO:0006955	immune response	2170	26	10.4	1.3e-05	21
GO:0019748	secondary metabolic process	1461	20	7	2.4e-05	21
GO:0009607	response to biotic stimulus	3720	36	17.84	2.7e-05	21
GO:0043207	response to external biotic stimulus	3720	36	17.84	2.7e-05	21
GO:0051707	response to other organism	3720	36	17.84	2.7e-05	21
GO:0044419	interspecies interaction between organis...	3769	36	18.07	3.5e-05	21
GO:1901657	glycosyl compound metabolic process	606	12	2.91	3.8e-05	21
GO:0016144	S-glycoside biosynthetic process	443	10	2.12	5.9e-05	21
GO:0019758	glycosinolate biosynthetic process	443	10	2.12	5.9e-05	21
GO:0019761	glucosinolate biosynthetic process	443	10	2.12	5.9e-05	21
GO:0009605	response to external stimulus	5031	43	24.12	7.2e-05	21
GO:0010439	regulation of glucosinolate biosynthetic...	18	3	0.09	8.4e-05	21
GO:0009310	amine catabolic process	308	8	1.48	0.00013	21
GO:0042402	cellular biogenic amine catabolic proces...	308	8	1.48	0.00013	21
GO:0042446	hormone biosynthetic process	1536	19	7.36	0.00015	21
GO:1900376	regulation of secondary metabolite biosy...	22	3	0.11	0.00016	21
GO:0044272	sulfur compound biosynthetic process	1302	17	6.24	0.00018	21
GO:0009684	indoleacetic acid biosynthetic process	249	7	1.19	0.00021	21
GO:0009683	indoleacetic acid metabolic process	250	7	1.2	0.00021	21
GO:0052546	cell wall pectin metabolic process	114	5	0.55	0.00023	21
GO:0006569	tryptophan catabolic process	182	6	0.87	0.00026	21
GO:0046218	indolalkylamine catabolic process	182	6	0.87	0.00026	21
GO:0016143	S-glycoside metabolic process	537	10	2.57	0.00028	21
GO:0019757	glycosinolate metabolic process	537	10	2.57	0.00028	21
GO:0019760	glucosinolate metabolic process	537	10	2.57	0.00028	21
GO:0042436	indole-containing compound catabolic pro...	189	6	0.91	0.00031	21
GO:0009851	auxin biosynthetic process	272	7	1.3	0.00036	21
GO:0009074	aromatic amino acid family catabolic pro...	194	6	0.93	0.00036	21
GO:0007276	gamete generation	361	8	1.73	0.00037	21
GO:0048232	male gamete generation	71	4	0.34	0.00038	21
GO:0098542	defense response to other organism	3013	28	14.45	0.00049	21
GO:0010393	galacturonan metabolic process	136	5	0.65	0.00052	21
GO:0045488	pectin metabolic process	136	5	0.65	0.00052	21
GO:0065008	regulation of biological quality	3337	30	16	0.00052	21
GO:0006334	nucleosome assembly	33	3	0.16	0.00053	21
GO:0006855	drug transmembrane transport	33	3	0.16	0.00053	21
GO:0034728	nucleosome organization	33	3	0.16	0.00053	21
GO:0009723	response to ethylene	817	12	3.92	0.0006	21
GO:0015893	drug transport	80	4	0.38	0.00061	21
GO:0042445	hormone metabolic process	1727	19	8.28	0.00063	21
GO:0006568	tryptophan metabolic process	218	6	1.05	0.00066	21
GO:0006586	indolalkylamine metabolic process	218	6	1.05	0.00066	21
GO:0006576	cellular biogenic amine metabolic proces...	397	8	1.9	0.00069	21
GO:0010033	response to organic substance	6145	46	29.46	0.00084	21
GO:0009611	response to wounding	850	12	4.08	0.00084	21
GO:0065004	protein-DNA complex assembly	39	3	0.19	0.00087	21
GO:0071824	protein-DNA complex subunit organization	39	3	0.19	0.00087	21
GO:0009814	defense response, incompatible interacti...	1364	16	6.54	0.00088	21
GO:0010817	regulation of hormone levels	2065	21	9.9	0.00088	21
GO:0009850	auxin metabolic process	319	7	1.53	0.00091	21
GO:0009620	response to fungus	1238	15	5.94	0.00093	21
GO:0042762	regulation of sulfur metabolic process	40	3	0.19	0.00094	21
GO:0006213	pyrimidine nucleoside metabolic process	10	2	0.05	0.001	21
GO:0046131	pyrimidine ribonucleoside metabolic proc...	10	2	0.05	0.001	21
GO:0051347	positive regulation of transferase activ...	10	2	0.05	0.001	21
GO:0044106	cellular amine metabolic process	423	8	2.03	0.00104	21
GO:0006952	defense response	3484	30	16.7	0.00105	21
GO:0046398	UDP-glucuronate metabolic process	11	2	0.05	0.00122	21
GO:0043455	regulation of secondary metabolic proces...	44	3	0.21	0.00124	21
GO:0031347	regulation of defense response	1410	16	6.76	0.00125	21
GO:0034754	cellular hormone metabolic process	341	7	1.63	0.00134	21
GO:0007231	osmosensory signaling pathway	12	2	0.06	0.00146	21
GO:0009163	nucleoside biosynthetic process	12	2	0.06	0.00146	21
GO:0042455	ribonucleoside biosynthetic process	12	2	0.06	0.00146	21
GO:0070887	cellular response to chemical stimulus	2763	25	13.25	0.00148	21
GO:0006790	sulfur compound metabolic process	1859	19	8.91	0.00149	21
GO:2000037	regulation of stomatal complex patternin...	13	2	0.06	0.00172	21
GO:0071310	cellular response to organic substance	2488	23	11.93	0.00177	21
GO:0009617	response to bacterium	1477	16	7.08	0.002	21
GO:0009725	response to hormone	4130	33	19.8	0.002	21
GO:0034404	nucleobase-containing small molecule bio...	14	2	0.07	0.002	21
GO:0080134	regulation of response to stress	1481	16	7.1	0.00205	21
GO:0042493	response to drug	2364	22	11.33	0.00207	21
GO:0009719	response to endogenous stimulus	4140	33	19.85	0.00208	21
GO:0010200	response to chitin	1078	13	5.17	0.00213	21
GO:0006829	zinc ion transport	15	2	0.07	0.0023	21
GO:2000038	regulation of stomatal complex developme...	15	2	0.07	0.0023	21
GO:0042742	defense response to bacterium	1090	13	5.23	0.00234	21
GO:0010675	regulation of cellular carbohydrate meta...	55	3	0.26	0.00236	21
GO:0048609	multicellular organismal reproductive pr...	714	10	3.42	0.00241	21
GO:0009682	induced systemic resistance	56	3	0.27	0.00249	21
GO:0050896	response to stimulus	13438	82	64.43	0.0025	21
GO:0051273	beta-glucan metabolic process	383	7	1.84	0.00257	21
GO:0072330	monocarboxylic acid biosynthetic process	1375	15	6.59	0.00258	21
GO:0033993	response to lipid	1957	19	9.38	0.00266	21
GO:0043069	negative regulation of programmed cell d...	495	8	2.37	0.00276	21
GO:0019953	sexual reproduction	497	8	2.38	0.00283	21
GO:0044703	multi-organism reproductive process	497	8	2.38	0.00283	21
GO:0051704	multi-organism process	1121	13	5.37	0.00297	21
GO:1901700	response to oxygen-containing compound	5279	39	25.31	0.00305	21
GO:0050832	defense response to fungus	864	11	4.14	0.00309	21
GO:0060548	negative regulation of cell death	506	8	2.43	0.00316	21
GO:0032504	multicellular organism reproduction	742	10	3.56	0.00318	21
GO:0045088	regulation of innate immune response	1132	13	5.43	0.00323	21
GO:0010243	response to organonitrogen compound	1133	13	5.43	0.00326	21
GO:0009664	plant-type cell wall organization	509	8	2.44	0.00327	21
GO:0050776	regulation of immune response	1135	13	5.44	0.0033	21
GO:0010375	stomatal complex patterning	18	2	0.09	0.00332	21
GO:0031348	negative regulation of defense response	748	10	3.59	0.00336	21
GO:0009308	amine metabolic process	514	8	2.46	0.00347	21
GO:1901698	response to nitrogen compound	1422	15	6.82	0.00354	21
GO:0002682	regulation of immune system process	1150	13	5.51	0.00369	21
GO:0042221	response to chemical	8269	55	39.65	0.00369	21
GO:0031401	positive regulation of protein modificat...	19	2	0.09	0.0037	21
GO:0002831	regulation of response to biotic stimulu...	1159	13	5.56	0.00394	21
GO:0032101	regulation of response to external stimu...	1162	13	5.57	0.00402	21
GO:0009759	indole glucosinolate biosynthetic proces...	20	2	0.1	0.0041	21
GO:0043255	regulation of carbohydrate biosynthetic ...	68	3	0.33	0.00431	21
GO:1902531	regulation of intracellular signal trans...	68	3	0.33	0.00431	21
GO:0033554	cellular response to stress	3000	25	14.38	0.00444	21
GO:0048585	negative regulation of response to stimu...	909	11	4.36	0.00451	21
GO:1901137	carbohydrate derivative biosynthetic pro...	1754	17	8.41	0.00454	21
GO:0034406	cell wall beta-glucan metabolic process	72	3	0.35	0.00506	21
GO:0052541	plant-type cell wall cellulose metabolic...	72	3	0.35	0.00506	21
GO:0017144	drug metabolic process	1787	17	8.57	0.00545	21
GO:0016053	organic acid biosynthetic process	2410	21	11.55	0.0056	21
GO:0046394	carboxylic acid biosynthetic process	2410	21	11.55	0.0056	21
GO:0009838	abscission	75	3	0.36	0.00567	21
GO:0022411	cellular component disassembly	75	3	0.36	0.00567	21
GO:0016128	phytosteroid metabolic process	239	5	1.15	0.00603	21
GO:0016131	brassinosteroid metabolic process	239	5	1.15	0.00603	21
GO:0035690	cellular response to drug	951	11	4.56	0.00628	21
GO:0009737	response to abscisic acid	1516	15	7.27	0.00632	21
GO:0097305	response to alcohol	1516	15	7.27	0.00632	21
GO:0009753	response to jasmonic acid	1229	13	5.89	0.00637	21
GO:0071669	plant-type cell wall organization or bio...	696	9	3.34	0.00657	21
GO:0051179	localization	6993	47	33.53	0.00682	21
GO:0071555	cell wall organization	968	11	4.64	0.00713	21
GO:0010106	cellular response to iron ion starvation	82	3	0.39	0.00726	21
GO:0009627	systemic acquired resistance	1117	12	5.36	0.00771	21
GO:0042545	cell wall modification	363	6	1.74	0.00829	21
GO:0030243	cellulose metabolic process	364	6	1.75	0.0084	21
GO:0071554	cell wall organization or biogenesis	1419	14	6.8	0.00846	21
GO:0045229	external encapsulating structure organiz...	992	11	4.76	0.00848	21
GO:0009404	toxin metabolic process	487	7	2.33	0.0093	21
GO:0071103	DNA conformation change	375	6	1.8	0.00964	21
GO:0006826	iron ion transport	91	3	0.44	0.00965	21
GO:1901701	cellular response to oxygen-containing c...	2055	18	9.85	0.00971	21
GO:0009939	positive regulation of gibberellic acid ...	12	5	0.06	2.1e-09	22
GO:0010325	raffinose family oligosaccharide biosynt...	21	5	0.1	5.2e-08	22
GO:0009937	regulation of gibberellic acid mediated ...	26	5	0.13	1.6e-07	22
GO:0009967	positive regulation of signal transducti...	65	6	0.32	8.4e-07	22
GO:0023056	positive regulation of signaling	65	6	0.32	8.4e-07	22
GO:0010647	positive regulation of cell communicatio...	70	6	0.34	1.3e-06	22
GO:0030007	cellular potassium ion homeostasis	18	4	0.09	1.6e-06	22
GO:0030004	cellular monovalent inorganic cation hom...	26	4	0.13	7.8e-06	22
GO:0006885	regulation of pH	11	3	0.05	1.9e-05	22
GO:0055075	potassium ion homeostasis	37	4	0.18	3.3e-05	22
GO:0030104	water homeostasis	16	3	0.08	6.2e-05	22
GO:0009312	oligosaccharide biosynthetic process	94	5	0.46	0.0001	22
GO:0055067	monovalent inorganic cation homeostasis	51	4	0.25	0.00012	22
GO:0009740	gibberellic acid mediated signaling path...	124	5	0.61	0.00038	22
GO:0010476	gibberellin mediated signaling pathway	131	5	0.64	0.00049	22
GO:0048584	positive regulation of response to stimu...	204	6	1	0.00054	22
GO:0009966	regulation of signal transduction	285	7	1.4	0.00055	22
GO:0023051	regulation of signaling	285	7	1.4	0.00055	22
GO:0071370	cellular response to gibberellin stimulu...	137	5	0.67	0.0006	22
GO:0010646	regulation of cell communication	290	7	1.43	0.00061	22
GO:0098771	inorganic ion homeostasis	392	8	1.93	0.00075	22
GO:0035725	sodium ion transmembrane transport	39	3	0.19	0.00094	22
GO:0009845	seed germination	513	9	2.53	0.00104	22
GO:0048444	floral organ morphogenesis	232	6	1.14	0.00105	22
GO:0071483	cellular response to blue light	43	3	0.21	0.00125	22
GO:0090351	seedling development	547	9	2.69	0.00162	22
GO:0006875	cellular metal ion homeostasis	260	6	1.28	0.00188	22
GO:0010162	seed dormancy process	273	6	1.34	0.00239	22
GO:0022611	dormancy process	273	6	1.34	0.00239	22
GO:0009723	response to ethylene	817	11	4.02	0.00247	22
GO:0010117	photoprotection	16	2	0.08	0.00276	22
GO:0071486	cellular response to high light intensit...	18	2	0.09	0.0035	22
GO:0071489	cellular response to red or far red ligh...	129	4	0.63	0.00386	22
GO:0006814	sodium ion transport	64	3	0.32	0.00391	22
GO:0009582	detection of abiotic stimulus	67	3	0.33	0.00445	22
GO:0055062	phosphate ion homeostasis	24	2	0.12	0.00619	22
GO:0055083	monovalent inorganic anion homeostasis	24	2	0.12	0.00619	22
GO:0072506	trivalent inorganic anion homeostasis	24	2	0.12	0.00619	22
GO:0090697	post-embryonic plant organ morphogenesis	337	6	1.66	0.00663	22
GO:0010431	seed maturation	339	6	1.67	0.00682	22
GO:0006865	amino acid transport	564	8	2.78	0.00701	22
GO:0015824	proline transport	153	4	0.75	0.00703	22
GO:0071484	cellular response to light intensity	27	2	0.13	0.00779	22
GO:0071491	cellular response to red light	27	2	0.13	0.00779	22
GO:0034644	cellular response to UV	28	2	0.14	0.00837	22
GO:0009755	hormone-mediated signaling pathway	1820	17	8.96	0.00841	22
GO:0015804	neutral amino acid transport	164	4	0.81	0.00893	22
GO:0009691	cytokinin biosynthetic process	29	2	0.14	0.00896	22
GO:0055065	metal ion homeostasis	362	6	1.78	0.00926	22
GO:0072505	divalent inorganic anion homeostasis	30	2	0.15	0.00957	22
GO:0007140	male meiotic nuclear division	25	4	0.18	3e-05	23
GO:0006623	protein targeting to vacuole	408	11	2.95	0.0002	23
GO:0072665	protein localization to vacuole	408	11	2.95	0.0002	23
GO:0072666	establishment of protein localization to...	408	11	2.95	0.0002	23
GO:0007034	vacuolar transport	434	11	3.14	0.00035	23
GO:0007623	circadian rhythm	456	11	3.29	0.00052	23
GO:0048511	rhythmic process	456	11	3.29	0.00052	23
GO:0042752	regulation of circadian rhythm	145	6	1.05	0.00067	23
GO:0006511	ubiquitin-dependent protein catabolic pr...	897	16	6.48	0.00088	23
GO:0019941	modification-dependent protein catabolic...	902	16	6.52	0.00093	23
GO:0043632	modification-dependent macromolecule cat...	902	16	6.52	0.00093	23
GO:0048232	male gamete generation	71	4	0.51	0.00176	23
GO:0048573	photoperiodism, flowering	381	9	2.75	0.00192	23
GO:0051603	proteolysis involved in cellular protein...	1174	18	8.48	0.0023	23
GO:0009648	photoperiodism	400	9	2.89	0.00266	23
GO:0016192	vesicle-mediated transport	1387	20	10.02	0.00271	23
GO:0000018	regulation of DNA recombination	11	2	0.08	0.00274	23
GO:0010031	circumnutation	11	2	0.08	0.00274	23
GO:0045910	negative regulation of DNA recombination	11	2	0.08	0.00274	23
GO:0050879	multicellular organismal movement	11	2	0.08	0.00274	23
GO:0006508	proteolysis	1922	25	13.88	0.00327	23
GO:0010928	regulation of auxin mediated signaling p...	43	3	0.31	0.00371	23
GO:0043687	post-translational protein modification	205	6	1.48	0.00387	23
GO:0044265	cellular macromolecule catabolic process	1638	22	11.83	0.00395	23
GO:0044257	cellular protein catabolic process	1250	18	9.03	0.00443	23
GO:0009966	regulation of signal transduction	285	7	2.06	0.00486	23
GO:0023051	regulation of signaling	285	7	2.06	0.00486	23
GO:0051053	negative regulation of DNA metabolic pro...	15	2	0.11	0.00513	23
GO:0010646	regulation of cell communication	290	7	2.09	0.00533	23
GO:0030163	protein catabolic process	1273	18	9.2	0.00533	23
GO:0006464	cellular protein modification process	3969	42	28.67	0.00697	23
GO:0036211	protein modification process	3969	42	28.67	0.00697	23
GO:0000578	embryonic axis specification	18	2	0.13	0.00737	23
GO:0070647	protein modification by small protein co...	658	11	4.75	0.00873	23
GO:0009704	de-etiolation	30	4	0.23	8e-05	24
GO:0097435	supramolecular fiber organization	526	13	4.05	0.00025	24
GO:0009649	entrainment of circadian clock	22	3	0.17	0.00062	24
GO:0040008	regulation of growth	570	12	4.39	0.00168	24
GO:0032204	regulation of telomere maintenance	69	4	0.53	0.00201	24
GO:0010224	response to UV-B	230	7	1.77	0.00213	24
GO:0009640	photomorphogenesis	528	11	4.07	0.0028	24
GO:0007623	circadian rhythm	456	10	3.51	0.003	24
GO:0048511	rhythmic process	456	10	3.51	0.003	24
GO:0048654	anther morphogenesis	11	2	0.08	0.0031	24
GO:0048655	anther wall tapetum morphogenesis	11	2	0.08	0.0031	24
GO:0048656	anther wall tapetum formation	11	2	0.08	0.0031	24
GO:0048657	anther wall tapetum cell differentiation	11	2	0.08	0.0031	24
GO:0010208	pollen wall assembly	38	3	0.29	0.00312	24
GO:0010927	cellular component assembly involved in ...	38	3	0.29	0.00312	24
GO:0032989	cellular component morphogenesis	38	3	0.29	0.00312	24
GO:0000723	telomere maintenance	81	4	0.62	0.00359	24
GO:0032200	telomere organization	81	4	0.62	0.00359	24
GO:0000902	cell morphogenesis	1241	19	9.56	0.00365	24
GO:0042023	DNA endoreduplication	190	6	1.46	0.00366	24
GO:0044786	cell cycle DNA replication	190	6	1.46	0.00366	24
GO:0000288	nuclear-transcribed mRNA catabolic proce...	12	2	0.09	0.00371	24
GO:0000289	nuclear-transcribed mRNA poly(A) tail sh...	12	2	0.09	0.00371	24
GO:0015866	ADP transport	12	2	0.09	0.00371	24
GO:0048658	anther wall tapetum development	12	2	0.09	0.00371	24
GO:0060249	anatomical structure homeostasis	82	4	0.63	0.00376	24
GO:0051258	protein polymerization	401	9	3.09	0.00412	24
GO:0010268	brassinosteroid homeostasis	13	2	0.1	0.00436	24
GO:0061013	regulation of mRNA catabolic process	13	2	0.1	0.00436	24
GO:0010928	regulation of auxin mediated signaling p...	43	3	0.33	0.00444	24
GO:0009734	auxin-activated signaling pathway	139	5	1.07	0.00454	24
GO:0001558	regulation of cell growth	199	6	1.53	0.00458	24
GO:0051128	regulation of cellular component organiz...	648	12	4.99	0.00471	24
GO:0007015	actin filament organization	336	8	2.59	0.00474	24
GO:0010158	abaxial cell fate specification	14	2	0.11	0.00506	24
GO:0010600	regulation of auxin biosynthetic process	14	2	0.11	0.00506	24
GO:0071478	cellular response to radiation	209	6	1.61	0.00579	24
GO:0071482	cellular response to light stimulus	209	6	1.61	0.00579	24
GO:0048455	stamen formation	15	2	0.12	0.00581	24
GO:0046785	microtubule polymerization	151	5	1.16	0.00641	24
GO:0007010	cytoskeleton organization	1029	16	7.93	0.00642	24
GO:0048638	regulation of developmental growth	509	10	3.92	0.00643	24
GO:0030036	actin cytoskeleton organization	356	8	2.74	0.00664	24
GO:0015867	ATP transport	17	2	0.13	0.00745	24
GO:0055088	lipid homeostasis	17	2	0.13	0.00745	24
GO:0080024	indolebutyric acid metabolic process	17	2	0.13	0.00745	24
GO:0071365	cellular response to auxin stimulus	157	5	1.21	0.00753	24
GO:0031109	microtubule polymerization or depolymeri...	160	5	1.23	0.00813	24
GO:0019219	regulation of nucleobase-containing comp...	3324	38	25.61	0.00867	24
GO:0051510	regulation of unidimensional cell growth	164	5	1.26	0.00899	24
GO:0006891	intra-Golgi vesicle-mediated transport	166	5	1.28	0.00945	24
GO:0033044	regulation of chromosome organization	234	6	1.8	0.00982	24
GO:0009932	cell tip growth	461	17	3.68	2.2e-07	25
GO:0009825	multidimensional cell growth	299	12	2.39	5.9e-06	25
GO:0043473	pigmentation	293	11	2.34	2.7e-05	25
GO:0043476	pigment accumulation	293	11	2.34	2.7e-05	25
GO:0043478	pigment accumulation in response to UV l...	293	11	2.34	2.7e-05	25
GO:0043479	pigment accumulation in tissues in respo...	293	11	2.34	2.7e-05	25
GO:0043480	pigment accumulation in tissues	293	11	2.34	2.7e-05	25
GO:0043481	anthocyanin accumulation in tissues in r...	293	11	2.34	2.7e-05	25
GO:0048588	developmental cell growth	674	17	5.39	3.4e-05	25
GO:0009826	unidimensional cell growth	763	18	6.1	4.8e-05	25
GO:0000902	cell morphogenesis	1241	24	9.92	6.5e-05	25
GO:0008361	regulation of cell size	141	7	1.13	0.00015	25
GO:0010218	response to far red light	296	10	2.37	0.00015	25
GO:0016049	cell growth	1329	24	10.62	0.00018	25
GO:0060560	developmental growth involved in morphog...	985	19	7.87	0.00039	25
GO:0048468	cell development	1079	20	8.62	0.00046	25
GO:0009958	positive gravitropism	49	4	0.39	0.00064	25
GO:0000904	cell morphogenesis involved in different...	566	13	4.52	0.00069	25
GO:0048767	root hair elongation	503	12	4.02	0.0008	25
GO:0080147	root hair cell development	533	12	4.26	0.0013	25
GO:0090697	post-embryonic plant organ morphogenesis	337	9	2.69	0.00166	25
GO:0050794	regulation of cellular process	7649	82	61.12	0.00171	25
GO:0071695	anatomical structure maturation	1040	18	8.31	0.00188	25
GO:0006355	regulation of transcription, DNA-templat...	3226	41	25.78	0.00192	25
GO:1903506	regulation of nucleic acid-templated tra...	3226	41	25.78	0.00192	25
GO:2001141	regulation of RNA biosynthetic process	3226	41	25.78	0.00192	25
GO:0051252	regulation of RNA metabolic process	3260	41	26.05	0.00233	25
GO:0009926	auxin polar transport	229	7	1.83	0.00255	25
GO:0021700	developmental maturation	1070	18	8.55	0.00255	25
GO:1905393	plant organ formation	294	8	2.35	0.00265	25
GO:0010345	suberin biosynthetic process	10	2	0.08	0.00274	25
GO:0060918	auxin transport	237	7	1.89	0.00309	25
GO:0009889	regulation of biosynthetic process	3836	46	30.65	0.00315	25
GO:0010053	root epidermal cell differentiation	754	14	6.03	0.00319	25
GO:0009914	hormone transport	239	7	1.91	0.00323	25
GO:0019219	regulation of nucleobase-containing comp...	3324	41	26.56	0.0033	25
GO:0030497	fatty acid elongation	11	2	0.09	0.00334	25
GO:0097435	supramolecular fiber organization	526	11	4.2	0.0036	25
GO:0032535	regulation of cellular component size	380	9	3.04	0.00369	25
GO:0090066	regulation of anatomical structure size	380	9	3.04	0.00369	25
GO:0090627	plant epidermal cell differentiation	770	14	6.15	0.00384	25
GO:0048869	cellular developmental process	2067	28	16.52	0.00448	25
GO:0010015	root morphogenesis	954	16	7.62	0.00448	25
GO:0090558	plant epidermis development	1319	20	10.54	0.00484	25
GO:0071555	cell wall organization	968	16	7.74	0.00514	25
GO:0048469	cell maturation	716	13	5.72	0.00531	25
GO:0048764	trichoblast maturation	716	13	5.72	0.00531	25
GO:0048765	root hair cell differentiation	716	13	5.72	0.00531	25
GO:0031326	regulation of cellular biosynthetic proc...	3530	42	28.21	0.00555	25
GO:0010556	regulation of macromolecule biosynthetic...	3431	41	27.42	0.00572	25
GO:2000112	regulation of cellular macromolecule bio...	3431	41	27.42	0.00572	25
GO:0010054	trichoblast differentiation	726	13	5.8	0.00595	25
GO:0045229	external encapsulating structure organiz...	992	16	7.93	0.00645	25
GO:1905392	plant organ morphogenesis	1543	22	12.33	0.00647	25
GO:0040007	growth	1738	24	13.89	0.00665	25
GO:0080027	response to herbivore	16	2	0.13	0.00709	25
GO:0009639	response to red or far red light	1003	16	8.01	0.00713	25
GO:0009411	response to UV	580	11	4.63	0.00734	25
GO:0048509	regulation of meristem development	429	9	3.43	0.00797	25
GO:0009653	anatomical structure morphogenesis	2996	36	23.94	0.00884	25
GO:0009733	response to auxin	855	14	6.83	0.0093	25
GO:0080090	regulation of primary metabolic process	4180	47	33.4	0.00937	25
GO:0009639	response to red or far red light	1003	16	4.46	1e-05	26
GO:0009938	negative regulation of gibberellic acid ...	11	3	0.05	1.4e-05	26
GO:0010017	red or far-red light signaling pathway	124	6	0.55	2e-05	26
GO:0071489	cellular response to red or far red ligh...	129	6	0.57	2.5e-05	26
GO:0042176	regulation of protein catabolic process	16	3	0.07	4.6e-05	26
GO:0010325	raffinose family oligosaccharide biosynt...	21	3	0.09	0.00011	26
GO:0009937	regulation of gibberellic acid mediated ...	26	3	0.12	0.00021	26
GO:2000034	regulation of seed maturation	27	3	0.12	0.00023	26
GO:0071478	cellular response to radiation	209	6	0.93	0.00036	26
GO:0071482	cellular response to light stimulus	209	6	0.93	0.00036	26
GO:0010187	negative regulation of seed germination	32	3	0.14	0.00039	26
GO:0009894	regulation of catabolic process	83	4	0.37	0.00052	26
GO:0080090	regulation of primary metabolic process	4180	33	18.57	0.00062	26
GO:0009889	regulation of biosynthetic process	3836	31	17.04	0.00064	26
GO:0009312	oligosaccharide biosynthetic process	94	4	0.42	0.00083	26
GO:0080050	regulation of seed development	43	3	0.19	0.00093	26
GO:0009641	shade avoidance	45	3	0.2	0.00106	26
GO:0007602	phototransduction	46	3	0.2	0.00113	26
GO:0009585	red, far-red light phototransduction	46	3	0.2	0.00113	26
GO:0009583	detection of light stimulus	48	3	0.21	0.00128	26
GO:0009061	anaerobic respiration	13	2	0.06	0.00148	26
GO:0009733	response to auxin	855	11	3.8	0.00157	26
GO:0062014	negative regulation of small molecule me...	14	2	0.06	0.00172	26
GO:0042447	hormone catabolic process	15	2	0.07	0.00198	26
GO:0010218	response to far red light	296	6	1.32	0.00214	26
GO:0090698	post-embryonic plant morphogenesis	771	10	3.43	0.0024	26
GO:0071214	cellular response to abiotic stimulus	419	7	1.86	0.00276	26
GO:0104004	cellular response to environmental stimu...	419	7	1.86	0.00276	26
GO:0009582	detection of abiotic stimulus	67	3	0.3	0.00334	26
GO:0031326	regulation of cellular biosynthetic proc...	3530	27	15.68	0.00336	26
GO:0006355	regulation of transcription, DNA-templat...	3226	25	14.33	0.00409	26
GO:1903506	regulation of nucleic acid-templated tra...	3226	25	14.33	0.00409	26
GO:2001141	regulation of RNA biosynthetic process	3226	25	14.33	0.00409	26
GO:0007020	microtubule nucleation	146	4	0.65	0.00417	26
GO:0065007	biological regulation	10506	62	46.68	0.00439	26
GO:0007623	circadian rhythm	456	7	2.03	0.00439	26
GO:0048511	rhythmic process	456	7	2.03	0.00439	26
GO:0051171	regulation of nitrogen compound metaboli...	3791	28	16.84	0.00458	26
GO:0051252	regulation of RNA metabolic process	3260	25	14.48	0.00468	26
GO:0046785	microtubule polymerization	151	4	0.67	0.00469	26
GO:0007165	signal transduction	3295	25	14.64	0.00536	26
GO:0031109	microtubule polymerization or depolymeri...	160	4	0.71	0.00575	26
GO:0019219	regulation of nucleobase-containing comp...	3324	25	14.77	0.00599	26
GO:0031323	regulation of cellular metabolic process	4246	30	18.86	0.00623	26
GO:0007389	pattern specification process	617	8	2.74	0.00647	26
GO:0009311	oligosaccharide metabolic process	492	7	2.19	0.00658	26
GO:0051865	protein autoubiquitination	29	2	0.13	0.00736	26
GO:0010051	xylem and phloem pattern formation	174	4	0.77	0.00769	26
GO:0009690	cytokinin metabolic process	91	3	0.4	0.00784	26
GO:0019222	regulation of metabolic process	5075	34	22.55	0.0079	26
GO:0050794	regulation of cellular process	7649	47	33.98	0.00809	26
GO:0023052	signaling	3413	25	15.16	0.0083	26
GO:0009785	blue light signaling pathway	31	2	0.14	0.00838	26
GO:0030522	intracellular receptor signaling pathway	31	2	0.14	0.00838	26
GO:0001101	response to acid chemical	3420	25	15.19	0.00851	26
GO:0010029	regulation of seed germination	180	4	0.8	0.00864	26
GO:0010556	regulation of macromolecule biosynthetic...	3431	25	15.24	0.00885	26
GO:2000112	regulation of cellular macromolecule bio...	3431	25	15.24	0.00885	26
GO:0009581	detection of external stimulus	97	3	0.43	0.00934	26
GO:0051645	Golgi localization	97	6	0.82	0.00018	27
GO:0051646	mitochondrion localization	97	6	0.82	0.00018	27
GO:0060151	peroxisome localization	97	6	0.82	0.00018	27
GO:0006928	movement of cell or subcellular componen...	109	6	0.92	0.00034	27
GO:0030048	actin filament-based movement	109	6	0.92	0.00034	27
GO:0002237	response to molecule of bacterial origin	202	8	1.71	0.00035	27
GO:0030001	metal ion transport	1000	18	8.47	0.00233	27
GO:0006213	pyrimidine nucleoside metabolic process	10	2	0.08	0.00308	27
GO:0046131	pyrimidine ribonucleoside metabolic proc...	10	2	0.08	0.00308	27
GO:0033356	UDP-L-arabinose metabolic process	11	2	0.09	0.00374	27
GO:0046398	UDP-glucuronate metabolic process	11	2	0.09	0.00374	27
GO:0055065	metal ion homeostasis	362	9	3.07	0.00394	27
GO:0042762	regulation of sulfur metabolic process	40	3	0.34	0.00471	27
GO:0071786	endoplasmic reticulum tubular network or...	13	2	0.11	0.00524	27
GO:0071241	cellular response to inorganic substance	84	4	0.71	0.00571	27
GO:0010364	regulation of ethylene biosynthetic proc...	14	2	0.12	0.00608	27
GO:0031335	regulation of sulfur amino acid metaboli...	14	2	0.12	0.00608	27
GO:1900908	regulation of olefin metabolic process	14	2	0.12	0.00608	27
GO:1900911	regulation of olefin biosynthetic proces...	14	2	0.12	0.00608	27
GO:1901699	cellular response to nitrogen compound	44	3	0.37	0.00616	27
GO:0006625	protein targeting to peroxisome	255	7	2.16	0.00628	27
GO:0043574	peroxisomal transport	255	7	2.16	0.00628	27
GO:0072662	protein localization to peroxisome	255	7	2.16	0.00628	27
GO:0072663	establishment of protein localization to...	255	7	2.16	0.00628	27
GO:0098771	inorganic ion homeostasis	392	9	3.32	0.00654	27
GO:0042447	hormone catabolic process	15	2	0.13	0.00698	27
GO:0072503	cellular divalent inorganic cation homeo...	91	4	0.77	0.00756	27
GO:0048193	Golgi vesicle transport	955	16	8.09	0.0078	27
GO:0042454	ribonucleoside catabolic process	16	2	0.14	0.00793	27
GO:1902347	response to strigolactone	16	2	0.14	0.00793	27
GO:0010468	regulation of gene expression	3889	52	31.08	0.00012	28
GO:0009889	regulation of biosynthetic process	3836	51	30.65	0.00017	28
GO:0019222	regulation of metabolic process	5075	62	40.55	0.00031	28
GO:0000184	nuclear-transcribed mRNA catabolic proce...	17	3	0.14	0.00032	28
GO:0006074	(1->3)-beta-D-glucan metabolic process	19	3	0.15	0.00044	28
GO:0006075	(1->3)-beta-D-glucan biosynthetic proces...	19	3	0.15	0.00044	28
GO:0006355	regulation of transcription, DNA-templat...	3226	43	25.78	0.00057	28
GO:1903506	regulation of nucleic acid-templated tra...	3226	43	25.78	0.00057	28
GO:2001141	regulation of RNA biosynthetic process	3226	43	25.78	0.00057	28
GO:0051252	regulation of RNA metabolic process	3260	43	26.05	0.00071	28
GO:0080090	regulation of primary metabolic process	4180	52	33.4	0.00071	28
GO:0050789	regulation of biological process	8995	95	71.88	0.00097	28
GO:0060255	regulation of macromolecule metabolic pr...	4244	52	33.91	0.00101	28
GO:0033993	response to lipid	1957	29	15.64	0.00103	28
GO:0019219	regulation of nucleobase-containing comp...	3324	43	26.56	0.00104	28
GO:0031326	regulation of cellular biosynthetic proc...	3530	45	28.21	0.00106	28
GO:0010556	regulation of macromolecule biosynthetic...	3431	44	27.42	0.00108	28
GO:2000112	regulation of cellular macromolecule bio...	3431	44	27.42	0.00108	28
GO:0016101	diterpenoid metabolic process	58	4	0.46	0.0012	28
GO:0006473	protein acetylation	66	4	0.53	0.00195	28
GO:0006351	transcription, DNA-templated	3568	44	28.51	0.00232	28
GO:0032774	RNA biosynthetic process	3568	44	28.51	0.00232	28
[truncated: 9,124 more rows]

## Sheet: leaf_tapidor_bp
GO.ID	Term	Annotated	Significant	Expected	classicFisher	som_neuron
GO:0009658	chloroplast organization	632	16	4.19	5.6e-06	1
GO:0010304	PSII associated light-harvesting complex...	74	5	0.49	0.00014	1
GO:0071478	cellular response to radiation	209	7	1.38	0.00051	1
GO:0071482	cellular response to light stimulus	209	7	1.38	0.00051	1
GO:0071214	cellular response to abiotic stimulus	424	10	2.81	0.00057	1
GO:0104004	cellular response to environmental stimu...	424	10	2.81	0.00057	1
GO:0009657	plastid organization	1056	17	6.99	0.00072	1
GO:0072348	sulfur compound transport	34	3	0.23	0.00147	1
GO:0009904	chloroplast accumulation movement	11	2	0.07	0.00231	1
GO:0015698	inorganic anion transport	360	8	2.38	0.00289	1
GO:0006817	phosphate ion transport	43	3	0.28	0.00291	1
GO:0010114	response to red light	300	7	1.99	0.00401	1
GO:0009581	detection of external stimulus	99	4	0.66	0.00431	1
GO:0008272	sulfate transport	15	2	0.1	0.00433	1
GO:0009903	chloroplast avoidance movement	15	2	0.1	0.00433	1
GO:0010492	maintenance of shoot apical meristem ide...	15	2	0.1	0.00433	1
GO:0010017	red or far-red light signaling pathway	119	4	0.79	0.00821	1
GO:0071489	cellular response to red or far red ligh...	123	4	0.81	0.0092	1
GO:0010118	stomatal movement	273	6	1.81	0.00996	1
GO:0006355	regulation of transcription, DNA-templat...	3324	59	30.8	7.7e-07	2
GO:1903506	regulation of nucleic acid-templated tra...	3324	59	30.8	7.7e-07	2
GO:2001141	regulation of RNA biosynthetic process	3324	59	30.8	7.7e-07	2
GO:0051252	regulation of RNA metabolic process	3362	59	31.15	1.1e-06	2
GO:0019219	regulation of nucleobase-containing comp...	3433	59	31.81	2.2e-06	2
GO:0035725	sodium ion transmembrane transport	42	6	0.39	2.4e-06	2
GO:0010556	regulation of macromolecule biosynthetic...	3544	60	32.84	2.8e-06	2
GO:2000112	regulation of cellular macromolecule bio...	3544	60	32.84	2.8e-06	2
GO:0006814	sodium ion transport	68	7	0.63	3.3e-06	2
GO:0031326	regulation of cellular biosynthetic proc...	3646	60	33.78	6.9e-06	2
GO:0006351	transcription, DNA-templated	3661	60	33.92	7.8e-06	2
GO:0032774	RNA biosynthetic process	3661	60	33.92	7.8e-06	2
GO:0097659	nucleic acid-templated transcription	3661	60	33.92	7.8e-06	2
GO:0009889	regulation of biosynthetic process	3957	63	36.66	1.1e-05	2
GO:0051171	regulation of nitrogen compound metaboli...	3912	61	36.25	3e-05	2
GO:0080090	regulation of primary metabolic process	4310	65	39.93	4.3e-05	2
GO:0043572	plastid fission	54	5	0.5	0.00014	2
GO:0010468	regulation of gene expression	4013	59	37.18	0.00021	2
GO:0031323	regulation of cellular metabolic process	4396	63	40.73	0.00025	2
GO:0034654	nucleobase-containing compound biosynthe...	4436	63	41.1	0.00032	2
GO:0034220	ion transmembrane transport	431	12	3.99	0.00076	2
GO:0098662	inorganic cation transmembrane transport	319	10	2.96	0.00085	2
GO:0098655	cation transmembrane transport	321	10	2.97	0.00089	2
GO:0050789	regulation of biological process	9253	111	85.73	0.00092	2
GO:0098660	inorganic ion transmembrane transport	323	10	2.99	0.00094	2
GO:0006857	oligopeptide transport	217	8	2.01	0.001	2
GO:0055082	cellular chemical homeostasis	581	14	5.38	0.00116	2
GO:0060255	regulation of macromolecule metabolic pr...	4392	60	40.69	0.0012	2
GO:0015672	monovalent inorganic cation transport	541	13	5.01	0.00176	2
GO:0010073	meristem maintenance	548	13	5.08	0.00197	2
GO:0030003	cellular cation homeostasis	548	13	5.08	0.00197	2
GO:0045893	positive regulation of transcription, DN...	980	19	9.08	0.00215	2
GO:0051254	positive regulation of RNA metabolic pro...	980	19	9.08	0.00215	2
GO:1902680	positive regulation of RNA biosynthetic ...	980	19	9.08	0.00215	2
GO:1903508	positive regulation of nucleic acid-temp...	980	19	9.08	0.00215	2
GO:0006873	cellular ion homeostasis	558	13	5.17	0.0023	2
GO:0019725	cellular homeostasis	626	14	5.8	0.0023	2
GO:0045935	positive regulation of nucleobase-contai...	991	19	9.18	0.00243	2
GO:0050801	ion homeostasis	700	15	6.49	0.00245	2
GO:0055085	transmembrane transport	848	17	7.86	0.00258	2
GO:0018130	heterocycle biosynthetic process	5294	68	49.05	0.00266	2
GO:0009734	auxin-activated signaling pathway	153	6	1.42	0.00312	2
GO:0019222	regulation of metabolic process	5246	67	48.61	0.0033	2
GO:0048878	chemical homeostasis	799	16	7.4	0.00345	2
GO:0010557	positive regulation of macromolecule bio...	1037	19	9.61	0.00397	2
GO:0010016	shoot system morphogenesis	1040	19	9.64	0.00409	2
GO:0010628	positive regulation of gene expression	1042	19	9.65	0.00418	2
GO:0043562	cellular response to nitrogen levels	114	5	1.06	0.00426	2
GO:0031328	positive regulation of cellular biosynth...	1046	19	9.69	0.00435	2
GO:0009904	chloroplast accumulation movement	11	2	0.1	0.00445	2
GO:0015743	malate transport	11	2	0.1	0.00445	2
GO:0007623	circadian rhythm	471	11	4.36	0.00479	2
GO:0048511	rhythmic process	471	11	4.36	0.00479	2
GO:0065007	biological regulation	10815	122	100.21	0.0048	2
GO:0071365	cellular response to auxin stimulus	170	6	1.58	0.0052	2
GO:0051173	positive regulation of nitrogen compound...	1071	19	9.92	0.00557	2
GO:0006885	regulation of pH	13	2	0.12	0.00624	2
GO:0050794	regulation of cellular process	7850	92	72.73	0.00642	2
GO:0010604	positive regulation of macromolecule met...	1093	19	10.13	0.00686	2
GO:0010600	regulation of auxin biosynthetic process	14	2	0.13	0.00723	2
GO:0031325	positive regulation of cellular metaboli...	1108	19	10.27	0.00787	2
GO:0009891	positive regulation of biosynthetic proc...	1351	22	12.52	0.00787	2
GO:0055080	cation homeostasis	651	13	6.03	0.0082	2
GO:0006000	fructose metabolic process	15	2	0.14	0.0083	2
GO:0009903	chloroplast avoidance movement	15	2	0.14	0.0083	2
GO:0010492	maintenance of shoot apical meristem ide...	15	2	0.14	0.0083	2
GO:0015740	C4-dicarboxylate transport	15	2	0.14	0.0083	2
GO:0051775	response to redox state	15	2	0.14	0.0083	2
GO:0009965	leaf morphogenesis	511	11	4.73	0.0086	2
GO:0048507	meristem development	966	17	8.95	0.00917	2
GO:0009739	response to gibberellin	315	8	2.92	0.0095	2
GO:0010600	regulation of auxin biosynthetic process	14	6	0.19	1.7e-08	3
GO:0006625	protein targeting to peroxisome	256	18	3.49	1.8e-08	3
GO:0043574	peroxisomal transport	256	18	3.49	1.8e-08	3
GO:0072662	protein localization to peroxisome	256	18	3.49	1.8e-08	3
GO:0072663	establishment of protein localization to...	256	18	3.49	1.8e-08	3
GO:0044743	protein transmembrane import into intrac...	267	18	3.64	3.4e-08	3
GO:0007031	peroxisome organization	335	20	4.56	4.5e-08	3
GO:0015919	peroxisomal membrane transport	250	17	3.4	7.2e-08	3
GO:0016558	protein import into peroxisome matrix	250	17	3.4	7.2e-08	3
GO:0090354	regulation of auxin metabolic process	20	6	0.27	2e-07	3
GO:0065002	intracellular protein transmembrane tran...	305	18	4.15	2.5e-07	3
GO:0071806	protein transmembrane transport	305	18	4.15	2.5e-07	3
GO:0048573	photoperiodism, flowering	382	20	5.2	3.7e-07	3
GO:0009648	photoperiodism	400	20	5.45	7.7e-07	3
GO:0046885	regulation of hormone biosynthetic proce...	56	8	0.76	8.9e-07	3
GO:0007034	vacuolar transport	440	20	5.99	3.3e-06	3
GO:0006623	protein targeting to vacuole	410	19	5.58	4.4e-06	3
GO:0072665	protein localization to vacuole	410	19	5.58	4.4e-06	3
GO:0072666	establishment of protein localization to...	410	19	5.58	4.4e-06	3
GO:0032350	regulation of hormone metabolic process	84	8	1.14	2e-05	3
GO:0072594	establishment of protein localization to...	1313	37	17.88	2.8e-05	3
GO:0033365	protein localization to organelle	1331	37	18.13	3.8e-05	3
GO:0016192	vesicle-mediated transport	1387	38	18.89	4e-05	3
GO:0010629	negative regulation of gene expression	1320	36	17.98	7e-05	3
GO:0000956	nuclear-transcribed mRNA catabolic proce...	300	14	4.09	7.3e-05	3
GO:0019430	removal of superoxide radicals	34	5	0.46	9.2e-05	3
GO:0071450	cellular response to oxygen radical	34	5	0.46	9.2e-05	3
GO:0071451	cellular response to superoxide	34	5	0.46	9.2e-05	3
GO:0098869	cellular oxidant detoxification	34	5	0.46	9.2e-05	3
GO:1990748	cellular detoxification	34	5	0.46	9.2e-05	3
GO:0006402	mRNA catabolic process	308	14	4.19	9.6e-05	3
GO:0010351	lithium ion transport	81	7	1.1	0.00012	3
GO:0009892	negative regulation of metabolic process	1526	39	20.78	0.00014	3
GO:0010605	negative regulation of macromolecule met...	1446	37	19.69	0.0002	3
GO:0006801	superoxide metabolic process	41	5	0.56	0.00023	3
GO:0097237	cellular response to toxic substance	41	5	0.56	0.00023	3
GO:0006401	RNA catabolic process	339	14	4.62	0.00026	3
GO:0007623	circadian rhythm	471	17	6.41	0.00029	3
GO:0048511	rhythmic process	471	17	6.41	0.00029	3
GO:0007059	chromosome segregation	309	13	4.21	0.00036	3
GO:0017038	protein import	571	19	7.78	0.00036	3
GO:0006259	DNA metabolic process	919	26	12.52	0.00041	3
GO:0006486	protein glycosylation	586	19	7.98	0.0005	3
GO:0009101	glycoprotein biosynthetic process	586	19	7.98	0.0005	3
GO:0043413	macromolecule glycosylation	586	19	7.98	0.0005	3
GO:0070085	glycosylation	586	19	7.98	0.0005	3
GO:0006891	intra-Golgi vesicle-mediated transport	167	9	2.27	0.0005	3
GO:0034655	nucleobase-containing compound catabolic...	364	14	4.96	0.00053	3
GO:0006301	postreplication repair	104	7	1.42	0.00057	3
GO:0048574	long-day photoperiodism, flowering	77	6	1.05	0.00065	3
GO:0009100	glycoprotein metabolic process	604	19	8.23	0.00071	3
GO:0048571	long-day photoperiodism	79	6	1.08	0.00074	3
GO:1903046	meiotic cell cycle process	379	14	5.16	0.00078	3
GO:0017148	negative regulation of translation	31	4	0.42	0.0008	3
GO:0034249	negative regulation of cellular amide me...	31	4	0.42	0.0008	3
GO:0051321	meiotic cell cycle	380	14	5.18	0.0008	3
GO:0071324	cellular response to disaccharide stimul...	14	3	0.19	0.00082	3
GO:0071329	cellular response to sucrose stimulus	14	3	0.19	0.00082	3
GO:0031086	nuclear-transcribed mRNA catabolic proce...	15	3	0.2	0.00101	3
GO:0031087	deadenylation-independent decapping of n...	15	3	0.2	0.00101	3
GO:0071493	cellular response to UV-B	15	3	0.2	0.00101	3
GO:0110154	RNA decapping	15	3	0.2	0.00101	3
GO:0110156	methylguanosine-cap decapping	15	3	0.2	0.00101	3
GO:0010468	regulation of gene expression	4013	77	54.65	0.00117	3
GO:0055085	transmembrane transport	848	23	11.55	0.00152	3
GO:0007131	reciprocal meiotic recombination	201	9	2.74	0.00184	3
GO:0035825	homologous recombination	201	9	2.74	0.00184	3
GO:0007127	meiosis I	202	9	2.75	0.00191	3
GO:0061982	meiosis I cell cycle process	203	9	2.76	0.00197	3
GO:0071472	cellular response to salt stress	66	5	0.9	0.00207	3
GO:0045132	meiotic chromosome segregation	212	9	2.89	0.00264	3
GO:0098813	nuclear chromosome segregation	297	11	4.04	0.00271	3
GO:0006605	protein targeting	2145	45	29.21	0.00273	3
GO:0006366	transcription by RNA polymerase II	138	7	1.88	0.00291	3
GO:0031327	negative regulation of cellular biosynth...	801	21	10.91	0.00355	3
GO:0016197	endosomal transport	108	6	1.47	0.00367	3
GO:0006813	potassium ion transport	76	5	1.04	0.00383	3
GO:0010228	vegetative to reproductive phase transit...	1030	25	14.03	0.00419	3
GO:0009890	negative regulation of biosynthetic proc...	813	21	11.07	0.00421	3
GO:0071470	cellular response to osmotic stress	81	5	1.1	0.00503	3
GO:0006310	DNA recombination	369	12	5.03	0.00505	3
GO:0080022	primary root development	51	4	0.69	0.00512	3
GO:0009734	auxin-activated signaling pathway	153	7	2.08	0.00513	3
GO:0044265	cellular macromolecule catabolic process	1680	36	22.88	0.00514	3
GO:0034644	cellular response to UV	26	3	0.35	0.00517	3
GO:0071484	cellular response to light intensity	26	3	0.35	0.00517	3
GO:0006635	fatty acid beta-oxidation	471	14	6.41	0.00563	3
GO:0034614	cellular response to reactive oxygen spe...	85	5	1.16	0.00616	3
GO:0009889	regulation of biosynthetic process	3957	72	53.89	0.00636	3
GO:0019395	fatty acid oxidation	478	14	6.51	0.00638	3
GO:0010039	response to iron ion	122	6	1.66	0.00663	3
GO:0140013	meiotic nuclear division	289	10	3.94	0.00664	3
GO:0051172	negative regulation of nitrogen compound...	904	22	12.31	0.00679	3
GO:0009062	fatty acid catabolic process	533	15	7.26	0.00691	3
GO:0006281	DNA repair	434	13	5.91	0.00704	3
GO:0046688	response to copper ion	29	3	0.39	0.00705	3
GO:0000303	response to superoxide	124	6	1.69	0.00716	3
GO:0000305	response to oxygen radical	124	6	1.69	0.00716	3
GO:0015672	monovalent inorganic cation transport	541	15	7.37	0.00786	3
GO:0060255	regulation of macromolecule metabolic pr...	4392	78	59.81	0.00811	3
GO:0070727	cellular macromolecule localization	2726	52	37.12	0.00863	3
GO:0071365	cellular response to auxin stimulus	170	7	2.32	0.00895	3
GO:0072329	monocarboxylic acid catabolic process	551	15	7.5	0.0092	3
GO:0007135	meiosis II	11	2	0.15	0.00938	3
GO:0010067	procambium histogenesis	11	2	0.15	0.00938	3
GO:0045144	meiotic sister chromatid segregation	11	2	0.15	0.00938	3
GO:0051177	meiotic sister chromatid cohesion	11	2	0.15	0.00938	3
GO:0061983	meiosis II cell cycle process	11	2	0.15	0.00938	3
GO:0007129	synapsis	95	5	1.29	0.00975	3
GO:0045143	homologous chromosome segregation	95	5	1.29	0.00975	3
GO:0009057	macromolecule catabolic process	1816	37	24.73	0.00992	3
GO:0046165	alcohol biosynthetic process	244	23	1.88	2.2e-18	4
GO:0010264	myo-inositol hexakisphosphate biosynthet...	149	19	1.15	7.1e-18	4
GO:0033517	myo-inositol hexakisphosphate metabolic ...	149	19	1.15	7.1e-18	4
GO:0032958	inositol phosphate biosynthetic process	151	19	1.16	9.2e-18	4
GO:0046173	polyol biosynthetic process	157	19	1.21	1.9e-17	4
GO:0043647	inositol phosphate metabolic process	213	21	1.64	2.7e-17	4
GO:0019751	polyol metabolic process	264	21	2.04	2.1e-15	4
GO:0006066	alcohol metabolic process	417	25	3.22	3.1e-15	4
GO:0010224	response to UV-B	240	14	1.85	6.4e-09	4
GO:0080167	response to karrikin	311	15	2.4	2.3e-08	4
GO:0009891	positive regulation of biosynthetic proc...	1351	31	10.42	6.6e-08	4
GO:0009893	positive regulation of metabolic process	1445	31	11.14	2.9e-07	4
GO:0010557	positive regulation of macromolecule bio...	1037	24	8	1.9e-06	4
GO:0010628	positive regulation of gene expression	1042	24	8.03	2.1e-06	4
GO:0031328	positive regulation of cellular biosynth...	1046	24	8.07	2.2e-06	4
GO:0051173	positive regulation of nitrogen compound...	1071	24	8.26	3.3e-06	4
GO:0009813	flavonoid biosynthetic process	523	16	4.03	3.6e-06	4
GO:0010099	regulation of photomorphogenesis	55	6	0.42	4.2e-06	4
GO:0010604	positive regulation of macromolecule met...	1093	24	8.43	4.7e-06	4
GO:0009411	response to UV	604	17	4.66	5.4e-06	4
GO:0031325	positive regulation of cellular metaboli...	1108	24	8.54	5.9e-06	4
GO:0010468	regulation of gene expression	4013	56	30.94	6.6e-06	4
GO:0009889	regulation of biosynthetic process	3957	55	30.51	9.2e-06	4
GO:0009638	phototropism	40	5	0.31	1.4e-05	4
GO:0009812	flavonoid metabolic process	584	16	4.5	1.4e-05	4
GO:0042753	positive regulation of circadian rhythm	20	4	0.15	1.5e-05	4
GO:0010556	regulation of macromolecule biosynthetic...	3544	50	27.33	1.8e-05	4
GO:2000112	regulation of cellular macromolecule bio...	3544	50	27.33	1.8e-05	4
GO:0031326	regulation of cellular biosynthetic proc...	3646	51	28.11	1.8e-05	4
GO:2000030	regulation of response to red or far red...	72	6	0.56	2e-05	4
GO:0045893	positive regulation of transcription, DN...	980	21	7.56	2.7e-05	4
GO:0051254	positive regulation of RNA metabolic pro...	980	21	7.56	2.7e-05	4
GO:1902680	positive regulation of RNA biosynthetic ...	980	21	7.56	2.7e-05	4
GO:1903508	positive regulation of nucleic acid-temp...	980	21	7.56	2.7e-05	4
GO:0045935	positive regulation of nucleobase-contai...	991	21	7.64	3.2e-05	4
GO:0009739	response to gibberellin	315	11	2.43	3.7e-05	4
GO:0006355	regulation of transcription, DNA-templat...	3324	46	25.63	6.5e-05	4
GO:1903506	regulation of nucleic acid-templated tra...	3324	46	25.63	6.5e-05	4
GO:2001141	regulation of RNA biosynthetic process	3324	46	25.63	6.5e-05	4
GO:0007623	circadian rhythm	471	13	3.63	8.4e-05	4
GO:0048511	rhythmic process	471	13	3.63	8.4e-05	4
GO:1901617	organic hydroxy compound biosynthetic pr...	1308	24	10.09	8.4e-05	4
GO:0051252	regulation of RNA metabolic process	3362	46	25.92	8.6e-05	4
GO:0060255	regulation of macromolecule metabolic pr...	4392	56	33.87	8.7e-05	4
GO:0010476	gibberellin mediated signaling pathway	140	7	1.08	0.00011	4
GO:0051171	regulation of nitrogen compound metaboli...	3912	51	30.17	0.00011	4
GO:0019219	regulation of nucleobase-containing comp...	3433	46	26.47	0.00014	4
GO:0071370	cellular response to gibberellin stimulu...	146	7	1.13	0.00015	4
GO:0051640	organelle localization	433	12	3.34	0.00015	4
GO:0043271	negative regulation of ion transport	14	3	0.11	0.00015	4
GO:0051051	negative regulation of transport	14	3	0.11	0.00015	4
GO:0006351	transcription, DNA-templated	3661	48	28.23	0.00016	4
GO:0032774	RNA biosynthetic process	3661	48	28.23	0.00016	4
GO:0097659	nucleic acid-templated transcription	3661	48	28.23	0.00016	4
GO:0009963	positive regulation of flavonoid biosynt...	311	10	2.4	0.00017	4
GO:0080090	regulation of primary metabolic process	4310	54	33.23	0.00019	4
GO:0009628	response to abiotic stimulus	6884	77	53.08	0.00024	4
GO:0009962	regulation of flavonoid biosynthetic pro...	331	10	2.55	0.00027	4
GO:0009658	chloroplast organization	632	14	4.87	0.00044	4
GO:0048518	positive regulation of biological proces...	2221	32	17.13	0.00049	4
GO:0009740	gibberellic acid mediated signaling path...	133	6	1.03	0.0006	4
GO:1901615	organic hydroxy compound metabolic proce...	1772	27	13.66	0.0006	4
GO:0044283	small molecule biosynthetic process	3303	42	25.47	0.00083	4
GO:0051093	negative regulation of developmental pro...	254	8	1.96	0.00085	4
GO:0019222	regulation of metabolic process	5246	60	40.45	0.00086	4
GO:0009416	response to light stimulus	2809	37	21.66	0.00094	4
GO:0016144	S-glycoside biosynthetic process	459	11	3.54	0.00095	4
GO:0019758	glycosinolate biosynthetic process	459	11	3.54	0.00095	4
GO:0019761	glucosinolate biosynthetic process	459	11	3.54	0.00095	4
GO:1901659	glycosyl compound biosynthetic process	473	11	3.65	0.0012	4
GO:0048581	negative regulation of post-embryonic de...	208	7	1.6	0.00121	4
GO:0071478	cellular response to radiation	209	7	1.61	0.00125	4
GO:0071482	cellular response to light stimulus	209	7	1.61	0.00125	4
GO:0016556	mRNA modification	210	7	1.62	0.00128	4
GO:0009688	abscisic acid biosynthetic process	63	4	0.49	0.00144	4
GO:0043289	apocarotenoid biosynthetic process	63	4	0.49	0.00144	4
GO:1902645	tertiary alcohol biosynthetic process	63	4	0.49	0.00144	4
GO:0048522	positive regulation of cellular process	1700	25	13.11	0.00157	4
GO:0033993	response to lipid	1993	28	15.37	0.00163	4
GO:0031323	regulation of cellular metabolic process	4396	51	33.9	0.00171	4
GO:0009314	response to radiation	2908	37	22.42	0.00174	4
GO:0044550	secondary metabolite biosynthetic proces...	742	14	5.72	0.00201	4
GO:0010218	response to far red light	294	8	2.27	0.00213	4
GO:0051241	negative regulation of multicellular org...	231	7	1.78	0.0022	4
GO:0016106	sesquiterpenoid biosynthetic process	71	4	0.55	0.00224	4
GO:0006334	nucleosome assembly	35	3	0.27	0.00247	4
GO:0034728	nucleosome organization	35	3	0.27	0.00247	4
GO:0010100	negative regulation of photomorphogenesi...	36	3	0.28	0.00268	4
GO:0006887	exocytosis	37	3	0.29	0.0029	4
GO:0006904	vesicle docking involved in exocytosis	37	3	0.29	0.0029	4
GO:0048278	vesicle docking	37	3	0.29	0.0029	4
GO:0140029	exocytic process	37	3	0.29	0.0029	4
GO:0042214	terpene metabolic process	38	3	0.29	0.00313	4
GO:0034654	nucleobase-containing compound biosynthe...	4436	50	34.21	0.00347	4
GO:1901576	organic substance biosynthetic process	12291	116	94.78	0.00354	4
GO:0009687	abscisic acid metabolic process	81	4	0.62	0.00361	4
GO:0043288	apocarotenoid metabolic process	81	4	0.62	0.00361	4
GO:1902644	tertiary alcohol metabolic process	81	4	0.62	0.00361	4
GO:0006021	inositol biosynthetic process	12	2	0.09	0.00371	4
GO:0022406	membrane docking	41	3	0.32	0.00389	4
GO:0140056	organelle localization by membrane tethe...	41	3	0.32	0.00389	4
GO:0016143	S-glycoside metabolic process	556	11	4.29	0.00418	4
GO:0019757	glycosinolate metabolic process	556	11	4.29	0.00418	4
GO:0019760	glucosinolate metabolic process	556	11	4.29	0.00418	4
GO:0042762	regulation of sulfur metabolic process	43	3	0.33	0.00445	4
GO:0065004	protein-DNA complex assembly	43	3	0.33	0.00445	4
GO:0071824	protein-DNA complex subunit organization	43	3	0.33	0.00445	4
GO:0009650	UV protection	14	2	0.11	0.00507	4
GO:0042752	regulation of circadian rhythm	145	5	1.12	0.00544	4
GO:0071483	cellular response to blue light	48	3	0.37	0.00607	4
GO:0006714	sesquiterpenoid metabolic process	94	4	0.72	0.00612	4
GO:0009741	response to brassinosteroid	279	7	2.15	0.00615	4
GO:0034250	positive regulation of cellular amide me...	49	3	0.38	0.00643	4
GO:0045727	positive regulation of translation	49	3	0.38	0.00643	4
GO:0052542	defense response by callose deposition	153	5	1.18	0.0068	4
GO:0009902	chloroplast relocation	287	7	2.21	0.00714	4
GO:0051656	establishment of organelle localization	287	7	2.21	0.00714	4
GO:0051667	establishment of plastid localization	287	7	2.21	0.00714	4
GO:0010359	regulation of anion channel activity	51	3	0.39	0.00718	4
GO:0010236	plastoquinone biosynthetic process	17	2	0.13	0.00746	4
GO:0019750	chloroplast localization	290	7	2.24	0.00754	4
GO:0051644	plastid localization	290	7	2.24	0.00754	4
GO:0022898	regulation of transmembrane transporter ...	52	3	0.4	0.00758	4
GO:0032409	regulation of transporter activity	52	3	0.4	0.00758	4
GO:0032412	regulation of ion transmembrane transpor...	52	3	0.4	0.00758	4
GO:0052482	defense response by cell wall thickening	52	3	0.4	0.00758	4
GO:0052544	defense response by callose deposition i...	52	3	0.4	0.00758	4
GO:0009058	biosynthetic process	12553	116	96.8	0.00765	4
GO:0071281	cellular response to iron ion	53	3	0.41	0.00799	4
GO:0010158	abaxial cell fate specification	18	2	0.14	0.00835	4
GO:0010439	regulation of glucosinolate biosynthetic...	18	2	0.14	0.00835	4
GO:0010114	response to red light	300	7	2.31	0.00899	4
GO:0090698	post-embryonic plant morphogenesis	795	13	6.13	0.00921	4
GO:0090407	organophosphate biosynthetic process	1854	24	14.3	0.00931	4
GO:1901657	glycosyl compound metabolic process	622	11	4.8	0.00935	4
GO:0010103	stomatal complex morphogenesis	304	7	2.34	0.00962	4
GO:0046777	protein autophosphorylation	380	8	2.93	0.0097	4
GO:0048573	photoperiodism, flowering	382	36	7.07	1.7e-15	5
GO:0009648	photoperiodism	400	36	7.4	7.1e-15	5
GO:0048574	long-day photoperiodism, flowering	77	17	1.42	4.9e-14	5
GO:0048571	long-day photoperiodism	79	17	1.46	7.7e-14	5
GO:0010228	vegetative to reproductive phase transit...	1030	48	19.06	6e-09	5
GO:0010224	response to UV-B	240	18	4.44	6.4e-07	5
GO:0009718	anthocyanin-containing compound biosynth...	111	12	2.05	1.1e-06	5
GO:0007623	circadian rhythm	471	25	8.71	3e-06	5
GO:0048511	rhythmic process	471	25	8.71	3e-06	5
GO:0042752	regulation of circadian rhythm	145	13	2.68	3.3e-06	5
GO:0009739	response to gibberellin	315	19	5.83	7.8e-06	5
GO:0009416	response to light stimulus	2809	84	51.97	8.3e-06	5
GO:0009314	response to radiation	2908	86	53.8	9.7e-06	5
GO:0016574	histone ubiquitination	21	5	0.39	3.4e-05	5
GO:0033523	histone H2B ubiquitination	21	5	0.39	3.4e-05	5
GO:0006560	proline metabolic process	35	6	0.65	4e-05	5
GO:0003006	developmental process involved in reprod...	3859	104	71.39	5.1e-05	5
GO:0048608	reproductive structure development	3374	93	62.42	6.1e-05	5
GO:0061458	reproductive system development	3374	93	62.42	6.1e-05	5
GO:0009411	response to UV	604	26	11.17	7.2e-05	5
GO:0022414	reproductive process	4131	109	76.42	7.7e-05	5
GO:0000003	reproduction	4138	109	76.55	8.3e-05	5
GO:0046283	anthocyanin-containing compound metaboli...	173	12	3.2	9.8e-05	5
GO:0006561	proline biosynthetic process	26	5	0.48	0.0001	5
GO:0009628	response to abiotic stimulus	6884	165	127.35	0.00014	5
GO:0000394	RNA splicing, via endonucleolytic cleava...	339	17	6.27	0.00022	5
GO:0043433	negative regulation of DNA-binding trans...	17	4	0.31	0.00023	5
GO:0009813	flavonoid biosynthetic process	523	22	9.68	0.00035	5
GO:0051090	regulation of DNA-binding transcription ...	20	4	0.37	0.00044	5
GO:0009737	response to abscisic acid	1541	47	28.51	0.0006	5
GO:0097305	response to alcohol	1541	47	28.51	0.0006	5
GO:0009812	flavonoid metabolic process	584	23	10.8	0.00064	5
GO:0060968	regulation of gene silencing	22	4	0.41	0.00065	5
GO:0050684	regulation of mRNA processing	10	3	0.19	0.00069	5
GO:0009804	coumarin metabolic process	157	10	2.9	0.00072	5
GO:0009805	coumarin biosynthetic process	157	10	2.9	0.00072	5
GO:0009733	response to auxin	896	31	16.58	0.00073	5
GO:0010031	circumnutation	11	3	0.2	0.00093	5
GO:0050879	multicellular organismal movement	11	3	0.2	0.00093	5
GO:1903311	regulation of mRNA metabolic process	25	4	0.46	0.00108	5
GO:0042447	hormone catabolic process	12	3	0.22	0.00122	5
GO:0033993	response to lipid	1993	56	36.87	0.00129	5
GO:0009819	drought recovery	13	3	0.24	0.00157	5
GO:0009699	phenylpropanoid biosynthetic process	269	13	4.98	0.00164	5
GO:0008380	RNA splicing	668	24	12.36	0.00172	5
GO:0006598	polyamine catabolic process	120	8	2.22	0.0018	5
GO:0009650	UV protection	14	3	0.26	0.00197	5
GO:0010039	response to iron ion	122	8	2.26	0.002	5
GO:0009791	post-embryonic development	4387	106	81.16	0.00225	5
GO:0009698	phenylpropanoid metabolic process	384	16	7.1	0.00235	5
GO:0006595	polyamine metabolic process	159	9	2.94	0.00293	5
GO:0071281	cellular response to iron ion	53	5	0.98	0.00294	5
GO:0010468	regulation of gene expression	4013	97	74.24	0.00349	5
GO:0051252	regulation of RNA metabolic process	3362	83	62.2	0.00405	5
GO:0006351	transcription, DNA-templated	3661	89	67.73	0.00444	5
GO:0032774	RNA biosynthetic process	3661	89	67.73	0.00444	5
GO:0097659	nucleic acid-templated transcription	3661	89	67.73	0.00444	5
GO:0016570	histone modification	601	21	11.12	0.00445	5
GO:0019219	regulation of nucleobase-containing comp...	3433	84	63.51	0.00483	5
GO:0031060	regulation of histone methylation	19	3	0.35	0.0049	5
GO:0048449	floral organ formation	208	10	3.85	0.00563	5
GO:2001020	regulation of response to DNA damage sti...	20	3	0.37	0.00568	5
GO:0009084	glutamine family amino acid biosynthetic...	62	5	1.15	0.00579	5
GO:0009723	response to ethylene	821	26	15.19	0.00603	5
GO:0048444	floral organ morphogenesis	245	11	4.53	0.00626	5
GO:0010264	myo-inositol hexakisphosphate biosynthet...	149	8	2.76	0.00671	5
GO:0033517	myo-inositol hexakisphosphate metabolic ...	149	8	2.76	0.00671	5
GO:0032958	inositol phosphate biosynthetic process	151	8	2.79	0.00726	5
GO:0009064	glutamine family amino acid metabolic pr...	94	6	1.74	0.00807	5
GO:0031056	regulation of histone modification	23	3	0.43	0.00847	5
GO:0010629	negative regulation of gene expression	1320	37	24.42	0.00853	5
GO:0009889	regulation of biosynthetic process	3957	93	73.2	0.00903	5
GO:0046173	polyol biosynthetic process	157	8	2.9	0.00908	5
GO:0007275	multicellular organism development	6709	148	124.12	0.00962	5
GO:0032501	multicellular organismal process	7069	155	130.78	0.00983	5
GO:0016192	vesicle-mediated transport	1387	41	16.43	8.6e-08	6
GO:0048193	Golgi vesicle transport	960	29	11.37	4.8e-06	6
GO:0006511	ubiquitin-dependent protein catabolic pr...	927	26	10.98	5.2e-05	6
GO:0019941	modification-dependent protein catabolic...	932	26	11.04	5.7e-05	6
GO:0043632	modification-dependent macromolecule cat...	932	26	11.04	5.7e-05	6
GO:0043248	proteasome assembly	583	19	6.91	8e-05	6
GO:0051788	response to misfolded protein	583	19	6.91	8e-05	6
GO:0080129	proteasome core complex assembly	465	16	5.51	0.00016	6
GO:0048573	photoperiodism, flowering	382	14	4.53	0.00021	6
GO:0007034	vacuolar transport	440	15	5.21	0.00028	6
GO:0031540	regulation of anthocyanin biosynthetic p...	12	3	0.14	0.00034	6
GO:2000037	regulation of stomatal complex patternin...	12	3	0.14	0.00034	6
GO:0009648	photoperiodism	400	14	4.74	0.00034	6
GO:0006885	regulation of pH	13	3	0.15	0.00043	6
GO:0006623	protein targeting to vacuole	410	14	4.86	0.00043	6
GO:0072665	protein localization to vacuole	410	14	4.86	0.00043	6
GO:0072666	establishment of protein localization to...	410	14	4.86	0.00043	6
GO:0051603	proteolysis involved in cellular protein...	1202	28	14.24	0.00058	6
GO:0019432	triglyceride biosynthetic process	33	4	0.39	0.0006	6
GO:0043094	cellular metabolic compound salvage	585	17	6.93	0.00069	6
GO:0044282	small molecule catabolic process	1659	35	19.65	0.00075	6
GO:1901575	organic substance catabolic process	3986	69	47.22	0.00077	6
GO:0043161	proteasome-mediated ubiquitin-dependent ...	345	12	4.09	0.00093	6
GO:0009853	photorespiration	548	16	6.49	0.00094	6
GO:0010375	stomatal complex patterning	18	3	0.21	0.00118	6
GO:0006641	triglyceride metabolic process	41	4	0.49	0.00139	6
GO:0044257	cellular protein catabolic process	1278	28	15.14	0.00145	6
GO:0046460	neutral lipid biosynthetic process	43	4	0.51	0.00166	6
GO:0046463	acylglycerol biosynthetic process	43	4	0.51	0.00166	6
GO:0044265	cellular macromolecule catabolic process	1680	34	19.9	0.00177	6
GO:0030163	protein catabolic process	1303	28	15.44	0.00192	6
GO:0009718	anthocyanin-containing compound biosynth...	111	6	1.31	0.00212	6
GO:0006089	lactate metabolic process	236	9	2.8	0.00214	6
GO:0019243	methylglyoxal catabolic process to D-lac...	236	9	2.8	0.00214	6
GO:0061727	methylglyoxal catabolic process to lacta...	236	9	2.8	0.00214	6
GO:0009438	methylglyoxal metabolic process	238	9	2.82	0.00226	6
GO:0042182	ketone catabolic process	238	9	2.82	0.00226	6
GO:0051596	methylglyoxal catabolic process	238	9	2.82	0.00226	6
GO:0046185	aldehyde catabolic process	240	9	2.84	0.00239	6
GO:0042180	cellular ketone metabolic process	447	13	5.3	0.00284	6
GO:0006638	neutral lipid metabolic process	51	4	0.6	0.00312	6
GO:0006639	acylglycerol metabolic process	51	4	0.6	0.00312	6
GO:0015919	peroxisomal membrane transport	250	9	2.96	0.00314	6
GO:0016558	protein import into peroxisome matrix	250	9	2.96	0.00314	6
GO:0009056	catabolic process	4589	74	54.36	0.00329	6
GO:0006508	proteolysis	1953	37	23.14	0.00343	6
GO:0042023	DNA endoreduplication	208	8	2.46	0.00353	6
GO:0044786	cell cycle DNA replication	208	8	2.46	0.00353	6
GO:0006625	protein targeting to peroxisome	256	9	3.03	0.00367	6
GO:0043574	peroxisomal transport	256	9	3.03	0.00367	6
GO:0072662	protein localization to peroxisome	256	9	3.03	0.00367	6
GO:0072663	establishment of protein localization to...	256	9	3.03	0.00367	6
GO:0006891	intra-Golgi vesicle-mediated transport	167	7	1.98	0.00389	6
GO:0035966	response to topologically incorrect prot...	1125	24	13.33	0.00433	6
GO:0044743	protein transmembrane import into intrac...	267	9	3.16	0.00482	6
GO:0044248	cellular catabolic process	3587	59	42.49	0.00591	6
GO:0009057	macromolecule catabolic process	1816	34	21.51	0.00591	6
GO:0050684	regulation of mRNA processing	10	2	0.12	0.00591	6
GO:0080148	negative regulation of response to water...	10	2	0.12	0.00591	6
GO:0010228	vegetative to reproductive phase transit...	1030	22	12.2	0.00609	6
GO:0072329	monocarboxylic acid catabolic process	551	14	6.53	0.00651	6
GO:0007031	peroxisome organization	335	10	3.97	0.00703	6
GO:0048830	adventitious root development	11	2	0.13	0.00717	6
GO:0006301	postreplication repair	104	5	1.23	0.00803	6
GO:0009954	proximal/distal pattern formation	37	3	0.44	0.00951	6
GO:0006486	protein glycosylation	586	24	5.67	3.8e-09	7
GO:0009101	glycoprotein biosynthetic process	586	24	5.67	3.8e-09	7
GO:0043413	macromolecule glycosylation	586	24	5.67	3.8e-09	7
GO:0070085	glycosylation	586	24	5.67	3.8e-09	7
GO:0009100	glycoprotein metabolic process	604	24	5.84	6.8e-09	7
GO:0022414	reproductive process	4131	73	39.95	1.8e-07	7
GO:0000003	reproduction	4138	73	40.01	1.9e-07	7
GO:0015919	peroxisomal membrane transport	250	13	2.42	1.1e-06	7
GO:0016558	protein import into peroxisome matrix	250	13	2.42	1.1e-06	7
GO:0003006	developmental process involved in reprod...	3859	67	37.32	1.3e-06	7
GO:0006625	protein targeting to peroxisome	256	13	2.48	1.5e-06	7
GO:0043574	peroxisomal transport	256	13	2.48	1.5e-06	7
GO:0072662	protein localization to peroxisome	256	13	2.48	1.5e-06	7
GO:0072663	establishment of protein localization to...	256	13	2.48	1.5e-06	7
GO:0050789	regulation of biological process	9253	128	89.47	1.8e-06	7
GO:0009791	post-embryonic development	4387	73	42.42	1.8e-06	7
GO:0044743	protein transmembrane import into intrac...	267	13	2.58	2.4e-06	7
GO:0048608	reproductive structure development	3374	59	32.63	5.1e-06	7
GO:0061458	reproductive system development	3374	59	32.63	5.1e-06	7
GO:0007031	peroxisome organization	335	14	3.24	5.7e-06	7
GO:0000956	nuclear-transcribed mRNA catabolic proce...	300	13	2.9	8.3e-06	7
GO:0065002	intracellular protein transmembrane tran...	305	13	2.95	9.9e-06	7
GO:0071806	protein transmembrane transport	305	13	2.95	9.9e-06	7
GO:0006402	mRNA catabolic process	308	13	2.98	1.1e-05	7
GO:0016926	protein desumoylation	187	10	1.81	1.5e-05	7
GO:0010228	vegetative to reproductive phase transit...	1030	25	9.96	2.7e-05	7
GO:0006401	RNA catabolic process	339	13	3.28	3e-05	7
GO:0009629	response to gravity	461	15	4.46	5e-05	7
GO:0048513	animal organ development	358	13	3.46	5.3e-05	7
GO:0034655	nucleobase-containing compound catabolic...	364	13	3.52	6.2e-05	7
GO:0006635	fatty acid beta-oxidation	471	15	4.55	6.3e-05	7
GO:0019395	fatty acid oxidation	478	15	4.62	7.5e-05	7
GO:0009630	gravitropism	440	14	4.25	0.00011	7
GO:0010468	regulation of gene expression	4013	62	38.8	0.00012	7
GO:0034440	lipid oxidation	510	15	4.93	0.00015	7
GO:0060255	regulation of macromolecule metabolic pr...	4392	66	42.47	0.00016	7
GO:0007275	multicellular organism development	6709	92	64.87	0.00017	7
GO:2000243	positive regulation of reproductive proc...	120	7	1.16	0.00017	7
GO:0010050	vegetative phase change	162	8	1.57	0.00019	7
GO:0065007	biological regulation	10815	135	104.58	0.0002	7
GO:0009606	tropism	465	14	4.5	0.0002	7
GO:0030258	lipid modification	524	15	5.07	0.0002	7
GO:2000241	regulation of reproductive process	837	20	8.09	0.00021	7
GO:0006487	protein N-linked glycosylation	309	11	2.99	0.00023	7
GO:0009062	fatty acid catabolic process	533	15	5.15	0.00024	7
GO:0032501	multicellular organismal process	7069	95	68.36	0.00026	7
GO:0070646	protein modification by small protein re...	316	11	3.06	0.00028	7
GO:0010410	hemicellulose metabolic process	270	10	2.61	0.00033	7
GO:0072329	monocarboxylic acid catabolic process	551	15	5.33	0.00035	7
GO:1903046	meiotic cell cycle process	379	12	3.66	0.00036	7
GO:0048506	regulation of timing of meristematic pha...	63	5	0.61	0.00036	7
GO:0048510	regulation of timing of transition from ...	63	5	0.61	0.00036	7
GO:0051321	meiotic cell cycle	380	12	3.67	0.00037	7
GO:0010413	glucuronoxylan metabolic process	226	9	2.19	0.00038	7
GO:0045492	xylan biosynthetic process	227	9	2.2	0.00039	7
GO:0018205	peptidyl-lysine modification	621	16	6	0.00041	7
GO:0044038	cell wall macromolecule biosynthetic pro...	281	10	2.72	0.00045	7
GO:0070589	cellular component macromolecule biosynt...	281	10	2.72	0.00045	7
GO:0070592	cell wall polysaccharide biosynthetic pr...	281	10	2.72	0.00045	7
GO:0050794	regulation of cellular process	7850	102	75.91	0.00049	7
GO:0045491	xylan metabolic process	238	9	2.3	0.00055	7
GO:0016071	mRNA metabolic process	836	19	8.08	0.00056	7
GO:0050793	regulation of developmental process	1778	32	17.19	0.00057	7
GO:0044242	cellular lipid catabolic process	579	15	5.6	0.00058	7
GO:0019222	regulation of metabolic process	5246	73	50.73	0.00066	7
GO:0016042	lipid catabolic process	590	15	5.71	0.0007	7
GO:0050665	hydrogen peroxide biosynthetic process	200	8	1.93	0.00078	7
GO:0048856	anatomical structure development	7499	97	72.51	0.00085	7
GO:0051276	chromosome organization	1304	25	12.61	0.00098	7
GO:0009616	virus induced gene silencing	210	8	2.03	0.00106	7
GO:0052018	modulation by symbiont of RNA levels in ...	210	8	2.03	0.00106	7
GO:0052249	modulation of RNA levels in other organi...	210	8	2.03	0.00106	7
GO:0098586	cellular response to virus	210	8	2.03	0.00106	7
GO:1903409	reactive oxygen species biosynthetic pro...	214	8	2.07	0.0012	7
GO:0048509	regulation of meristem development	437	12	4.23	0.00123	7
GO:0070647	protein modification by small protein co...	693	16	6.7	0.00129	7
GO:0032502	developmental process	7694	98	74.4	0.00134	7
GO:0090056	regulation of chlorophyll metabolic proc...	50	4	0.48	0.00139	7
GO:0017038	protein import	571	14	5.52	0.00147	7
GO:0048731	system development	5226	71	50.53	0.00153	7
GO:0035821	modulation of process of other organism	223	8	2.16	0.00156	7
GO:0044003	modulation by symbiont of host process	223	8	2.16	0.00156	7
GO:0051817	modulation of process of other organism ...	223	8	2.16	0.00156	7
GO:0009911	positive regulation of flower developmen...	87	5	0.84	0.00158	7
GO:0071322	cellular response to carbohydrate stimul...	278	9	2.69	0.00164	7
GO:0006631	fatty acid metabolic process	1064	21	10.29	0.00174	7
GO:0000723	telomere maintenance	90	5	0.87	0.00184	7
GO:0032200	telomere organization	90	5	0.87	0.00184	7
GO:0010605	negative regulation of macromolecule met...	1446	26	13.98	0.00191	7
GO:0060249	anatomical structure homeostasis	91	5	0.88	0.00193	7
GO:0048580	regulation of post-embryonic development	1008	20	9.75	0.00209	7
GO:0048831	regulation of shoot system development	796	17	7.7	0.0021	7
GO:0040034	regulation of development, heterochronic	93	5	0.9	0.00213	7
GO:0023052	signaling	3516	51	34	0.00213	7
GO:0044403	symbiotic process	289	9	2.79	0.00214	7
GO:0140013	meiotic nuclear division	289	9	2.79	0.00214	7
GO:0009845	seed germination	532	13	5.14	0.00221	7
GO:0051701	interaction with host	237	8	2.29	0.00228	7
GO:0072594	establishment of protein localization to...	1313	24	12.7	0.00229	7
GO:0010629	negative regulation of gene expression	1320	24	12.76	0.00246	7
GO:0033365	protein localization to organelle	1331	24	12.87	0.00273	7
GO:1901401	regulation of tetrapyrrole metabolic pro...	60	4	0.58	0.00273	7
GO:0051171	regulation of nitrogen compound metaboli...	3912	55	37.83	0.00278	7
GO:0048507	meristem development	966	19	9.34	0.00295	7
GO:2000026	regulation of multicellular organismal d...	1119	21	10.82	0.00314	7
GO:0009870	defense response signaling pathway, resi...	31	3	0.3	0.00329	7
GO:0009756	carbohydrate mediated signaling	255	8	2.47	0.00356	7
GO:0010182	sugar mediated signaling pathway	255	8	2.47	0.00356	7
GO:0090351	seedling development	567	13	5.48	0.00379	7
GO:0009892	negative regulation of metabolic process	1526	26	14.76	0.00391	7
GO:0002757	immune response-activating signal transd...	33	3	0.32	0.00394	7
GO:0002758	innate immune response-activating signal...	33	3	0.32	0.00394	7
GO:0002764	immune response-regulating signaling pat...	33	3	0.32	0.00394	7
GO:0051781	positive regulation of cell division	10	2	0.1	0.00398	7
GO:0080140	regulation of jasmonic acid metabolic pr...	10	2	0.1	0.00398	7
GO:0048573	photoperiodism, flowering	382	10	3.69	0.00431	7
GO:0008284	positive regulation of cell population p...	157	6	1.52	0.00435	7
GO:0007033	vacuole organization	209	7	2.02	0.0044	7
GO:0051239	regulation of multicellular organismal p...	1155	21	11.17	0.0045	7
GO:0018193	peptidyl-amino acid modification	788	16	7.62	0.00456	7
GO:0007165	signal transduction	3389	48	32.77	0.0046	7
GO:0010383	cell wall polysaccharide metabolic proce...	386	10	3.73	0.00463	7
GO:0009909	regulation of flower development	723	15	6.99	0.00489	7
GO:0010187	negative regulation of seed germination	36	3	0.35	0.00505	7
GO:0048518	positive regulation of biological proces...	2221	34	21.48	0.00551	7
GO:0002684	positive regulation of immune system pro...	73	4	0.71	0.00553	7
GO:0002833	positive regulation of response to bioti...	73	4	0.71	0.00553	7
GO:0045089	positive regulation of innate immune res...	73	4	0.71	0.00553	7
GO:0050778	positive regulation of immune response	73	4	0.71	0.00553	7
GO:0080112	seed growth	12	2	0.12	0.00577	7
GO:0080113	regulation of seed growth	12	2	0.12	0.00577	7
GO:0009887	animal organ morphogenesis	220	7	2.13	0.00579	7
GO:0019219	regulation of nucleobase-containing comp...	3433	48	33.2	0.00585	7
GO:0006891	intra-Golgi vesicle-mediated transport	167	6	1.61	0.00586	7
GO:0009648	photoperiodism	400	10	3.87	0.00591	7
GO:0042304	regulation of fatty acid biosynthetic pr...	13	2	0.13	0.00678	7
GO:0032103	positive regulation of response to exter...	78	4	0.75	0.00698	7
GO:0031326	regulation of cellular biosynthetic proc...	3646	50	35.26	0.00707	7
GO:0044270	cellular nitrogen compound catabolic pro...	755	15	7.3	0.00718	7
GO:0006351	transcription, DNA-templated	3661	50	35.4	0.00763	7
GO:0032774	RNA biosynthetic process	3661	50	35.4	0.00763	7
GO:0097659	nucleic acid-templated transcription	3661	50	35.4	0.00763	7
GO:0045836	positive regulation of meiotic nuclear d...	14	2	0.14	0.00786	7
GO:0051785	positive regulation of nuclear division	14	2	0.14	0.00786	7
GO:0007049	cell cycle	1300	22	12.57	0.00829	7
GO:0010380	regulation of chlorophyll biosynthetic p...	43	3	0.42	0.00831	7
GO:0006355	regulation of transcription, DNA-templat...	3324	46	32.14	0.00835	7
GO:1903506	regulation of nucleic acid-templated tra...	3324	46	32.14	0.00835	7
GO:2001141	regulation of RNA biosynthetic process	3324	46	32.14	0.00835	7
GO:0010029	regulation of seed germination	181	6	1.75	0.00856	7
GO:0031349	positive regulation of defense response	83	4	0.8	0.00866	7
GO:0080050	regulation of seed development	44	3	0.43	0.00885	7
GO:0010586	miRNA metabolic process	15	2	0.15	0.00901	7
GO:0045824	negative regulation of innate immune res...	15	2	0.15	0.00901	7
GO:0050777	negative regulation of immune response	15	2	0.15	0.00901	7
GO:0051446	positive regulation of meiotic cell cycl...	15	2	0.15	0.00901	7
GO:0032350	regulation of hormone metabolic process	84	4	0.81	0.00903	7
GO:0034645	cellular macromolecule biosynthetic proc...	6950	85	67.21	0.00962	7
GO:1901137	carbohydrate derivative biosynthetic pro...	1807	28	17.47	0.0098	7
GO:0006486	protein glycosylation	586	59	12.68	1e-22	8
GO:0009101	glycoprotein biosynthetic process	586	59	12.68	1e-22	8
GO:0043413	macromolecule glycosylation	586	59	12.68	1e-22	8
GO:0070085	glycosylation	586	59	12.68	1e-22	8
GO:0009100	glycoprotein metabolic process	604	59	13.07	4.8e-22	8
GO:0006487	protein N-linked glycosylation	309	38	6.69	6.2e-18	8
GO:0000956	nuclear-transcribed mRNA catabolic proce...	300	35	6.49	6.7e-16	8
GO:0006402	mRNA catabolic process	308	35	6.67	1.5e-15	8
GO:0006401	RNA catabolic process	339	35	7.34	2.8e-14	8
GO:0034655	nucleobase-containing compound catabolic...	364	36	7.88	4.4e-14	8
GO:0010629	negative regulation of gene expression	1320	72	28.57	7.7e-13	8
GO:0010605	negative regulation of macromolecule met...	1446	76	31.29	1.1e-12	8
GO:0009892	negative regulation of metabolic process	1526	78	33.02	2.1e-12	8
GO:0016071	mRNA metabolic process	836	51	18.09	4.2e-11	8
GO:0009630	gravitropism	440	35	9.52	5.1e-11	8
GO:0006464	cellular protein modification process	4097	148	88.66	1.6e-10	8
GO:0036211	protein modification process	4097	148	88.66	1.6e-10	8
GO:0009629	response to gravity	461	35	9.98	1.8e-10	8
GO:0009606	tropism	465	35	10.06	2.3e-10	8
GO:0048519	negative regulation of biological proces...	2863	106	61.96	3.3e-08	8
GO:0015919	peroxisomal membrane transport	250	22	5.41	3.3e-08	8
GO:0016558	protein import into peroxisome matrix	250	22	5.41	3.3e-08	8
GO:0006625	protein targeting to peroxisome	256	22	5.54	5.1e-08	8
GO:0043574	peroxisomal transport	256	22	5.54	5.1e-08	8
GO:0072662	protein localization to peroxisome	256	22	5.54	5.1e-08	8
GO:0072663	establishment of protein localization to...	256	22	5.54	5.1e-08	8
GO:0019439	aromatic compound catabolic process	745	41	16.12	6.3e-08	8
GO:0044270	cellular nitrogen compound catabolic pro...	755	41	16.34	9.1e-08	8
GO:0046700	heterocycle catabolic process	755	41	16.34	9.1e-08	8
GO:0010468	regulation of gene expression	4013	135	86.84	1e-07	8
GO:0044743	protein transmembrane import into intrac...	267	22	5.78	1.1e-07	8
GO:1901361	organic cyclic compound catabolic proces...	767	41	16.6	1.4e-07	8
GO:0016926	protein desumoylation	187	18	4.05	1.5e-07	8
GO:0043412	macromolecule modification	5013	159	108.48	2.5e-07	8
GO:0010228	vegetative to reproductive phase transit...	1030	48	22.29	6.8e-07	8
GO:0060255	regulation of macromolecule metabolic pr...	4392	141	95.04	7.6e-07	8
GO:0065002	intracellular protein transmembrane tran...	305	22	6.6	1e-06	8
GO:0071806	protein transmembrane transport	305	22	6.6	1e-06	8
GO:0009880	embryonic pattern specification	115	13	2.49	1.3e-06	8
GO:0007031	peroxisome organization	335	23	7.25	1.4e-06	8
GO:0070647	protein modification by small protein co...	693	36	15	1.6e-06	8
GO:0007062	sister chromatid cohesion	245	19	5.3	1.9e-06	8
GO:0010413	glucuronoxylan metabolic process	226	18	4.89	2.5e-06	8
GO:0000819	sister chromatid segregation	250	19	5.41	2.6e-06	8
GO:0045492	xylan biosynthetic process	227	18	4.91	2.6e-06	8
GO:0045595	regulation of cell differentiation	163	15	3.53	2.9e-06	8
GO:0048508	embryonic meristem development	144	14	3.12	3.2e-06	8
GO:0006891	intra-Golgi vesicle-mediated transport	167	15	3.61	3.9e-06	8
GO:0045491	xylan metabolic process	238	18	5.15	5.1e-06	8
GO:0009648	photoperiodism	400	24	8.66	8.4e-06	8
GO:0098813	nuclear chromosome segregation	297	20	6.43	8.9e-06	8
GO:0048573	photoperiodism, flowering	382	23	8.27	1.2e-05	8
GO:1901137	carbohydrate derivative biosynthetic pro...	1807	67	39.1	1.4e-05	8
GO:0010072	primary shoot apical meristem specificat...	122	12	2.64	1.4e-05	8
GO:0007059	chromosome segregation	309	20	6.69	1.6e-05	8
GO:0000184	nuclear-transcribed mRNA catabolic proce...	16	5	0.35	1.7e-05	8
GO:0007049	cell cycle	1300	52	28.13	1.8e-05	8
GO:0070646	protein modification by small protein re...	316	20	6.84	2.2e-05	8
GO:0010410	hemicellulose metabolic process	270	18	5.84	2.8e-05	8
GO:0050789	regulation of biological process	9253	249	200.24	3.1e-05	8
GO:0090421	embryonic meristem initiation	132	12	2.86	3.1e-05	8
GO:0019222	regulation of metabolic process	5246	154	113.53	3.3e-05	8
GO:0048731	system development	5226	153	113.09	4e-05	8
GO:0044038	cell wall macromolecule biosynthetic pro...	281	18	6.08	4.7e-05	8
GO:0070589	cellular component macromolecule biosynt...	281	18	6.08	4.7e-05	8
GO:0070592	cell wall polysaccharide biosynthetic pr...	281	18	6.08	4.7e-05	8
GO:0048608	reproductive structure development	3374	106	73.01	5.7e-05	8
GO:0061458	reproductive system development	3374	106	73.01	5.7e-05	8
GO:0009791	post-embryonic development	4387	131	94.94	7e-05	8
GO:0048527	lateral root development	240	16	5.19	7.7e-05	8
GO:0048528	post-embryonic root development	269	17	5.82	9e-05	8
GO:0006623	protein targeting to vacuole	410	22	8.87	0.0001	8
GO:0072665	protein localization to vacuole	410	22	8.87	0.0001	8
GO:0072666	establishment of protein localization to...	410	22	8.87	0.0001	8
GO:0007034	vacuolar transport	440	23	9.52	0.00011	8
GO:0007275	multicellular organism development	6709	186	145.19	0.00011	8
GO:0006635	fatty acid beta-oxidation	471	24	10.19	0.00011	8
GO:0050665	hydrogen peroxide biosynthetic process	200	14	4.33	0.00013	8
GO:0019395	fatty acid oxidation	478	24	10.34	0.00014	8
GO:0016192	vesicle-mediated transport	1387	51	30.02	0.00018	8
GO:0040034	regulation of development, heterochronic	93	9	2.01	0.00019	8
GO:0030258	lipid modification	524	25	11.34	0.00023	8
GO:1903409	reactive oxygen species biosynthetic pro...	214	14	4.63	0.00026	8
GO:0009062	fatty acid catabolic process	533	25	11.53	0.00029	8
GO:0072594	establishment of protein localization to...	1313	48	28.41	0.00032	8
GO:0051301	cell division	601	27	13.01	0.00033	8
GO:0044265	cellular macromolecule catabolic process	1680	58	36.36	0.00034	8
GO:0034440	lipid oxidation	510	24	11.04	0.00036	8
GO:0010351	lithium ion transport	81	8	1.75	0.00037	8
GO:0034645	cellular macromolecule biosynthetic proc...	6950	188	150.4	0.00037	8
GO:0031047	gene silencing by RNA	483	23	10.45	0.00041	8
GO:0033365	protein localization to organelle	1331	48	28.8	0.00043	8
GO:0072329	monocarboxylic acid catabolic process	551	25	11.92	0.00047	8
GO:0009057	macromolecule catabolic process	1816	61	39.3	0.00048	8
GO:0051240	positive regulation of multicellular org...	152	11	3.29	0.0005	8
GO:0016042	lipid catabolic process	590	26	12.77	0.00057	8
GO:0022402	cell cycle process	959	37	20.75	0.00058	8
GO:0035194	post-transcriptional gene silencing by R...	404	20	8.74	0.00059	8
GO:0045596	negative regulation of cell differentiat...	19	4	0.41	0.00065	8
GO:0051094	positive regulation of developmental pro...	159	11	3.44	0.00072	8
GO:0044260	cellular macromolecule metabolic process	10820	274	234.15	0.0008	8
GO:0009059	macromolecule biosynthetic process	7196	191	155.72	0.00087	8
GO:0032501	multicellular organismal process	7069	188	152.98	0.00088	8
GO:0048513	animal organ development	358	18	7.75	0.00091	8
GO:0022414	reproductive process	4131	118	89.4	0.00094	8
GO:0044242	cellular lipid catabolic process	579	25	12.53	0.00096	8
GO:0016441	posttranscriptional gene silencing	422	20	9.13	0.001	8
GO:0044267	cellular protein metabolic process	6487	174	140.38	0.001	8
GO:0000003	reproduction	4138	118	89.55	0.001	8
GO:0010191	mucilage metabolic process	36	5	0.78	0.00101	8
GO:0003006	developmental process involved in reprod...	3859	111	83.51	0.00107	8
GO:0009660	amyloplast organization	10	3	0.22	0.00108	8
GO:0009410	response to xenobiotic stimulus	194	12	4.2	0.00113	8
GO:0048582	positive regulation of post-embryonic de...	143	10	3.09	0.00115	8
GO:0006914	autophagy	198	12	4.28	0.00135	8
GO:0061919	process utilizing autophagic mechanism	198	12	4.28	0.00135	8
GO:0051172	negative regulation of nitrogen compound...	904	34	19.56	0.00145	8
GO:0009414	response to water deprivation	1082	39	23.41	0.00146	8
GO:0009415	response to water	1086	39	23.5	0.00156	8
GO:0040029	regulation of gene expression, epigeneti...	600	25	12.98	0.00156	8
GO:0048523	negative regulation of cellular process	1641	54	35.51	0.00158	8
GO:0043170	macromolecule metabolic process	12566	310	271.93	0.00168	8
GO:0043543	protein acylation	477	21	10.32	0.00187	8
GO:0010558	negative regulation of macromolecule bio...	779	30	16.86	0.0019	8
GO:2000113	negative regulation of cellular macromol...	779	30	16.86	0.0019	8
GO:0051341	regulation of oxidoreductase activity	12	3	0.26	0.00192	8
GO:0051353	positive regulation of oxidoreductase ac...	12	3	0.26	0.00192	8
GO:0010101	post-embryonic root morphogenesis	104	8	2.25	0.00193	8
GO:0010102	lateral root morphogenesis	104	8	2.25	0.00193	8
GO:0010383	cell wall polysaccharide metabolic proce...	386	18	8.35	0.00208	8
GO:0051726	regulation of cell cycle	450	20	9.74	0.00213	8
GO:0044036	cell wall macromolecule metabolic proces...	453	20	9.8	0.0023	8
GO:0016070	RNA metabolic process	6009	160	130.04	0.00232	8
GO:0032502	developmental process	7694	199	166.5	0.00236	8
GO:0031324	negative regulation of cellular metaboli...	968	35	20.95	0.00238	8
GO:0007032	endosome organization	13	3	0.28	0.00245	8
GO:0016458	gene silencing	621	25	13.44	0.00247	8
GO:0018205	peptidyl-lysine modification	621	25	13.44	0.00247	8
GO:0048856	anatomical structure development	7499	194	162.28	0.00272	8
GO:0007346	regulation of mitotic cell cycle	135	9	2.92	0.00276	8
GO:0009911	positive regulation of flower developmen...	87	7	1.88	0.00283	8
GO:0031327	negative regulation of cellular biosynth...	801	30	17.33	0.00286	8
GO:0031507	heterochromatin assembly	305	15	6.6	0.00289	8
GO:0070828	heterochromatin organization	305	15	6.6	0.00289	8
GO:0031497	chromatin assembly	339	16	7.34	0.00319	8
GO:0009887	animal organ morphogenesis	220	12	4.76	0.00323	8
GO:0019538	protein metabolic process	7008	182	151.66	0.00327	8
GO:0010556	regulation of macromolecule biosynthetic...	3544	100	76.69	0.00346	8
GO:2000112	regulation of cellular macromolecule bio...	3544	100	76.69	0.00346	8
GO:0006323	DNA packaging	342	16	7.4	0.00348	8
GO:0044248	cellular catabolic process	3587	101	77.62	0.00352	8
GO:0006333	chromatin assembly or disassembly	438	19	9.48	0.00354	8
GO:0009890	negative regulation of biosynthetic proc...	813	30	17.59	0.00354	8
GO:0017038	protein import	571	23	12.36	0.00357	8
GO:0018377	protein myristoylation	408	18	8.83	0.00374	8
GO:0031326	regulation of cellular biosynthetic proc...	3646	102	78.9	0.00407	8
GO:0006897	endocytosis	70	6	1.51	0.00408	8
GO:0099402	plant organ development	2831	82	61.26	0.00419	8
GO:0090304	nucleic acid metabolic process	6532	170	141.36	0.00427	8
GO:0017148	negative regulation of translation	31	4	0.67	0.0043	8
GO:0034249	negative regulation of cellular amide me...	31	4	0.67	0.0043	8
GO:0048825	cotyledon development	172	10	3.72	0.00442	8
GO:0009959	negative gravitropism	16	3	0.35	0.00458	8
GO:0048497	maintenance of floral organ identity	16	3	0.35	0.00458	8
GO:0048645	animal organ formation	16	3	0.35	0.00458	8
GO:0090700	maintenance of plant organ identity	16	3	0.35	0.00458	8
GO:2000243	positive regulation of reproductive proc...	120	8	2.6	0.00466	8
GO:0006497	protein lipidation	419	18	9.07	0.00491	8
GO:0042157	lipoprotein metabolic process	419	18	9.07	0.00491	8
GO:0042158	lipoprotein biosynthetic process	419	18	9.07	0.00491	8
GO:0042594	response to starvation	556	22	12.03	0.0053	8
GO:0010014	meristem initiation	295	14	6.38	0.00534	8
GO:0006355	regulation of transcription, DNA-templat...	3324	93	71.93	0.00605	8
GO:1903506	regulation of nucleic acid-templated tra...	3324	93	71.93	0.00605	8
GO:2001141	regulation of RNA biosynthetic process	3324	93	71.93	0.00605	8
GO:0051276	chromosome organization	1304	42	28.22	0.00719	8
GO:0010252	auxin homeostasis	36	4	0.78	0.0074	8
GO:0006498	N-terminal protein lipidation	406	17	8.79	0.00785	8
GO:0006499	N-terminal protein myristoylation	406	17	8.79	0.00785	8
GO:0051252	regulation of RNA metabolic process	3362	93	72.76	0.00817	8
GO:0051248	negative regulation of protein metabolic...	133	8	2.88	0.00853	8
GO:0051171	regulation of nitrogen compound metaboli...	3912	106	84.66	0.00864	8
GO:0006605	protein targeting	2145	63	46.42	0.00873	8
GO:0001676	long-chain fatty acid metabolic process	82	6	1.77	0.00877	8
GO:0034401	chromatin organization involved in regul...	446	18	9.65	0.00909	8
GO:0097549	chromatin organization involved in negat...	446	18	9.65	0.00909	8
GO:0006338	chromatin remodeling	347	15	7.51	0.0092	8
GO:0031365	N-terminal protein amino acid modificati...	415	17	8.98	0.00963	8
GO:0010048	vernalization response	223	11	4.83	0.00971	8
GO:0010638	positive regulation of organelle organiz...	346	11	1.91	4e-06	9
GO:0051130	positive regulation of cellular componen...	346	11	1.91	4e-06	9
GO:0051495	positive regulation of cytoskeleton orga...	240	9	1.33	8.3e-06	9
GO:1902905	positive regulation of supramolecular fi...	240	9	1.33	8.3e-06	9
GO:0032271	regulation of protein polymerization	250	9	1.38	1.2e-05	9
GO:0043254	regulation of protein-containing complex...	250	9	1.38	1.2e-05	9
GO:1902903	regulation of supramolecular fiber organ...	259	9	1.43	1.5e-05	9
GO:0051493	regulation of cytoskeleton organization	260	9	1.44	1.6e-05	9
GO:0044087	regulation of cellular component biogene...	263	9	1.46	1.7e-05	9
GO:0006486	protein glycosylation	586	13	3.24	2.6e-05	9
GO:0009101	glycoprotein biosynthetic process	586	13	3.24	2.6e-05	9
GO:0043413	macromolecule glycosylation	586	13	3.24	2.6e-05	9
GO:0070085	glycosylation	586	13	3.24	2.6e-05	9
GO:0071472	cellular response to salt stress	66	5	0.37	3.3e-05	9
GO:0009100	glycoprotein metabolic process	604	13	3.34	3.5e-05	9
GO:0006813	potassium ion transport	76	5	0.42	6.6e-05	9
GO:0071470	cellular response to osmotic stress	81	5	0.45	8.9e-05	9
GO:0033043	regulation of organelle organization	495	11	2.74	0.00011	9
GO:0009887	animal organ morphogenesis	220	7	1.22	0.00024	9
GO:0030838	positive regulation of actin filament po...	227	7	1.26	0.00029	9
GO:0045010	actin nucleation	227	7	1.26	0.00029	9
GO:0007155	cell adhesion	229	7	1.27	0.0003	9
GO:0022610	biological adhesion	229	7	1.27	0.0003	9
GO:0031334	positive regulation of protein-containin...	232	7	1.28	0.00033	9
GO:0032273	positive regulation of protein polymeriz...	232	7	1.28	0.00033	9
GO:0044089	positive regulation of cellular componen...	239	7	1.32	0.00039	9
GO:0008064	regulation of actin polymerization or de...	241	7	1.33	0.00041	9
GO:0030832	regulation of actin filament length	241	7	1.33	0.00041	9
GO:0030833	regulation of actin filament polymerizat...	241	7	1.33	0.00041	9
GO:0032956	regulation of actin cytoskeleton organiz...	241	7	1.33	0.00041	9
GO:0032970	regulation of actin filament-based proce...	241	7	1.33	0.00041	9
GO:0110053	regulation of actin filament organizatio...	241	7	1.33	0.00041	9
GO:0062197	cellular response to chemical stress	176	6	0.97	0.00046	9
GO:0030041	actin filament polymerization	248	7	1.37	0.00049	9
GO:0051258	protein polymerization	412	9	2.28	0.00051	9
GO:0008154	actin polymerization or depolymerization	261	7	1.44	0.00066	9
GO:0007015	actin filament organization	348	8	1.93	0.00075	9
GO:0010555	response to mannitol	33	3	0.18	0.0008	9
GO:0048513	animal organ development	358	8	1.98	0.0009	9
GO:0097435	supramolecular fiber organization	545	10	3.02	0.00097	9
GO:0030036	actin cytoskeleton organization	369	8	2.04	0.0011	9
GO:0051128	regulation of cellular component organiz...	673	11	3.72	0.00139	9
GO:0030029	actin filament-based process	475	9	2.63	0.00139	9
GO:0080186	developmental vegetative growth	11	2	0.06	0.00162	9
GO:1905393	plant organ formation	311	7	1.72	0.00181	9
GO:0048640	negative regulation of developmental gro...	12	2	0.07	0.00194	9
GO:0045595	regulation of cell differentiation	163	5	0.9	0.00219	9
GO:0007019	microtubule depolymerization	13	2	0.07	0.00228	9
GO:0031112	positive regulation of microtubule polym...	13	2	0.07	0.00228	9
GO:0031114	regulation of microtubule depolymerizati...	13	2	0.07	0.00228	9
GO:0044766	multi-organism transport	13	2	0.07	0.00228	9
GO:0046794	transport of virus	13	2	0.07	0.00228	9
GO:1902579	multi-organism localization	13	2	0.07	0.00228	9
GO:0030308	negative regulation of cell growth	14	2	0.08	0.00265	9
GO:0071216	cellular response to biotic stimulus	14	2	0.08	0.00265	9
GO:1902347	response to strigolactone	15	2	0.08	0.00305	9
GO:0090697	post-embryonic plant organ morphogenesis	349	7	1.93	0.00343	9
GO:0016926	protein desumoylation	187	5	1.03	0.00394	9
GO:0031110	regulation of microtubule polymerization...	18	2	0.1	0.0044	9
GO:0032886	regulation of microtubule-based process	19	2	0.11	0.0049	9
GO:0070507	regulation of microtubule cytoskeleton o...	19	2	0.11	0.0049	9
GO:0010090	trichome morphogenesis	373	7	2.06	0.00491	9
GO:0031333	negative regulation of protein-containin...	20	2	0.11	0.00542	9
GO:0032272	negative regulation of protein polymeriz...	20	2	0.11	0.00542	9
GO:0003002	regionalization	380	7	2.1	0.00542	9
GO:0048449	floral organ formation	208	5	1.15	0.00616	9
GO:0022622	root system development	1305	15	7.22	0.00616	9
GO:0048364	root development	1305	15	7.22	0.00616	9
GO:0010014	meristem initiation	295	6	1.63	0.00618	9
GO:0032535	regulation of cellular component size	391	7	2.16	0.00631	9
GO:0090066	regulation of anatomical structure size	391	7	2.16	0.00631	9
GO:0010026	trichome differentiation	397	7	2.2	0.00683	9
GO:0006487	protein N-linked glycosylation	309	6	1.71	0.00768	9
GO:0048764	trichoblast maturation	730	10	4.04	0.00773	9
GO:0048765	root hair cell differentiation	730	10	4.04	0.00773	9
GO:0019058	viral life cycle	24	2	0.13	0.00776	9
GO:0090696	post-embryonic plant organ development	510	8	2.82	0.00777	9
GO:0048469	cell maturation	731	10	4.05	0.0078	9
GO:0010015	root morphogenesis	968	12	5.36	0.00789	9
GO:0051494	negative regulation of cytoskeleton orga...	25	2	0.14	0.0084	9
GO:1902904	negative regulation of supramolecular fi...	25	2	0.14	0.0084	9
GO:0010054	trichoblast differentiation	740	10	4.1	0.00846	9
GO:0048646	anatomical structure formation involved ...	421	7	2.33	0.00927	9
GO:0022411	cellular component disassembly	78	3	0.43	0.00936	9
GO:0006464	cellular protein modification process	4097	34	22.67	0.00995	9
GO:0036211	protein modification process	4097	34	22.67	0.00995	9
GO:0010200	response to chitin	1108	100	12.44	< 1e-30	10
GO:0010243	response to organonitrogen compound	1167	100	13.1	< 1e-30	10
GO:1901698	response to nitrogen compound	1464	105	16.43	< 1e-30	10
GO:0042493	response to drug	2422	111	27.19	< 1e-30	10
GO:0009611	response to wounding	872	68	9.79	< 1e-30	10
GO:1901700	response to oxygen-containing compound	5427	159	60.91	< 1e-30	10
GO:0009612	response to mechanical stimulus	143	30	1.61	2e-29	10
GO:0010033	response to organic substance	6340	165	71.16	2.7e-29	10
GO:0050794	regulation of cellular process	7850	179	88.11	2.5e-25	10
GO:0000160	phosphorelay signal transduction system	311	33	3.49	2.3e-22	10
GO:0042221	response to chemical	8517	181	95.6	5.4e-22	10
GO:0002679	respiratory burst involved in defense re...	308	32	3.46	1.9e-21	10
GO:0045730	respiratory burst	308	32	3.46	1.9e-21	10
GO:0071369	cellular response to ethylene stimulus	313	32	3.51	3.2e-21	10
GO:0009873	ethylene-activated signaling pathway	291	31	3.27	4e-21	10
GO:0007165	signal transduction	3389	102	38.04	4.5e-21	10
GO:0023052	signaling	3516	103	39.47	2e-20	10
GO:0035556	intracellular signal transduction	1272	58	14.28	8.8e-20	10
GO:0050789	regulation of biological process	9253	183	103.86	1.1e-18	10
GO:0009723	response to ethylene	821	44	9.22	1.1e-17	10
GO:0071310	cellular response to organic substance	2580	81	28.96	1.4e-17	10
GO:0009725	response to hormone	4258	109	47.79	2.5e-17	10
GO:0009719	response to endogenous stimulus	4270	109	47.93	3e-17	10
GO:0007154	cell communication	4107	106	46.1	4.6e-17	10
GO:0001101	response to acid chemical	3520	94	39.51	6.4e-16	10
GO:0070887	cellular response to chemical stimulus	2875	83	32.27	6.8e-16	10
GO:0006950	response to stress	8723	169	97.91	7.7e-16	10
GO:0065007	biological regulation	10815	195	121.39	1e-15	10
GO:0051716	cellular response to stimulus	5414	121	60.77	6.9e-15	10
GO:0002252	immune effector process	647	35	7.26	2.1e-14	10
GO:0009605	response to external stimulus	5176	116	58.1	2.8e-14	10
GO:0009889	regulation of biosynthetic process	3957	97	44.42	4.2e-14	10
GO:0044419	interspecies interaction between organis...	3864	95	43.37	7.1e-14	10
GO:0033993	response to lipid	1993	63	22.37	8.3e-14	10
GO:0009607	response to biotic stimulus	3819	94	42.87	9.5e-14	10
GO:0043207	response to external biotic stimulus	3819	94	42.87	9.5e-14	10
GO:0051707	response to other organism	3819	94	42.87	9.5e-14	10
GO:0009692	ethylene metabolic process	224	21	2.51	1.3e-13	10
GO:0009693	ethylene biosynthetic process	224	21	2.51	1.3e-13	10
GO:0043449	cellular alkene metabolic process	224	21	2.51	1.3e-13	10
GO:0043450	alkene biosynthetic process	224	21	2.51	1.3e-13	10
GO:1900673	olefin metabolic process	224	21	2.51	1.3e-13	10
GO:1900674	olefin biosynthetic process	224	21	2.51	1.3e-13	10
GO:0050896	response to stimulus	13808	224	154.99	1.6e-13	10
GO:0006952	defense response	3562	89	39.98	2.3e-13	10
GO:0002376	immune system process	2487	71	27.92	2.4e-13	10
GO:0009755	hormone-mediated signaling pathway	1886	60	21.17	2.7e-13	10
GO:0009694	jasmonic acid metabolic process	400	26	4.49	9e-13	10
GO:0009695	jasmonic acid biosynthetic process	344	24	3.86	1.5e-12	10
GO:0009620	response to fungus	1282	46	14.39	4.2e-12	10
GO:0032870	cellular response to hormone stimulus	2135	62	23.96	5.2e-12	10
GO:0071495	cellular response to endogenous stimulus	2147	62	24.1	6.6e-12	10
GO:0080090	regulation of primary metabolic process	4310	97	48.38	7e-12	10
GO:0042446	hormone biosynthetic process	1589	51	17.84	1.6e-11	10
GO:0006355	regulation of transcription, DNA-templat...	3324	80	37.31	3.5e-11	10
GO:1903506	regulation of nucleic acid-templated tra...	3324	80	37.31	3.5e-11	10
GO:2001141	regulation of RNA biosynthetic process	3324	80	37.31	3.5e-11	10
GO:0051252	regulation of RNA metabolic process	3362	80	37.74	6.1e-11	10
GO:0042445	hormone metabolic process	1778	53	19.96	9e-11	10
GO:0030968	endoplasmic reticulum unfolded protein r...	537	27	6.03	1.2e-10	10
GO:0006986	response to unfolded protein	542	27	6.08	1.4e-10	10
GO:0034620	cellular response to unfolded protein	542	27	6.08	1.4e-10	10
GO:0035967	cellular response to topologically incor...	542	27	6.08	1.4e-10	10
GO:0019219	regulation of nucleobase-containing comp...	3433	80	38.53	1.7e-10	10
GO:0009737	response to abscisic acid	1541	48	17.3	1.8e-10	10
GO:0097305	response to alcohol	1541	48	17.3	1.8e-10	10
GO:0031326	regulation of cellular biosynthetic proc...	3646	83	40.92	2.2e-10	10
GO:0009646	response to absence of light	86	12	0.97	2.4e-10	10
GO:0006351	transcription, DNA-templated	3661	83	41.09	2.7e-10	10
GO:0032774	RNA biosynthetic process	3661	83	41.09	2.7e-10	10
GO:0097659	nucleic acid-templated transcription	3661	83	41.09	2.7e-10	10
GO:0019222	regulation of metabolic process	5246	106	58.88	3.4e-10	10
GO:0009753	response to jasmonic acid	1256	42	14.1	3.4e-10	10
GO:0010556	regulation of macromolecule biosynthetic...	3544	80	39.78	7.6e-10	10
GO:2000112	regulation of cellular macromolecule bio...	3544	80	39.78	7.6e-10	10
GO:0098542	defense response to other organism	3095	73	34.74	7.8e-10	10
GO:0009738	abscisic acid-activated signaling pathwa...	636	28	7.14	1.1e-09	10
GO:0051171	regulation of nitrogen compound metaboli...	3912	85	43.91	1.2e-09	10
GO:0065008	regulation of biological quality	3442	77	38.63	2.6e-09	10
GO:0071215	cellular response to abscisic acid stimu...	676	28	7.59	4e-09	10
GO:0097306	cellular response to alcohol	676	28	7.59	4e-09	10
GO:0010468	regulation of gene expression	4013	85	45.04	4.2e-09	10
GO:0010817	regulation of hormone levels	2134	54	23.95	1.9e-08	10
GO:0031323	regulation of cellular metabolic process	4396	87	49.34	6.2e-08	10
GO:0071396	cellular response to lipid	925	31	10.38	7.7e-08	10
GO:0009643	photosynthetic acclimation	22	6	0.25	1.2e-07	10
GO:0060255	regulation of macromolecule metabolic pr...	4392	85	49.3	2.5e-07	10
GO:0034654	nucleobase-containing compound biosynthe...	4436	84	49.79	7.4e-07	10
GO:0009414	response to water deprivation	1082	32	12.14	7.5e-07	10
GO:0009415	response to water	1086	32	12.19	8.1e-07	10
GO:0009963	positive regulation of flavonoid biosynt...	311	15	3.49	2.8e-06	10
GO:0009962	regulation of flavonoid biosynthetic pro...	331	15	3.72	6e-06	10
GO:0018130	heterocycle biosynthetic process	5294	92	59.42	7.5e-06	10
GO:0045087	innate immune response	2220	48	24.92	1e-05	10
GO:0000288	nuclear-transcribed mRNA catabolic proce...	13	4	0.15	1e-05	10
GO:0000289	nuclear-transcribed mRNA poly(A) tail sh...	13	4	0.15	1e-05	10
GO:0008300	isoprenoid catabolic process	13	4	0.15	1e-05	10
GO:0016115	terpenoid catabolic process	13	4	0.15	1e-05	10
GO:0060341	regulation of cellular localization	13	4	0.15	1e-05	10
GO:1903827	regulation of cellular protein localizat...	13	4	0.15	1e-05	10
GO:0034976	response to endoplasmic reticulum stress	1005	28	11.28	1.1e-05	10
GO:0006955	immune response	2240	48	25.14	1.3e-05	10
GO:0042538	hyperosmotic salinity response	409	16	4.59	1.8e-05	10
GO:0009741	response to brassinosteroid	279	13	3.13	1.9e-05	10
GO:0009408	response to heat	708	22	7.95	2e-05	10
GO:0045088	regulation of innate immune response	1158	30	13	2.2e-05	10
GO:0050776	regulation of immune response	1161	30	13.03	2.3e-05	10
GO:0071229	cellular response to acid chemical	1724	39	19.35	2.8e-05	10
GO:0002682	regulation of immune system process	1176	30	13.2	2.9e-05	10
GO:0009733	response to auxin	896	25	10.06	3.3e-05	10
GO:0002831	regulation of response to biotic stimulu...	1188	30	13.33	3.5e-05	10
GO:0032101	regulation of response to external stimu...	1196	30	13.42	4e-05	10
GO:0046209	nitric oxide metabolic process	18	4	0.2	4.2e-05	10
GO:0070417	cellular response to cold	39	5	0.44	7.3e-05	10
GO:0009631	cold acclimation	91	7	1.02	7.6e-05	10
GO:0033554	cellular response to stress	3109	58	34.9	8.4e-05	10
GO:0050832	defense response to fungus	896	24	10.06	8.9e-05	10
GO:0006979	response to oxidative stress	1132	28	12.71	9.2e-05	10
GO:0002213	defense response to insect	97	7	1.09	0.00011	10
GO:0019438	aromatic compound biosynthetic process	5768	93	64.74	0.00012	10
GO:0009409	response to cold	1618	35	18.16	0.00017	10
GO:0035966	response to topologically incorrect prot...	1125	27	12.63	0.0002	10
GO:0046822	regulation of nucleocytoplasmic transpor...	11	3	0.12	0.00022	10
GO:0009628	response to abiotic stimulus	6884	106	77.27	0.00022	10
GO:0031347	regulation of defense response	1451	32	16.29	0.00024	10
GO:1901701	cellular response to oxygen-containing c...	2128	42	23.89	0.00028	10
GO:0032386	regulation of intracellular transport	12	3	0.13	0.00029	10
GO:0033157	regulation of intracellular protein tran...	12	3	0.13	0.00029	10
GO:0051223	regulation of protein transport	12	3	0.13	0.00029	10
GO:0070201	regulation of establishment of protein l...	12	3	0.13	0.00029	10
GO:0090087	regulation of peptide transport	12	3	0.13	0.00029	10
GO:0051592	response to calcium ion	29	4	0.33	0.0003	10
GO:0051865	protein autoubiquitination	29	4	0.33	0.0003	10
GO:0009687	abscisic acid metabolic process	81	6	0.91	0.00031	10
GO:0043288	apocarotenoid metabolic process	81	6	0.91	0.00031	10
GO:1902644	tertiary alcohol metabolic process	81	6	0.91	0.00031	10
GO:0009891	positive regulation of biosynthetic proc...	1351	30	15.16	0.00033	10
GO:0009642	response to light intensity	694	19	7.79	0.00037	10
GO:0050691	regulation of defense response to virus ...	13	3	0.15	0.00037	10
GO:0010363	regulation of plant-type hypersensitive ...	1078	25	12.1	0.00056	10
GO:0080134	regulation of response to stress	1526	32	17.13	0.00056	10
GO:0009626	plant-type hypersensitive response	1144	26	12.84	0.00059	10
GO:0006612	protein targeting to membrane	1085	25	12.18	0.00061	10
GO:0034050	host programmed cell death induced by sy...	1150	26	12.91	0.00063	10
GO:0006714	sesquiterpenoid metabolic process	94	6	1.06	0.00068	10
GO:0072657	protein localization to membrane	1093	25	12.27	0.00068	10
GO:0090150	establishment of protein localization to...	1093	25	12.27	0.00068	10
GO:0072330	monocarboxylic acid biosynthetic process	1424	30	15.98	0.00078	10
GO:1901362	organic cyclic compound biosynthetic pro...	6248	95	70.13	0.00081	10
GO:0080135	regulation of cellular response to stres...	1115	25	12.52	0.0009	10
GO:0009813	flavonoid biosynthetic process	523	15	5.87	0.00094	10
GO:0009893	positive regulation of metabolic process	1445	30	16.22	0.00098	10
GO:0009812	flavonoid metabolic process	584	16	6.56	0.00104	10
GO:0010286	heat acclimation	225	9	2.53	0.00107	10
GO:0043067	regulation of programmed cell death	1135	25	12.74	0.00116	10
GO:2001057	reactive nitrogen species metabolic proc...	42	4	0.47	0.00125	10
GO:0010380	regulation of chlorophyll biosynthetic p...	43	4	0.48	0.00136	10
GO:0009816	defense response to bacterium, incompati...	108	6	1.21	0.0014	10
GO:0010941	regulation of cell death	1158	25	13	0.00152	10
GO:0014070	response to organic cyclic compound	1691	33	18.98	0.00154	10
GO:0002697	regulation of immune effector process	21	3	0.24	0.00161	10
GO:0050688	regulation of defense response to virus	21	3	0.24	0.00161	10
GO:0008219	cell death	1364	28	15.31	0.00169	10
GO:0052542	defense response by callose deposition	153	7	1.72	0.00177	10
GO:1901463	regulation of tetrapyrrole biosynthetic ...	47	4	0.53	0.0019	10
GO:0048583	regulation of response to stimulus	1865	35	20.93	0.00214	10
GO:0006972	hyperosmotic response	747	18	8.38	0.00216	10
GO:0048518	positive regulation of biological proces...	2221	40	24.93	0.0022	10
GO:0012501	programmed cell death	1257	26	14.11	0.00222	10
GO:0090056	regulation of chlorophyll metabolic proc...	50	4	0.56	0.00239	10
GO:0010583	response to cyclopentenone	255	9	2.86	0.00251	10
GO:0006066	alcohol metabolic process	417	12	4.68	0.00288	10
GO:0009864	induced systemic resistance, jasmonic ac...	28	3	0.31	0.00373	10
GO:0016070	RNA metabolic process	6009	88	67.45	0.00408	10
GO:1901401	regulation of tetrapyrrole metabolic pro...	60	4	0.67	0.00464	10
GO:0006863	purine nucleobase transport	97	5	1.09	0.00481	10
GO:0015851	nucleobase transport	97	5	1.09	0.00481	10
GO:0010224	response to UV-B	240	8	2.69	0.00599	10
GO:0090068	positive regulation of cell cycle proces...	34	3	0.38	0.00649	10
GO:0016045	detection of bacterium	36	3	0.4	0.00761	10
GO:0098543	detection of other organism	36	3	0.4	0.00761	10
GO:1900424	regulation of defense response to bacter...	12	2	0.13	0.0077	10
GO:0051783	regulation of nuclear division	37	3	0.42	0.00822	10
GO:0055075	potassium ion homeostasis	37	3	0.42	0.00822	10
GO:0098581	detection of external biotic stimulus	38	3	0.43	0.00885	10
GO:0009266	response to temperature stimulus	2490	41	27.95	0.00893	10
GO:0009658	chloroplast organization	632	12	3.34	0.00015	11
GO:0006655	phosphatidylglycerol biosynthetic proces...	163	6	0.86	0.00024	11
GO:0046471	phosphatidylglycerol metabolic process	166	6	0.88	0.00026	11
GO:0031425	chloroplast RNA processing	24	3	0.13	0.00027	11
GO:0009657	plastid organization	1056	15	5.58	0.00051	11
GO:0009793	embryo development ending in seed dorman...	1264	16	6.68	0.00114	11
GO:0010322	regulation of isopentenyl diphosphate bi...	10	2	0.05	0.00122	11
GO:0071071	regulation of phospholipid biosynthetic ...	10	2	0.05	0.00122	11
GO:1903725	regulation of phospholipid metabolic pro...	10	2	0.05	0.00122	11
GO:0048316	seed development	1540	18	8.14	0.00138	11
GO:0009790	embryo development	1295	16	6.85	0.00146	11
GO:0006021	inositol biosynthetic process	12	2	0.06	0.00177	11
GO:0010154	fruit development	1594	18	8.43	0.00202	11
GO:0010020	chloroplast fission	49	3	0.26	0.00224	11
GO:0043572	plastid fission	54	3	0.29	0.00295	11
GO:0010099	regulation of photomorphogenesis	55	3	0.29	0.00311	11
GO:0045912	negative regulation of carbohydrate meta...	16	2	0.08	0.00317	11
GO:0062014	negative regulation of small molecule me...	16	2	0.08	0.00317	11
GO:0016123	xanthophyll biosynthetic process	17	2	0.09	0.00359	11
GO:0032502	developmental process	7694	56	40.67	0.00474	11
GO:0006020	inositol metabolic process	20	2	0.11	0.00496	11
GO:0016120	carotene biosynthetic process	20	2	0.11	0.00496	11
GO:0019747	regulation of isoprenoid metabolic proce...	22	2	0.12	0.00599	11
GO:2000030	regulation of response to red or far red...	72	3	0.38	0.00663	11
GO:0046246	terpene biosynthetic process	25	2	0.13	0.00769	11
GO:0032270	positive regulation of cellular protein ...	74	5	0.64	0.00047	12
GO:0051247	positive regulation of protein metabolic...	76	5	0.66	0.00053	12
GO:0031401	positive regulation of protein modificat...	19	3	0.16	0.00056	12
GO:0048829	root cap development	30	3	0.26	0.0022	12
GO:1902275	regulation of chromatin organization	31	3	0.27	0.00243	12
GO:0007623	circadian rhythm	471	11	4.09	0.00293	12
GO:0048511	rhythmic process	471	11	4.09	0.00293	12
GO:0009904	chloroplast accumulation movement	11	2	0.1	0.00392	12
GO:0048587	regulation of short-day photoperiodism, ...	11	2	0.1	0.00392	12
GO:0051570	regulation of histone H3-K9 methylation	11	2	0.1	0.00392	12
GO:0031058	positive regulation of histone modificat...	12	2	0.1	0.00467	12
GO:0031062	positive regulation of histone methylati...	12	2	0.1	0.00467	12
GO:0031540	regulation of anthocyanin biosynthetic p...	12	2	0.1	0.00467	12
GO:0009799	specification of symmetry	180	6	1.56	0.005	12
GO:0009855	determination of bilateral symmetry	180	6	1.56	0.005	12
GO:0009638	phototropism	40	3	0.35	0.00503	12
GO:0043271	negative regulation of ion transport	14	2	0.12	0.00637	12
GO:0051051	negative regulation of transport	14	2	0.12	0.00637	12
GO:0009903	chloroplast avoidance movement	15	2	0.13	0.00731	12
GO:1905269	positive regulation of chromatin organiz...	15	2	0.13	0.00731	12
GO:2001252	positive regulation of chromosome organi...	15	2	0.13	0.00731	12
GO:0009686	gibberellin biosynthetic process	46	3	0.4	0.00745	12
GO:0016102	diterpenoid biosynthetic process	47	3	0.41	0.0079	12
GO:0050665	hydrogen peroxide biosynthetic process	200	6	1.73	0.00823	12
GO:0032922	circadian regulation of gene expression	16	2	0.14	0.0083	12
GO:0009685	gibberellin metabolic process	49	3	0.43	0.00887	12
GO:0048573	photoperiodism, flowering	382	10	2.34	0.00013	13
GO:0009648	photoperiodism	400	10	2.45	0.00019	13
GO:0042753	positive regulation of circadian rhythm	20	3	0.12	0.00024	13
GO:0042752	regulation of circadian rhythm	145	6	0.89	0.00028	13
GO:0071214	cellular response to abiotic stimulus	424	10	2.6	0.00031	13
GO:0104004	cellular response to environmental stimu...	424	10	2.6	0.00031	13
GO:0009649	entrainment of circadian clock	22	3	0.13	0.00032	13
GO:0007623	circadian rhythm	471	10	2.88	0.0007	13
GO:0048511	rhythmic process	471	10	2.88	0.0007	13
GO:0040007	growth	1773	22	10.86	0.00134	13
GO:0071478	cellular response to radiation	209	6	1.28	0.00189	13
GO:0071482	cellular response to light stimulus	209	6	1.28	0.00189	13
GO:0010031	circumnutation	11	2	0.07	0.00198	13
GO:0050879	multicellular organismal movement	11	2	0.07	0.00198	13
GO:0048193	Golgi vesicle transport	960	14	5.88	0.0025	13
GO:0046653	tetrahydrofolate metabolic process	13	2	0.08	0.00279	13
GO:0006301	postreplication repair	104	4	0.64	0.0039	13
GO:0016192	vesicle-mediated transport	1387	17	8.5	0.00532	13
GO:0010017	red or far-red light signaling pathway	119	4	0.73	0.00627	13
GO:0071489	cellular response to red or far red ligh...	123	4	0.75	0.00704	13
GO:0015995	chlorophyll biosynthetic process	363	15	4.7	8.9e-05	14
GO:0006779	porphyrin-containing compound biosynthet...	415	16	5.37	0.00012	14
GO:0033014	tetrapyrrole biosynthetic process	421	16	5.45	0.00014	14
GO:0015979	photosynthesis	970	26	12.55	0.00043	14
GO:0010117	photoprotection	15	3	0.19	0.00087	14
GO:0009965	leaf morphogenesis	511	16	6.61	0.00114	14
GO:0046148	pigment biosynthetic process	662	19	8.56	0.00114	14
GO:0015994	chlorophyll metabolic process	531	16	6.87	0.00168	14
GO:0006778	porphyrin-containing compound metabolic ...	589	17	7.62	0.00192	14
GO:0033013	tetrapyrrole metabolic process	590	17	7.63	0.00196	14
GO:0016145	S-glycoside catabolic process	45	4	0.58	0.0027	14
GO:0019759	glycosinolate catabolic process	45	4	0.58	0.0027	14
GO:0019762	glucosinolate catabolic process	45	4	0.58	0.0027	14
GO:0010019	chloroplast-nucleus signaling pathway	23	3	0.3	0.00314	14
GO:0009615	response to virus	416	13	5.38	0.00326	14
GO:0042440	pigment metabolic process	864	21	11.18	0.00465	14
GO:0051607	defense response to virus	336	11	4.35	0.00466	14
GO:0044403	symbiotic process	289	10	3.74	0.00467	14
GO:0009690	cytokinin metabolic process	87	5	1.13	0.00549	14
GO:0009958	positive gravitropism	55	4	0.71	0.0056	14
GO:0051346	negative regulation of hydrolase activit...	10	2	0.13	0.00701	14
GO:0044273	sulfur compound catabolic process	60	4	0.78	0.00761	14
GO:0051258	protein polymerization	412	12	5.33	0.0079	14
GO:0090322	regulation of superoxide metabolic proce...	11	2	0.14	0.0085	14
GO:0031048	heterochromatin assembly by small RNA	180	7	2.33	0.00924	14
GO:0001510	RNA methylation	589	71	15.26	3.3e-27	15
GO:0006412	translation	1431	113	37.06	2.8e-26	15
GO:0043043	peptide biosynthetic process	1445	113	37.43	6.4e-26	15
GO:0043604	amide biosynthetic process	1515	116	39.24	8e-26	15
GO:0006518	peptide metabolic process	1479	113	38.31	4.5e-25	15
GO:0010467	gene expression	6721	297	174.07	1.8e-23	15
GO:0043603	cellular amide metabolic process	1755	117	45.45	4.6e-21	15
GO:0032259	methylation	1146	88	29.68	9.3e-20	15
GO:0043414	macromolecule methylation	1146	88	29.68	9.3e-20	15
GO:0009451	RNA modification	865	74	22.4	2.5e-19	15
GO:0043170	macromolecule metabolic process	12566	444	325.46	2.7e-17	15
GO:0034641	cellular nitrogen compound metabolic pro...	9655	347	250.07	3.5e-13	15
GO:0044260	cellular macromolecule metabolic process	10820	376	280.24	2.1e-12	15
GO:0090304	nucleic acid metabolic process	6532	248	169.18	3.3e-11	15
GO:0019538	protein metabolic process	7008	259	181.51	1.6e-10	15
GO:0044271	cellular nitrogen compound biosynthetic ...	6312	238	163.48	2e-10	15
GO:0034645	cellular macromolecule biosynthetic proc...	6950	256	180.01	3.1e-10	15
GO:0016070	RNA metabolic process	6009	228	155.63	3.4e-10	15
GO:0006414	translational elongation	84	16	2.18	4.4e-10	15
GO:0006139	nucleobase-containing compound metabolic...	8072	284	209.07	2.6e-09	15
GO:0051604	protein maturation	200	23	5.18	2.8e-09	15
GO:0006807	nitrogen compound metabolic process	14149	449	366.46	3.8e-09	15
GO:0009059	macromolecule biosynthetic process	7196	258	186.38	3.8e-09	15
GO:0006397	mRNA processing	318	29	8.24	5.7e-09	15
GO:0044267	cellular protein metabolic process	6487	231	168.01	7e-08	15
GO:0000398	mRNA splicing, via spliceosome	250	23	6.48	1.8e-07	15
GO:0042274	ribosomal small subunit biogenesis	57	11	1.48	2.1e-07	15
GO:0046483	heterocycle metabolic process	8970	297	232.32	4.6e-07	15
GO:0000375	RNA splicing, via transesterification re...	267	23	6.92	5.8e-07	15
GO:0000377	RNA splicing, via transesterification re...	267	23	6.92	5.8e-07	15
GO:0071704	organic substance metabolic process	18003	531	466.28	2.4e-06	15
GO:0006396	RNA processing	1977	84	51.2	6e-06	15
GO:0000462	maturation of SSU-rRNA from tricistronic...	29	7	0.75	7.2e-06	15
GO:0044238	primary metabolic process	16325	484	422.82	9.7e-06	15
GO:0030490	maturation of SSU-rRNA	31	7	0.8	1.2e-05	15
GO:0009640	photomorphogenesis	548	32	14.19	2e-05	15
GO:0006725	cellular aromatic compound metabolic pro...	9568	302	247.81	2.5e-05	15
GO:0008380	RNA splicing	668	36	17.3	3.5e-05	15
GO:0008152	metabolic process	19156	551	496.14	4.3e-05	15
GO:1901360	organic cyclic compound metabolic proces...	9892	309	256.2	4.5e-05	15
GO:0022613	ribonucleoprotein complex biogenesis	1030	48	26.68	7.6e-05	15
GO:1901566	organonitrogen compound biosynthetic pro...	5039	170	130.51	0.00013	15
GO:0007029	endoplasmic reticulum organization	22	5	0.57	0.00021	15
GO:0071786	endoplasmic reticulum tubular network or...	13	4	0.34	0.00027	15
GO:0006352	DNA-templated transcription, initiation	52	7	1.35	0.00037	15
GO:0042254	ribosome biogenesis	1016	45	26.31	0.00038	15
GO:0006378	mRNA polyadenylation	15	4	0.39	0.00049	15
GO:0031124	mRNA 3'-end processing	15	4	0.39	0.00049	15
GO:1901564	organonitrogen compound metabolic proces...	10134	306	262.47	0.00066	15
GO:0080129	proteasome core complex assembly	465	24	12.04	0.00121	15
GO:0009853	photorespiration	548	27	14.19	0.00123	15
GO:0051276	chromosome organization	1304	52	33.77	0.00151	15
GO:0051170	import into nucleus	289	17	7.49	0.00156	15
GO:0031123	RNA 3'-end processing	51	6	1.32	0.00198	15
GO:0051603	proteolysis involved in cellular protein...	1202	48	31.13	0.00219	15
GO:0044237	cellular metabolic process	17564	495	454.91	0.00255	15
GO:0043631	RNA polyadenylation	23	4	0.6	0.00267	15
GO:0006913	nucleocytoplasmic transport	442	22	11.45	0.00294	15
GO:0051169	nuclear transport	442	22	11.45	0.00294	15
GO:0043094	cellular metabolic compound salvage	585	27	15.15	0.00305	15
GO:0010507	negative regulation of autophagy	12	3	0.31	0.0032	15
GO:0043412	macromolecule modification	5013	159	129.84	0.00336	15
GO:0006513	protein monoubiquitination	13	3	0.34	0.00408	15
GO:0006325	chromatin organization	1024	41	26.52	0.00425	15
GO:0006606	protein import into nucleus	273	15	7.07	0.00537	15
GO:0043248	proteasome assembly	583	26	15.1	0.0056	15
GO:0051788	response to misfolded protein	583	26	15.1	0.0056	15
GO:0034504	protein localization to nucleus	280	15	7.25	0.00672	15
GO:0044257	cellular protein catabolic process	1278	48	33.1	0.00688	15
GO:0006261	DNA-dependent DNA replication	363	18	9.4	0.00699	15
GO:0006611	protein export from nucleus	206	12	5.34	0.00776	15
GO:0040029	regulation of gene expression, epigeneti...	600	26	15.54	0.00799	15
GO:0031047	gene silencing by RNA	483	22	12.51	0.00815	15
GO:0051168	nuclear export	208	12	5.39	0.00834	15
GO:0030163	protein catabolic process	1303	48	33.75	0.00965	15
GO:0006259	DNA metabolic process	919	36	23.8	0.00978	15
GO:0009165	nucleotide biosynthetic process	759	132	16.09	< 1e-30	16
GO:1901293	nucleoside phosphate biosynthetic proces...	761	132	16.14	< 1e-30	16
GO:0001510	RNA methylation	589	113	12.49	< 1e-30	16
GO:0009451	RNA modification	865	128	18.34	< 1e-30	16
GO:0009218	pyrimidine ribonucleotide metabolic proc...	379	92	8.04	< 1e-30	16
GO:0009220	pyrimidine ribonucleotide biosynthetic p...	379	92	8.04	< 1e-30	16
GO:0006220	pyrimidine nucleotide metabolic process	383	92	8.12	< 1e-30	16
GO:0006221	pyrimidine nucleotide biosynthetic proce...	383	92	8.12	< 1e-30	16
GO:0072528	pyrimidine-containing compound biosynthe...	406	92	8.61	< 1e-30	16
GO:0072527	pyrimidine-containing compound metabolic...	420	92	8.91	< 1e-30	16
GO:0009260	ribonucleotide biosynthetic process	482	96	10.22	< 1e-30	16
GO:0046390	ribose phosphate biosynthetic process	482	96	10.22	< 1e-30	16
GO:0032259	methylation	1146	135	24.3	< 1e-30	16
GO:0043414	macromolecule methylation	1146	135	24.3	< 1e-30	16
GO:0006139	nucleobase-containing compound metabolic...	8072	358	171.17	< 1e-30	16
GO:0034641	cellular nitrogen compound metabolic pro...	9655	390	204.74	< 1e-30	16
GO:0046483	heterocycle metabolic process	8970	366	190.21	< 1e-30	16
GO:0009117	nucleotide metabolic process	1772	141	37.58	< 1e-30	16
GO:0006753	nucleoside phosphate metabolic process	1782	141	37.79	< 1e-30	16
GO:0007005	mitochondrion organization	297	62	6.3	< 1e-30	16
GO:0006626	protein targeting to mitochondrion	261	58	5.53	< 1e-30	16
GO:0070585	protein localization to mitochondrion	261	58	5.53	< 1e-30	16
GO:0072655	establishment of protein localization to...	261	58	5.53	< 1e-30	16
GO:0055086	nucleobase-containing small molecule met...	1957	145	41.5	< 1e-30	16
GO:0006725	cellular aromatic compound metabolic pro...	9568	368	202.89	< 1e-30	16
GO:0090407	organophosphate biosynthetic process	1854	140	39.31	< 1e-30	16
GO:0072594	establishment of protein localization to...	1313	114	27.84	< 1e-30	16
GO:1901360	organic cyclic compound metabolic proces...	9892	370	209.76	< 1e-30	16
GO:0033365	protein localization to organelle	1331	114	28.22	< 1e-30	16
GO:0006839	mitochondrial transport	350	61	7.42	< 1e-30	16
GO:0006606	protein import into nucleus	273	54	5.79	< 1e-30	16
GO:0034504	protein localization to nucleus	280	54	5.94	< 1e-30	16
GO:0090304	nucleic acid metabolic process	6532	279	138.51	< 1e-30	16
GO:0051170	import into nucleus	289	54	6.13	< 1e-30	16
GO:0016070	RNA metabolic process	6009	261	127.42	< 1e-30	16
GO:0006913	nucleocytoplasmic transport	442	63	9.37	< 1e-30	16
GO:0051169	nuclear transport	442	63	9.37	< 1e-30	16
GO:0009259	ribonucleotide metabolic process	1378	106	29.22	< 1e-30	16
GO:0019693	ribose phosphate metabolic process	1378	106	29.22	< 1e-30	16
GO:0042254	ribosome biogenesis	1016	89	21.54	4.4e-30	16
GO:0022613	ribonucleoprotein complex biogenesis	1030	89	21.84	1.2e-29	16
GO:0009553	embryo sac development	487	61	10.33	4.9e-29	16
GO:0009561	megagametogenesis	381	54	8.08	1.7e-28	16
GO:0044271	cellular nitrogen compound biosynthetic ...	6312	255	133.85	1e-27	16
GO:0009560	embryo sac egg cell differentiation	306	48	6.49	1.9e-27	16
GO:0034470	ncRNA processing	808	75	17.13	5.6e-27	16
GO:0007292	female gamete generation	318	48	6.74	1.1e-26	16
GO:0034660	ncRNA metabolic process	1001	83	21.23	1.9e-26	16
GO:0034654	nucleobase-containing compound biosynthe...	4436	199	94.07	3.8e-26	16
GO:0022412	cellular process involved in reproductio...	353	49	7.49	1.6e-25	16
GO:0017038	protein import	571	61	12.11	2.9e-25	16
GO:0006807	nitrogen compound metabolic process	14149	432	300.03	8e-25	16
GO:0006396	RNA processing	1977	118	41.92	1.1e-24	16
GO:0007276	gamete generation	387	50	8.21	1.4e-24	16
GO:0071840	cellular component organization or bioge...	6920	262	146.74	3e-24	16
GO:0000741	karyogamy	130	31	2.76	7.9e-24	16
GO:0048284	organelle fusion	130	31	2.76	7.9e-24	16
GO:0006364	rRNA processing	732	66	15.52	4e-23	16
GO:0016072	rRNA metabolic process	733	66	15.54	4.3e-23	16
GO:0048609	multicellular organismal reproductive pr...	753	66	15.97	1.9e-22	16
GO:0032504	multicellular organism reproduction	790	67	16.75	5.4e-22	16
GO:0006164	purine nucleotide biosynthetic process	202	35	4.28	8.4e-22	16
GO:0019637	organophosphate metabolic process	3097	148	65.67	1.8e-21	16
GO:0015031	protein transport	2704	135	57.34	3.7e-21	16
GO:0045184	establishment of protein localization	2704	135	57.34	3.7e-21	16
GO:0006886	intracellular protein transport	2610	132	55.35	3.8e-21	16
GO:0072522	purine-containing compound biosynthetic ...	214	35	4.54	6e-21	16
GO:0034613	cellular protein localization	2650	132	56.19	1.4e-20	16
GO:0010467	gene expression	6721	245	142.52	4.7e-20	16
GO:0018130	heterocycle biosynthetic process	5294	207	112.26	6.8e-20	16
GO:0015833	peptide transport	2916	138	61.83	1.4e-19	16
GO:0070727	cellular macromolecule localization	2726	132	57.81	1.6e-19	16
GO:0008104	protein localization	2863	136	60.71	2e-19	16
GO:0042886	amide transport	2935	138	62.24	2.5e-19	16
GO:0046907	intracellular transport	2883	136	61.13	3.7e-19	16
GO:0006997	nucleus organization	183	31	3.88	3.7e-19	16
GO:0006996	organelle organization	4643	186	98.46	9.7e-19	16
GO:0019953	sexual reproduction	529	50	11.22	1.3e-18	16
GO:0044703	multi-organism reproductive process	529	50	11.22	1.3e-18	16
GO:1901137	carbohydrate derivative biosynthetic pro...	1807	100	38.32	1.3e-18	16
GO:0051649	establishment of localization in cell	3123	141	66.22	3.2e-18	16
GO:0048229	gametophyte development	937	66	19.87	1.7e-17	16
GO:1901566	organonitrogen compound biosynthetic pro...	5039	193	106.85	2.1e-17	16
GO:0043170	macromolecule metabolic process	12566	374	266.46	2.9e-17	16
GO:0006406	mRNA export from nucleus	170	28	3.6	4.2e-17	16
GO:0051028	mRNA transport	170	28	3.6	4.2e-17	16
GO:0071427	mRNA-containing ribonucleoprotein comple...	170	28	3.6	4.2e-17	16
GO:0019438	aromatic compound biosynthetic process	5768	209	122.31	2.5e-16	16
GO:0033036	macromolecule localization	3240	139	68.7	4.1e-16	16
GO:0051641	cellular localization	3366	142	71.38	7.3e-16	16
GO:0006611	protein export from nucleus	206	29	4.37	8.7e-16	16
GO:0031503	protein-containing complex localization	191	28	4.05	9.5e-16	16
GO:0071166	ribonucleoprotein complex localization	191	28	4.05	9.5e-16	16
GO:0071426	ribonucleoprotein complex export from nu...	191	28	4.05	9.5e-16	16
GO:0051168	nuclear export	208	29	4.41	1.1e-15	16
GO:0006403	RNA localization	193	28	4.09	1.2e-15	16
GO:0006405	RNA export from nucleus	193	28	4.09	1.2e-15	16
GO:0050657	nucleic acid transport	193	28	4.09	1.2e-15	16
GO:0050658	RNA transport	193	28	4.09	1.2e-15	16
GO:0051236	establishment of RNA localization	193	28	4.09	1.2e-15	16
GO:0043412	macromolecule modification	5013	182	106.3	4.4e-14	16
GO:1901362	organic cyclic compound biosynthetic pro...	6248	212	132.49	1.5e-13	16
GO:0016043	cellular component organization	6193	209	131.32	4.4e-13	16
GO:0003006	developmental process involved in reprod...	3859	147	81.83	7.8e-13	16
GO:0071705	nitrogen compound transport	3754	143	79.6	1.8e-12	16
GO:0006399	tRNA metabolic process	261	28	5.53	2.6e-12	16
GO:0044238	primary metabolic process	16325	435	346.17	2.9e-12	16
GO:0071702	organic substance transport	3780	142	80.16	6e-12	16
GO:0051604	protein maturation	200	24	4.24	8.9e-12	16
GO:0090501	RNA phosphodiester bond hydrolysis	68	15	1.44	1.1e-11	16
GO:0000469	cleavage involved in rRNA processing	58	14	1.23	1.4e-11	16
GO:0009640	photomorphogenesis	548	39	11.62	6.1e-11	16
GO:0022414	reproductive process	4131	148	87.6	6.4e-11	16
GO:0000003	reproduction	4138	148	87.75	7.2e-11	16
GO:0000478	endonucleolytic cleavage involved in rRN...	55	13	1.17	1e-10	16
GO:0090502	RNA phosphodiester bond hydrolysis, endo...	55	13	1.17	1e-10	16
GO:0071704	organic substance metabolic process	18003	460	381.76	4e-10	16
GO:0051704	multi-organism process	1174	60	24.89	4.1e-10	16
GO:0006354	DNA-templated transcription, elongation	150	19	3.18	5.2e-10	16
GO:1901564	organonitrogen compound metabolic proces...	10134	290	214.89	6.5e-10	16
GO:0006796	phosphate-containing compound metabolic ...	4810	162	102	6.6e-10	16
GO:0090305	nucleic acid phosphodiester bond hydroly...	208	22	4.41	7.6e-10	16
GO:0006793	phosphorus metabolic process	4867	162	103.21	1.6e-09	16
GO:0009909	regulation of flower development	723	43	15.33	1.7e-09	16
GO:0044237	cellular metabolic process	17564	448	372.45	1.8e-09	16
GO:0044085	cellular component biogenesis	3427	124	72.67	1.9e-09	16
GO:0043604	amide biosynthetic process	1515	69	32.13	2.4e-09	16
GO:0051276	chromosome organization	1304	62	27.65	3.3e-09	16
GO:0048831	regulation of shoot system development	796	45	16.88	3.4e-09	16
GO:0043043	peptide biosynthetic process	1445	66	30.64	4.9e-09	16
GO:0015931	nucleobase-containing compound transport	362	28	7.68	5.2e-09	16
GO:0006412	translation	1431	65	30.34	8e-09	16
GO:0006518	peptide metabolic process	1479	66	31.36	1.2e-08	16
GO:1901068	guanosine-containing compound metabolic ...	17	7	0.36	3e-08	16
GO:2000241	regulation of reproductive process	837	43	17.75	1.2e-07	16
GO:0043603	cellular amide metabolic process	1755	71	37.22	1.6e-07	16
GO:0048825	cotyledon development	172	17	3.65	1.7e-07	16
GO:0009790	embryo development	1295	57	27.46	2e-07	16
GO:0008152	metabolic process	19156	470	406.21	2e-07	16
GO:0009793	embryo development ending in seed dorman...	1264	56	26.8	2.1e-07	16
GO:0016570	histone modification	601	34	12.74	2.9e-07	16
GO:0044260	cellular macromolecule metabolic process	10820	292	229.44	2.9e-07	16
GO:0034968	histone lysine methylation	363	25	7.7	3.2e-07	16
GO:0006605	protein targeting	2145	81	45.49	3.4e-07	16
GO:0018022	peptidyl-lysine methylation	365	25	7.74	3.5e-07	16
GO:0090567	reproductive shoot system development	1670	67	35.41	4.8e-07	16
GO:0016571	histone methylation	483	29	10.24	6.5e-07	16
GO:0009908	flower development	1650	66	34.99	6.6e-07	16
GO:0010305	leaf vascular tissue pattern formation	48	9	1.02	6.6e-07	16
GO:0006479	protein methylation	485	29	10.28	7e-07	16
GO:0008213	protein alkylation	485	29	10.28	7e-07	16
GO:0006325	chromatin organization	1024	47	21.71	7.7e-07	16
GO:0048580	regulation of post-embryonic development	1008	46	21.37	1.2e-06	16
GO:1901135	carbohydrate derivative metabolic proces...	3574	117	75.79	1.2e-06	16
GO:0009987	cellular process	22320	528	473.3	1.5e-06	16
GO:0046128	purine ribonucleoside metabolic process	28	7	0.59	1.5e-06	16
GO:2000026	regulation of multicellular organismal d...	1119	49	23.73	1.7e-06	16
GO:0030154	cell differentiation	1955	73	41.46	2.1e-06	16
GO:0048316	seed development	1540	61	32.66	2.4e-06	16
GO:0072521	purine-containing compound metabolic pro...	1148	49	24.34	3.4e-06	16
GO:0006302	double-strand break repair	128	13	2.71	3.6e-06	16
GO:0044281	small molecule metabolic process	6818	194	144.58	3.7e-06	16
GO:0051239	regulation of multicellular organismal p...	1155	49	24.49	4e-06	16
GO:0042278	purine nucleoside metabolic process	34	7	0.72	6.1e-06	16
GO:0010154	fruit development	1594	61	33.8	7.1e-06	16
GO:0080156	mitochondrial mRNA modification	14	5	0.3	7.2e-06	16
GO:0008033	tRNA processing	66	9	1.4	1e-05	16
GO:0009119	ribonucleoside metabolic process	37	7	0.78	1.1e-05	16
GO:0048608	reproductive structure development	3374	107	71.55	1.5e-05	16
GO:0061458	reproductive system development	3374	107	71.55	1.5e-05	16
GO:0045037	protein import into chloroplast stroma	39	7	0.83	1.6e-05	16
GO:0016569	covalent chromatin modification	729	34	15.46	1.9e-05	16
GO:0048367	shoot system development	2692	89	57.08	1.9e-05	16
GO:0007275	multicellular organism development	6709	187	142.27	2.2e-05	16
GO:0010588	cotyledon vascular tissue pattern format...	28	6	0.59	2.3e-05	16
GO:0006163	purine nucleotide metabolic process	1100	45	23.33	2.5e-05	16
GO:0006400	tRNA modification	29	6	0.61	2.8e-05	16
GO:0000398	mRNA splicing, via spliceosome	250	17	5.3	2.8e-05	16
GO:0006312	mitotic recombination	96	10	2.04	3.8e-05	16
GO:1900864	mitochondrial RNA modification	19	5	0.4	3.8e-05	16
GO:0009639	response to red or far red light	1028	42	21.8	4.7e-05	16
GO:0008380	RNA splicing	668	31	14.17	4.8e-05	16
GO:0048869	cellular developmental process	2147	73	45.53	4.8e-05	16
GO:0006397	mRNA processing	318	19	6.74	5.8e-05	16
GO:0000375	RNA splicing, via transesterification re...	267	17	5.66	6.4e-05	16
GO:0000377	RNA splicing, via transesterification re...	267	17	5.66	6.4e-05	16
GO:0000959	mitochondrial RNA metabolic process	21	5	0.45	6.5e-05	16
GO:0009126	purine nucleoside monophosphate metaboli...	21	5	0.45	6.5e-05	16
GO:0009127	purine nucleoside monophosphate biosynth...	21	5	0.45	6.5e-05	16
GO:0009167	purine ribonucleoside monophosphate meta...	21	5	0.45	6.5e-05	16
GO:0009168	purine ribonucleoside monophosphate bios...	21	5	0.45	6.5e-05	16
GO:0090697	post-embryonic plant organ morphogenesis	349	20	7.4	6.6e-05	16
GO:0010162	seed dormancy process	295	18	6.26	6.8e-05	16
GO:0022611	dormancy process	295	18	6.26	6.8e-05	16
GO:0048598	embryonic morphogenesis	49	7	1.04	7.4e-05	16
GO:0048444	floral organ morphogenesis	245	16	5.2	7.8e-05	16
GO:0044249	cellular biosynthetic process	11295	287	239.51	8.3e-05	16
GO:0009116	nucleoside metabolic process	50	7	1.06	8.5e-05	16
GO:0006334	nucleosome assembly	35	6	0.74	8.5e-05	16
GO:0034728	nucleosome organization	35	6	0.74	8.5e-05	16
GO:0048826	cotyledon morphogenesis	35	6	0.74	8.5e-05	16
GO:0018195	peptidyl-arginine modification	13	4	0.28	0.00012	16
GO:0018216	peptidyl-arginine methylation	13	4	0.28	0.00012	16
GO:0009791	post-embryonic development	4387	127	93.03	0.00014	16
GO:0032501	multicellular organismal process	7069	190	149.9	0.00015	16
GO:0009559	embryo sac central cell differentiation	39	6	0.83	0.00016	16
GO:0010197	polar nucleus fusion	39	6	0.83	0.00016	16
GO:0009124	nucleoside monophosphate biosynthetic pr...	27	5	0.57	0.00023	16
GO:0009156	ribonucleoside monophosphate biosyntheti...	27	5	0.57	0.00023	16
GO:0065004	protein-DNA complex assembly	43	6	0.91	0.00028	16
GO:0071824	protein-DNA complex subunit organization	43	6	0.91	0.00028	16
GO:0006310	DNA recombination	369	19	7.82	0.00039	16
GO:1905393	plant organ formation	311	17	6.59	0.00039	16
GO:0019915	lipid storage	178	12	3.77	0.00044	16
GO:0032502	developmental process	7694	201	163.15	0.00045	16
GO:0000724	double-strand break repair via homologou...	86	8	1.82	0.00049	16
GO:0000725	recombinational repair	86	8	1.82	0.00049	16
GO:0048449	floral organ formation	208	13	4.41	0.00054	16
GO:0009123	nucleoside monophosphate metabolic proce...	33	5	0.7	0.00061	16
GO:0009161	ribonucleoside monophosphate metabolic p...	33	5	0.7	0.00061	16
GO:0048856	anatomical structure development	7499	195	159.02	0.00073	16
GO:0010431	seed maturation	360	18	7.63	0.00077	16
GO:0006418	tRNA aminoacylation for protein translat...	117	9	2.48	0.00089	16
GO:0043038	amino acid activation	117	9	2.48	0.00089	16
GO:0043039	tRNA aminoacylation	117	9	2.48	0.00089	16
GO:0018205	peptidyl-lysine modification	621	26	13.17	0.00089	16
GO:0090698	post-embryonic plant morphogenesis	795	31	16.86	0.00096	16
GO:0019827	stem cell population maintenance	143	10	3.03	0.00098	16
GO:0098727	maintenance of cell number	143	10	3.03	0.00098	16
GO:0007006	mitochondrial membrane organization	10	3	0.21	0.00102	16
GO:0007007	inner mitochondrial membrane organizatio...	10	3	0.21	0.00102	16
GO:0019919	peptidyl-arginine methylation, to asymme...	10	3	0.21	0.00102	16
GO:0035246	peptidyl-arginine N-methylation	10	3	0.21	0.00102	16
GO:0035247	peptidyl-arginine omega-N-methylation	10	3	0.21	0.00102	16
GO:0042451	purine nucleoside biosynthetic process	10	3	0.21	0.00102	16
GO:0046129	purine ribonucleoside biosynthetic proce...	10	3	0.21	0.00102	16
GO:0045036	protein targeting to chloroplast	170	11	3.6	0.00106	16
GO:0072596	establishment of protein localization to...	170	11	3.6	0.00106	16
GO:0072598	protein localization to chloroplast	170	11	3.6	0.00106	16
GO:0050826	response to freezing	198	12	4.2	0.00113	16
GO:0010074	maintenance of meristem identity	123	9	2.61	0.00127	16
GO:0010051	xylem and phloem pattern formation	179	11	3.8	0.00161	16
GO:0018193	peptidyl-amino acid modification	788	30	16.71	0.00166	16
GO:0019538	protein metabolic process	7008	181	148.61	0.0017	16
GO:0009163	nucleoside biosynthetic process	12	3	0.25	0.00181	16
GO:0042455	ribonucleoside biosynthetic process	12	3	0.25	0.00181	16
GO:0051235	maintenance of location	214	12	4.54	0.00218	16
GO:0050691	regulation of defense response to virus ...	13	3	0.28	0.00232	16
GO:0006809	nitric oxide biosynthetic process	14	3	0.3	0.0029	16
GO:0009756	carbohydrate mediated signaling	255	13	5.41	0.00334	16
GO:0010182	sugar mediated signaling pathway	255	13	5.41	0.00334	16
GO:0034404	nucleobase-containing small molecule bio...	15	3	0.32	0.00357	16
GO:0006974	cellular response to DNA damage stimulus	515	21	10.92	0.00362	16
GO:0051726	regulation of cell cycle	450	19	9.54	0.0038	16
GO:0016071	mRNA metabolic process	836	30	17.73	0.00393	16
GO:0007129	synapsis	95	7	2.01	0.00413	16
GO:0045143	homologous chromosome segregation	95	7	2.01	0.00413	16
GO:0009886	post-embryonic animal morphogenesis	33	4	0.7	0.00503	16
GO:0006281	DNA repair	434	18	9.2	0.00571	16
GO:0070192	chromosome organization involved in meio...	101	7	2.14	0.00577	16
GO:1901576	organic substance biosynthetic process	12291	293	260.63	0.0058	16
GO:0035670	plant-type ovary development	337	15	7.15	0.00598	16
GO:0048481	plant ovule development	337	15	7.15	0.00598	16
GO:0010077	maintenance of inflorescence meristem id...	18	3	0.38	0.00611	16
GO:0042136	neurotransmitter biosynthetic process	18	3	0.38	0.00611	16
GO:0046209	nitric oxide metabolic process	18	3	0.38	0.00611	16
GO:0006333	chromatin assembly or disassembly	438	18	9.29	0.00626	16
GO:0006743	ubiquinone metabolic process	56	5	1.19	0.00662	16
GO:0006744	ubiquinone biosynthetic process	56	5	1.19	0.00662	16
GO:0090696	post-embryonic plant organ development	510	20	10.81	0.00677	16
GO:0071322	cellular response to carbohydrate stimul...	278	13	5.9	0.00681	16
GO:0043687	post-translational protein modification	218	11	4.62	0.00716	16
GO:0003002	regionalization	380	16	8.06	0.00772	16
GO:0006259	DNA metabolic process	919	31	19.49	0.00812	16
GO:0050793	regulation of developmental process	1778	53	37.7	0.00823	16
GO:0010564	regulation of cell cycle process	223	11	4.73	0.00842	16
GO:0048646	anatomical structure formation involved ...	421	17	8.93	0.00912	16
GO:0009658	chloroplast organization	632	23	13.4	0.00917	16
GO:0002697	regulation of immune effector process	21	3	0.45	0.0095	16
GO:0050688	regulation of defense response to virus	21	3	0.45	0.0095	16
GO:0051302	regulation of cell division	86	6	1.82	0.00999	16
GO:0051276	chromosome organization	1304	59	16.91	6.6e-17	17
GO:0006396	RNA processing	1977	73	25.63	4.9e-16	17
GO:0032504	multicellular organism reproduction	790	44	10.24	5.8e-16	17
GO:0051604	protein maturation	200	23	2.59	2.3e-15	17
GO:0048609	multicellular organismal reproductive pr...	753	41	9.76	1.3e-14	17
GO:0007049	cell cycle	1300	55	16.86	1.4e-14	17
GO:0010467	gene expression	6721	153	87.14	6.6e-14	17
GO:0090304	nucleic acid metabolic process	6532	147	84.69	7.2e-13	17
GO:0006913	nucleocytoplasmic transport	442	29	5.73	1.2e-12	17
GO:0051169	nuclear transport	442	29	5.73	1.2e-12	17
GO:0000278	mitotic cell cycle	509	31	6.6	1.4e-12	17
GO:0048831	regulation of shoot system development	796	39	10.32	1.6e-12	17
GO:0019915	lipid storage	178	19	2.31	2.4e-12	17
GO:0016070	RNA metabolic process	6009	137	77.91	2.7e-12	17
GO:0009560	embryo sac egg cell differentiation	306	24	3.97	2.7e-12	17
GO:0006325	chromatin organization	1024	44	13.28	4.6e-12	17
GO:0051239	regulation of multicellular organismal p...	1155	47	14.98	5.3e-12	17
GO:0007292	female gamete generation	318	24	4.12	6.1e-12	17
GO:2000026	regulation of multicellular organismal d...	1119	46	14.51	6.5e-12	17
GO:0009561	megagametogenesis	381	26	4.94	7.8e-12	17
GO:0009640	photomorphogenesis	548	31	7.11	9.5e-12	17
GO:0050826	response to freezing	198	19	2.57	1.6e-11	17
GO:2000241	regulation of reproductive process	837	38	10.85	2.9e-11	17
GO:0009909	regulation of flower development	723	35	9.37	3.3e-11	17
GO:0016569	covalent chromatin modification	729	35	9.45	4.1e-11	17
GO:0022412	cellular process involved in reproductio...	353	24	4.58	5.4e-11	17
GO:0010162	seed dormancy process	295	22	3.82	5.9e-11	17
GO:0022611	dormancy process	295	22	3.82	5.9e-11	17
GO:0051235	maintenance of location	214	19	2.77	6.3e-11	17
GO:0007276	gamete generation	387	25	5.02	6.4e-11	17
GO:0009553	embryo sac development	487	28	6.31	6.8e-11	17
GO:0006406	mRNA export from nucleus	170	17	2.2	1e-10	17
GO:0051028	mRNA transport	170	17	2.2	1e-10	17
GO:0071427	mRNA-containing ribonucleoprotein comple...	170	17	2.2	1e-10	17
GO:0009793	embryo development ending in seed dorman...	1264	47	16.39	1.1e-10	17
GO:0016567	protein ubiquitination	432	26	5.6	1.2e-10	17
GO:0071322	cellular response to carbohydrate stimul...	278	21	3.6	1.3e-10	17
GO:0048580	regulation of post-embryonic development	1008	41	13.07	1.4e-10	17
GO:0009790	embryo development	1295	47	16.79	2.5e-10	17
GO:0032446	protein modification by small protein co...	487	27	6.31	3.4e-10	17
GO:0010431	seed maturation	360	23	4.67	4.7e-10	17
GO:0031503	protein-containing complex localization	191	17	2.48	6.2e-10	17
GO:0071166	ribonucleoprotein complex localization	191	17	2.48	6.2e-10	17
GO:0071426	ribonucleoprotein complex export from nu...	191	17	2.48	6.2e-10	17
GO:0022414	reproductive process	4131	99	53.56	6.9e-10	17
GO:0006403	RNA localization	193	17	2.5	7.3e-10	17
GO:0006405	RNA export from nucleus	193	17	2.5	7.3e-10	17
GO:0050657	nucleic acid transport	193	17	2.5	7.3e-10	17
GO:0050658	RNA transport	193	17	2.5	7.3e-10	17
GO:0051236	establishment of RNA localization	193	17	2.5	7.3e-10	17
GO:0006310	DNA recombination	369	23	4.78	7.5e-10	17
GO:0000003	reproduction	4138	99	53.65	7.6e-10	17
GO:0009756	carbohydrate mediated signaling	255	19	3.31	1.2e-09	17
GO:0010182	sugar mediated signaling pathway	255	19	3.31	1.2e-09	17
GO:0051170	import into nucleus	289	20	3.75	1.6e-09	17
GO:0016570	histone modification	601	29	7.79	1.8e-09	17
GO:0006611	protein export from nucleus	206	17	2.67	2e-09	17
GO:0000723	telomere maintenance	90	12	1.17	2.1e-09	17
GO:0032200	telomere organization	90	12	1.17	2.1e-09	17
GO:0051168	nuclear export	208	17	2.7	2.3e-09	17
GO:0060249	anatomical structure homeostasis	91	12	1.18	2.4e-09	17
GO:0048316	seed development	1540	50	19.97	2.8e-09	17
GO:0043247	telomere maintenance in response to DNA ...	74	11	0.96	3.1e-09	17
GO:0006606	protein import into nucleus	273	19	3.54	3.8e-09	17
GO:0006139	nucleobase-containing compound metabolic...	8072	158	104.66	4.3e-09	17
GO:0032204	regulation of telomere maintenance	77	11	1	4.7e-09	17
GO:0032259	methylation	1146	41	14.86	5.7e-09	17
GO:0043414	macromolecule methylation	1146	41	14.86	5.7e-09	17
GO:0034504	protein localization to nucleus	280	19	3.63	5.8e-09	17
GO:0051052	regulation of DNA metabolic process	121	13	1.57	6.7e-09	17
GO:0010154	fruit development	1594	50	20.67	8.4e-09	17
GO:0019953	sexual reproduction	529	26	6.86	8.8e-09	17
GO:0044703	multi-organism reproductive process	529	26	6.86	8.8e-09	17
GO:0009845	seed germination	532	26	6.9	9.8e-09	17
GO:0016579	protein deubiquitination	126	13	1.63	1.1e-08	17
GO:0009933	meristem structural organization	464	24	6.02	1.3e-08	17
GO:0098813	nuclear chromosome segregation	297	19	3.85	1.5e-08	17
GO:0050793	regulation of developmental process	1778	53	23.05	1.6e-08	17
GO:0090305	nucleic acid phosphodiester bond hydroly...	208	16	2.7	1.6e-08	17
GO:0048532	anatomical structure arrangement	474	24	6.15	1.9e-08	17
GO:0007062	sister chromatid cohesion	245	17	3.18	2.7e-08	17
GO:0016571	histone methylation	483	24	6.26	2.7e-08	17
GO:0007059	chromosome segregation	309	19	4.01	2.8e-08	17
GO:0006479	protein methylation	485	24	6.29	2.9e-08	17
GO:0008213	protein alkylation	485	24	6.29	2.9e-08	17
GO:0090351	seedling development	567	26	7.35	3.5e-08	17
GO:0000819	sister chromatid segregation	250	17	3.24	3.6e-08	17
GO:0017038	protein import	571	26	7.4	4.1e-08	17
GO:0070647	protein modification by small protein co...	693	29	8.99	4.2e-08	17
GO:0140013	meiotic nuclear division	289	18	3.75	5.4e-08	17
GO:0007131	reciprocal meiotic recombination	201	15	2.61	6.8e-08	17
GO:0035825	homologous recombination	201	15	2.61	6.8e-08	17
GO:0007127	meiosis I	202	15	2.62	7.2e-08	17
GO:0034641	cellular nitrogen compound metabolic pro...	9655	176	125.18	7.4e-08	17
GO:0061982	meiosis I cell cycle process	203	15	2.63	7.7e-08	17
GO:0003006	developmental process involved in reprod...	3859	88	50.03	8.1e-08	17
GO:0010332	response to gamma radiation	103	11	1.34	1e-07	17
GO:0048449	floral organ formation	208	15	2.7	1.1e-07	17
GO:0010212	response to ionizing radiation	128	12	1.66	1.2e-07	17
GO:0006996	organelle organization	4643	100	60.2	1.4e-07	17
GO:0046483	heterocycle metabolic process	8970	165	116.3	1.5e-07	17
GO:0048444	floral organ morphogenesis	245	16	3.18	1.6e-07	17
GO:0010876	lipid localization	382	20	4.95	1.7e-07	17
GO:0043170	macromolecule metabolic process	12566	213	162.93	3.8e-07	17
GO:0000280	nuclear division	368	19	4.77	4.3e-07	17
GO:0006259	DNA metabolic process	919	32	11.92	5.2e-07	17
GO:0042138	meiotic DNA double-strand break formatio...	121	11	1.57	5.4e-07	17
GO:0033043	regulation of organelle organization	495	22	6.42	6.8e-07	17
GO:1905393	plant organ formation	311	17	4.03	8e-07	17
GO:0006338	chromatin remodeling	347	18	4.5	8.1e-07	17
GO:0008380	RNA splicing	668	26	8.66	8.3e-07	17
GO:0048608	reproductive structure development	3374	76	43.75	1.2e-06	17
GO:0061458	reproductive system development	3374	76	43.75	1.2e-06	17
GO:0072594	establishment of protein localization to...	1313	39	17.02	1.6e-06	17
GO:0009639	response to red or far red light	1028	33	13.33	2e-06	17
GO:0033365	protein localization to organelle	1331	39	17.26	2.2e-06	17
GO:0048229	gametophyte development	937	31	12.15	2.3e-06	17
GO:1903046	meiotic cell cycle process	379	18	4.91	2.8e-06	17
GO:0051321	meiotic cell cycle	380	18	4.93	2.9e-06	17
GO:0009791	post-embryonic development	4387	91	56.88	3e-06	17
GO:0051128	regulation of cellular component organiz...	673	25	8.73	3.1e-06	17
GO:0022402	cell cycle process	959	31	12.43	3.7e-06	17
GO:0006312	mitotic recombination	96	9	1.24	4.6e-06	17
GO:0045132	meiotic chromosome segregation	212	13	2.75	4.6e-06	17
GO:0006397	mRNA processing	318	16	4.12	4.9e-06	17
GO:0048522	positive regulation of cellular process	1700	45	22.04	5.1e-06	17
GO:0033044	regulation of chromosome organization	249	14	3.23	5.4e-06	17
GO:0010338	leaf formation	10	4	0.13	5.5e-06	17
GO:0015931	nucleobase-containing compound transport	362	17	4.69	6.2e-06	17
GO:0043687	post-translational protein modification	218	13	2.83	6.2e-06	17
GO:0006725	cellular aromatic compound metabolic pro...	9568	166	124.05	6.6e-06	17
GO:0072528	pyrimidine-containing compound biosynthe...	406	18	5.26	7.3e-06	17
GO:0007005	mitochondrion organization	297	15	3.85	9.2e-06	17
GO:0006626	protein targeting to mitochondrion	261	14	3.38	9.2e-06	17
GO:0070585	protein localization to mitochondrion	261	14	3.38	9.2e-06	17
GO:0072655	establishment of protein localization to...	261	14	3.38	9.2e-06	17
GO:0048285	organelle fission	459	19	5.95	1.1e-05	17
GO:0072527	pyrimidine-containing compound metabolic...	420	18	5.45	1.2e-05	17
GO:0048646	anatomical structure formation involved ...	421	18	5.46	1.2e-05	17
GO:0009908	flower development	1650	43	21.39	1.2e-05	17
GO:0010638	positive regulation of organelle organiz...	346	16	4.49	1.4e-05	17
GO:0051130	positive regulation of cellular componen...	346	16	4.49	1.4e-05	17
GO:0090697	post-embryonic plant organ morphogenesis	349	16	4.52	1.5e-05	17
GO:0006974	cellular response to DNA damage stimulus	515	20	6.68	1.6e-05	17
GO:0090567	reproductive shoot system development	1670	43	21.65	1.6e-05	17
GO:0019827	stem cell population maintenance	143	10	1.85	1.9e-05	17
GO:0098727	maintenance of cell number	143	10	1.85	1.9e-05	17
GO:0010608	posttranscriptional regulation of gene e...	614	22	7.96	2.1e-05	17
GO:0007275	multicellular organism development	6709	122	86.99	2.8e-05	17
GO:0006997	nucleus organization	183	11	2.37	3e-05	17
GO:1901360	organic cyclic compound metabolic proces...	9892	167	128.26	3.2e-05	17
GO:0010074	maintenance of meristem identity	123	9	1.59	3.4e-05	17
GO:0010228	vegetative to reproductive phase transit...	1030	30	13.35	3.8e-05	17
GO:0009218	pyrimidine ribonucleotide metabolic proc...	379	16	4.91	4.2e-05	17
GO:0009220	pyrimidine ribonucleotide biosynthetic p...	379	16	4.91	4.2e-05	17
GO:0034654	nucleobase-containing compound biosynthe...	4436	87	57.52	4.4e-05	17
GO:0090696	post-embryonic plant organ development	510	19	6.61	4.5e-05	17
GO:0006220	pyrimidine nucleotide metabolic process	383	16	4.97	4.8e-05	17
GO:0006221	pyrimidine nucleotide biosynthetic proce...	383	16	4.97	4.8e-05	17
GO:0031507	heterochromatin assembly	305	14	3.95	5.2e-05	17
GO:0070828	heterochromatin organization	305	14	3.95	5.2e-05	17
GO:0071103	DNA conformation change	389	16	5.04	5.7e-05	17
GO:0031047	gene silencing by RNA	483	18	6.26	7.1e-05	17
GO:0016458	gene silencing	621	21	8.05	7.3e-05	17
GO:0048507	meristem development	966	28	12.52	7.4e-05	17
GO:0070646	protein modification by small protein re...	316	14	4.1	7.5e-05	17
GO:0032501	multicellular organismal process	7069	125	91.65	7.9e-05	17
GO:0071695	anatomical structure maturation	1076	30	13.95	8.2e-05	17
GO:0006807	nitrogen compound metabolic process	14149	222	183.45	8.4e-05	17
GO:0034401	chromatin organization involved in regul...	446	17	5.78	8.6e-05	17
GO:0097549	chromatin organization involved in negat...	446	17	5.78	8.6e-05	17
GO:0009892	negative regulation of metabolic process	1526	38	19.79	0.0001	17
GO:0000398	mRNA splicing, via spliceosome	250	12	3.24	0.00012	17
GO:0006351	transcription, DNA-templated	3661	73	47.47	0.00013	17
GO:0032774	RNA biosynthetic process	3661	73	47.47	0.00013	17
GO:0097659	nucleic acid-templated transcription	3661	73	47.47	0.00013	17
GO:0010629	negative regulation of gene expression	1320	34	17.11	0.00013	17
GO:0021700	developmental maturation	1105	30	14.33	0.00013	17
GO:0016043	cellular component organization	6193	111	80.3	0.00014	17
GO:0009887	animal organ morphogenesis	220	11	2.85	0.00015	17
GO:0031497	chromatin assembly	339	14	4.4	0.00016	17
GO:0051704	multi-organism process	1174	31	15.22	0.00017	17
GO:0006323	DNA packaging	342	14	4.43	0.00017	17
GO:0048518	positive regulation of biological proces...	2221	49	28.8	0.0002	17
GO:0000375	RNA splicing, via transesterification re...	267	12	3.46	0.00021	17
GO:0000377	RNA splicing, via transesterification re...	267	12	3.46	0.00021	17
GO:0006839	mitochondrial transport	350	14	4.54	0.00022	17
GO:0009743	response to carbohydrate	1032	28	13.38	0.00022	17
GO:0006333	chromatin assembly or disassembly	438	16	5.68	0.00022	17
GO:0043412	macromolecule modification	5013	92	65	0.00028	17
GO:0051726	regulation of cell cycle	450	16	5.83	0.0003	17
GO:0048856	anatomical structure development	7499	128	97.23	0.0003	17
GO:0000741	karyogamy	130	8	1.69	0.00031	17
GO:0048284	organelle fusion	130	8	1.69	0.00031	17
GO:0048869	cellular developmental process	2147	47	27.84	0.00032	17
GO:0010605	negative regulation of macromolecule met...	1446	35	18.75	0.00033	17
GO:0035265	organ growth	26	4	0.34	0.00033	17
GO:0051171	regulation of nitrogen compound metaboli...	3912	75	50.72	0.00033	17
GO:0006346	DNA methylation-dependent heterochromati...	204	10	2.64	0.00036	17
GO:0016246	RNA interference	372	14	4.82	0.0004	17
GO:0071840	cellular component organization or bioge...	6920	119	89.72	0.00041	17
GO:0010090	trichome morphogenesis	373	14	4.84	0.00041	17
GO:0048731	system development	5226	94	67.76	0.00048	17
GO:2000024	regulation of leaf development	29	4	0.38	0.00051	17
GO:0010928	regulation of auxin mediated signaling p...	51	5	0.66	0.00051	17
GO:0010014	meristem initiation	295	12	3.82	0.00052	17
GO:0030154	cell differentiation	1955	43	25.35	0.00053	17
GO:0048367	shoot system development	2692	55	34.9	0.00054	17
GO:0010587	miRNA catabolic process	13	3	0.17	0.00056	17
GO:0009260	ribonucleotide biosynthetic process	482	16	6.25	0.00063	17
GO:0046390	ribose phosphate biosynthetic process	482	16	6.25	0.00063	17
GO:0034661	ncRNA catabolic process	14	3	0.18	0.00071	17
GO:0010048	vernalization response	223	10	2.89	0.00072	17
GO:0000478	endonucleolytic cleavage involved in rRN...	55	5	0.71	0.00073	17
GO:0090502	RNA phosphodiester bond hydrolysis, endo...	55	5	0.71	0.00073	17
GO:0010026	trichome differentiation	397	14	5.15	0.00076	17
GO:0007389	pattern specification process	639	19	8.29	0.00078	17
GO:0030838	positive regulation of actin filament po...	227	10	2.94	0.00082	17
GO:0045010	actin nucleation	227	10	2.94	0.00082	17
GO:0044238	primary metabolic process	16325	244	211.66	0.00083	17
GO:0031326	regulation of cellular biosynthetic proc...	3646	69	47.27	0.00085	17
GO:0007155	cell adhesion	229	10	2.97	0.00088	17
GO:0022610	biological adhesion	229	10	2.97	0.00088	17
GO:0010586	miRNA metabolic process	15	3	0.19	0.00088	17
GO:0031327	negative regulation of cellular biosynth...	801	22	10.39	0.00088	17
GO:0032502	developmental process	7694	128	99.76	0.00088	17
GO:0035194	post-transcriptional gene silencing by R...	404	14	5.24	0.0009	17
GO:0000469	cleavage involved in rRNA processing	58	5	0.75	0.00093	17
GO:0071704	organic substance metabolic process	18003	265	233.42	0.00094	17
GO:0031334	positive regulation of protein-containin...	232	10	3.01	0.00097	17
GO:0032273	positive regulation of protein polymeriz...	232	10	3.01	0.00097	17
GO:0034968	histone lysine methylation	363	13	4.71	0.00101	17
GO:0009451	RNA modification	865	23	11.22	0.00104	17
GO:0009890	negative regulation of biosynthetic proc...	813	22	10.54	0.00106	17
GO:0018022	peptidyl-lysine methylation	365	13	4.73	0.00106	17
GO:1905421	regulation of plant organ morphogenesis	16	3	0.21	0.00107	17
GO:0018130	heterocycle biosynthetic process	5294	93	68.64	0.00111	17
GO:0044089	positive regulation of cellular componen...	239	10	3.1	0.00121	17
GO:0051495	positive regulation of cytoskeleton orga...	240	10	3.11	0.00125	17
GO:1902905	positive regulation of supramolecular fi...	240	10	3.11	0.00125	17
GO:0008064	regulation of actin polymerization or de...	241	10	3.12	0.00129	17
GO:0030832	regulation of actin filament length	241	10	3.12	0.00129	17
GO:0030833	regulation of actin filament polymerizat...	241	10	3.12	0.00129	17
GO:0032956	regulation of actin cytoskeleton organiz...	241	10	3.12	0.00129	17
GO:0032970	regulation of actin filament-based proce...	241	10	3.12	0.00129	17
GO:0110053	regulation of actin filament organizatio...	241	10	3.12	0.00129	17
GO:0031328	positive regulation of cellular biosynth...	1046	26	13.56	0.00131	17
GO:0016441	posttranscriptional gene silencing	422	14	5.47	0.00136	17
GO:0010558	negative regulation of macromolecule bio...	779	21	10.1	0.00143	17
GO:2000113	negative regulation of cellular macromol...	779	21	10.1	0.00143	17
GO:0060255	regulation of macromolecule metabolic pr...	4392	79	56.94	0.00149	17
GO:0016071	mRNA metabolic process	836	22	10.84	0.00151	17
GO:0007129	synapsis	95	6	1.23	0.00151	17
GO:0045143	homologous chromosome segregation	95	6	1.23	0.00151	17
GO:0030029	actin filament-based process	475	15	6.16	0.00151	17
GO:0031323	regulation of cellular metabolic process	4396	79	57	0.00153	17
GO:0030041	actin filament polymerization	248	10	3.22	0.00159	17
GO:0045892	negative regulation of transcription, DN...	735	20	9.53	0.00165	17
GO:1902679	negative regulation of RNA biosynthetic ...	735	20	9.53	0.00165	17
GO:1903507	negative regulation of nucleic acid-temp...	735	20	9.53	0.00165	17
GO:0010556	regulation of macromolecule biosynthetic...	3544	66	45.95	0.00166	17
GO:2000112	regulation of cellular macromolecule bio...	3544	66	45.95	0.00166	17
GO:0032271	regulation of protein polymerization	250	10	3.24	0.00169	17
GO:0043254	regulation of protein-containing complex...	250	10	3.24	0.00169	17
GO:1900864	mitochondrial RNA modification	19	3	0.25	0.0018	17
GO:0051172	negative regulation of nitrogen compound...	904	23	11.72	0.00183	17
GO:0090501	RNA phosphodiester bond hydrolysis	68	5	0.88	0.00191	17
GO:0033036	macromolecule localization	3240	61	42.01	0.00197	17
GO:0001510	RNA methylation	589	17	7.64	0.00197	17
GO:0070192	chromosome organization involved in meio...	101	6	1.31	0.00206	17
GO:0080090	regulation of primary metabolic process	4310	77	55.88	0.00207	17
GO:0006417	regulation of translation	175	8	2.27	0.00212	17
GO:0034248	regulation of cellular amide metabolic p...	175	8	2.27	0.00212	17
GO:0051253	negative regulation of RNA metabolic pro...	753	20	9.76	0.00219	17
GO:1902903	regulation of supramolecular fiber organ...	259	10	3.36	0.00219	17
GO:0051493	regulation of cytoskeleton organization	260	10	3.37	0.00225	17
GO:0009409	response to cold	1618	35	20.98	0.00229	17
GO:0048447	sepal morphogenesis	43	4	0.56	0.00231	17
GO:0048451	petal formation	43	4	0.56	0.00231	17
GO:0048453	sepal formation	43	4	0.56	0.00231	17
GO:0008154	actin polymerization or depolymerization	261	10	3.38	0.00231	17
GO:0040029	regulation of gene expression, epigeneti...	600	17	7.78	0.00238	17
GO:0000959	mitochondrial RNA metabolic process	21	3	0.27	0.00242	17
GO:0010557	positive regulation of macromolecule bio...	1037	25	13.45	0.00243	17
GO:0044087	regulation of cellular component biogene...	263	10	3.41	0.00244	17
GO:0045934	negative regulation of nucleobase-contai...	764	20	9.91	0.00258	17
GO:0010628	positive regulation of gene expression	1042	25	13.51	0.00258	17
GO:0048446	petal morphogenesis	45	4	0.58	0.00273	17
GO:0009889	regulation of biosynthetic process	3957	71	51.3	0.00284	17
GO:0031325	positive regulation of cellular metaboli...	1108	26	14.37	0.00288	17
GO:0048442	sepal development	46	4	0.6	0.00296	17
GO:0048464	flower calyx development	46	4	0.6	0.00296	17
GO:0044271	cellular nitrogen compound biosynthetic ...	6312	105	81.84	0.00309	17
GO:0018205	peptidyl-lysine modification	621	17	8.05	0.00338	17
GO:0030036	actin cytoskeleton organization	369	12	4.78	0.00343	17
GO:0018193	peptidyl-amino acid modification	788	20	10.22	0.00364	17
GO:0051173	positive regulation of nitrogen compound...	1071	25	13.89	0.00368	17
GO:0009410	response to xenobiotic stimulus	194	8	2.52	0.00398	17
GO:0090698	post-embryonic plant morphogenesis	795	20	10.31	0.00401	17
GO:0031324	negative regulation of cellular metaboli...	968	23	12.55	0.00424	17
GO:0019219	regulation of nucleobase-containing comp...	3433	62	44.51	0.00464	17
GO:0010604	positive regulation of macromolecule met...	1093	25	14.17	0.00474	17
GO:0045893	positive regulation of transcription, DN...	980	23	12.71	0.0049	17
GO:0051254	positive regulation of RNA metabolic pro...	980	23	12.71	0.0049	17
GO:1902680	positive regulation of RNA biosynthetic ...	980	23	12.71	0.0049	17
GO:1903508	positive regulation of nucleic acid-temp...	980	23	12.71	0.0049	17
GO:0000904	cell morphogenesis involved in different...	592	16	7.68	0.00495	17
GO:0000394	RNA splicing, via endonucleolytic cleava...	339	11	4.4	0.00506	17
GO:0045595	regulation of cell differentiation	163	7	2.11	0.00555	17
GO:0045935	positive regulation of nucleobase-contai...	991	23	12.85	0.00559	17
GO:0010025	wax biosynthetic process	55	4	0.71	0.00564	17
GO:0010166	wax metabolic process	55	4	0.71	0.00564	17
GO:0048441	petal development	55	4	0.71	0.00564	17
GO:0048465	corolla development	55	4	0.71	0.00564	17
GO:0048366	leaf development	992	23	12.86	0.00565	17
GO:0010073	meristem maintenance	548	15	7.11	0.00572	17
GO:0019538	protein metabolic process	7008	113	90.86	0.00573	17
GO:0008283	cell population proliferation	395	12	5.12	0.00585	17
GO:0007015	actin filament organization	348	11	4.51	0.00612	17
GO:0009266	response to temperature stimulus	2490	47	32.28	0.00625	17
GO:0046907	intracellular transport	2883	53	37.38	0.00628	17
GO:0016485	protein processing	30	3	0.39	0.00678	17
GO:1901570	fatty acid derivative biosynthetic proce...	58	4	0.75	0.00681	17
GO:0031050	dsRNA processing	306	10	3.97	0.00701	17
GO:0070918	production of small RNA involved in gene...	306	10	3.97	0.00701	17
GO:0048825	cotyledon development	172	7	2.23	0.00738	17
GO:0009314	response to radiation	2908	53	37.7	0.0074	17
GO:0048513	animal organ development	358	11	4.64	0.0075	17
GO:0019222	regulation of metabolic process	5246	87	68.02	0.00819	17
GO:0010468	regulation of gene expression	4013	69	52.03	0.00873	17
GO:0010564	regulation of cell cycle process	223	8	2.89	0.00898	17
GO:1901568	fatty acid derivative metabolic process	63	4	0.82	0.00909	17
GO:0006886	intracellular protein transport	2610	48	33.84	0.00912	17
GO:0009799	specification of symmetry	180	7	2.33	0.00935	17
GO:0009855	determination of bilateral symmetry	180	7	2.33	0.00935	17
GO:0031048	heterochromatin assembly by small RNA	180	7	2.33	0.00935	17
GO:0006366	transcription by RNA polymerase II	138	6	1.79	0.0094	17
GO:0019438	aromatic compound biosynthetic process	5768	94	74.79	0.00945	17
GO:0009888	tissue development	2291	43	29.7	0.00963	17
GO:0008152	metabolic process	19156	272	248.37	0.00966	17
GO:0000911	cytokinesis by cell plate formation	306	12	2.98	5.2e-05	18
GO:0010214	seed coat development	43	5	0.42	6e-05	18
GO:0010948	negative regulation of cell cycle proces...	23	4	0.22	6.7e-05	18
GO:0000910	cytokinesis	327	12	3.18	9.8e-05	18
GO:0007088	regulation of mitotic nuclear division	10	3	0.1	0.0001	18
GO:0045839	negative regulation of mitotic nuclear d...	10	3	0.1	0.0001	18
GO:0051304	chromosome separation	11	3	0.11	0.00014	18
GO:0051784	negative regulation of nuclear division	11	3	0.11	0.00014	18
GO:0007093	mitotic cell cycle checkpoint	12	3	0.12	0.00019	18
GO:0010050	vegetative phase change	162	8	1.58	0.0002	18
GO:2001251	negative regulation of chromosome organi...	13	3	0.13	0.00024	18
GO:0000075	cell cycle checkpoint	14	3	0.14	0.00031	18
GO:0140014	mitotic nuclear division	40	4	0.39	0.00061	18
GO:0045930	negative regulation of mitotic cell cycl...	18	3	0.18	0.00067	18
GO:0022402	cell cycle process	959	20	9.33	0.00126	18
GO:0009081	branched-chain amino acid metabolic proc...	49	4	0.48	0.00132	18
GO:0032957	inositol trisphosphate metabolic process	54	4	0.53	0.0019	18
GO:0010029	regulation of seed germination	181	7	1.76	0.00206	18
GO:0051301	cell division	601	14	5.85	0.00249	18
GO:0000226	microtubule cytoskeleton organization	415	11	4.04	0.00269	18
GO:1900140	regulation of seedling development	193	7	1.88	0.00294	18
GO:1901987	regulation of cell cycle phase transitio...	61	4	0.59	0.00297	18
GO:1901990	regulation of mitotic cell cycle phase t...	61	4	0.59	0.00297	18
GO:0046838	phosphorylated carbohydrate dephosphoryl...	62	4	0.6	0.00315	18
GO:0046855	inositol phosphate dephosphorylation	62	4	0.6	0.00315	18
GO:0071545	inositol phosphate catabolic process	62	4	0.6	0.00315	18
GO:0009860	pollen tube growth	196	7	1.91	0.00321	18
GO:0044770	cell cycle phase transition	68	4	0.66	0.0044	18
GO:0044772	mitotic cell cycle phase transition	68	4	0.66	0.0044	18
GO:0007049	cell cycle	1300	23	12.65	0.00451	18
GO:0009616	virus induced gene silencing	210	7	2.04	0.00467	18
GO:0052018	modulation by symbiont of RNA levels in ...	210	7	2.04	0.00467	18
GO:0052249	modulation of RNA levels in other organi...	210	7	2.04	0.00467	18
GO:0098586	cellular response to virus	210	7	2.04	0.00467	18
GO:0046434	organophosphate catabolic process	71	4	0.69	0.00513	18
GO:0009827	plant-type cell wall modification	114	5	1.11	0.00524	18
GO:0007017	microtubule-based process	455	11	4.43	0.00534	18
GO:0051783	regulation of nuclear division	37	3	0.36	0.00555	18
GO:0046174	polyol catabolic process	75	4	0.73	0.00622	18
GO:0035821	modulation of process of other organism	223	7	2.17	0.00644	18
GO:0044003	modulation by symbiont of host process	223	7	2.17	0.00644	18
GO:0051817	modulation of process of other organism ...	223	7	2.17	0.00644	18
GO:0045786	negative regulation of cell cycle	77	4	0.75	0.00682	18
GO:0009083	branched-chain amino acid catabolic proc...	13	2	0.13	0.00686	18
GO:0010449	root meristem growth	41	3	0.4	0.00741	18
GO:0046164	alcohol catabolic process	79	4	0.77	0.00746	18
GO:0051701	interaction with host	237	7	2.31	0.00885	18
GO:0010639	negative regulation of organelle organiz...	44	3	0.43	0.00901	18
GO:0051129	negative regulation of cellular componen...	44	3	0.43	0.00901	18
GO:0048354	mucilage biosynthetic process involved i...	15	2	0.15	0.00912	18
GO:0050994	regulation of lipid catabolic process	15	2	0.15	0.00912	18
GO:0048868	pollen tube development	242	7	2.36	0.00985	18
GO:1903047	mitotic cell cycle process	133	5	1.29	0.00989	18
GO:0042542	response to hydrogen peroxide	433	59	8.44	< 1e-30	19
GO:0006457	protein folding	631	68	12.3	1.7e-30	19
GO:0009408	response to heat	708	68	13.8	1.7e-27	19
GO:0009644	response to high light intensity	549	57	10.7	7.3e-25	19
GO:0009642	response to light intensity	694	58	13.53	1.3e-20	19
GO:0000302	response to reactive oxygen species	743	60	14.48	1.5e-20	19
GO:0009636	response to toxic substance	981	68	19.12	1.5e-19	19
GO:0009266	response to temperature stimulus	2490	107	48.54	7.1e-15	19
GO:0006979	response to oxidative stress	1132	65	22.07	9.5e-15	19
GO:0046677	response to antibiotic	1661	81	32.38	3.2e-14	19
GO:0042493	response to drug	2422	94	47.22	1.1e-10	19
GO:0034976	response to endoplasmic reticulum stress	1005	48	19.59	1.5e-08	19
GO:0009314	response to radiation	2908	100	56.69	1.7e-08	19
GO:0010286	heat acclimation	225	20	4.39	2.2e-08	19
GO:0009628	response to abiotic stimulus	6884	184	134.2	1.5e-06	19
GO:0045892	negative regulation of transcription, DN...	735	35	14.33	1.5e-06	19
GO:1902679	negative regulation of RNA biosynthetic ...	735	35	14.33	1.5e-06	19
GO:1903507	negative regulation of nucleic acid-temp...	735	35	14.33	1.5e-06	19
GO:0031327	negative regulation of cellular biosynth...	801	37	15.62	1.5e-06	19
GO:0010558	negative regulation of macromolecule bio...	779	36	15.19	2.1e-06	19
GO:2000113	negative regulation of cellular macromol...	779	36	15.19	2.1e-06	19
GO:0009890	negative regulation of biosynthetic proc...	813	37	15.85	2.1e-06	19
GO:0051253	negative regulation of RNA metabolic pro...	753	35	14.68	2.5e-06	19
GO:0010035	response to inorganic substance	3467	105	67.59	3.3e-06	19
GO:0045934	negative regulation of nucleobase-contai...	764	35	14.89	3.5e-06	19
GO:0031324	negative regulation of cellular metaboli...	968	41	18.87	3.6e-06	19
GO:0009416	response to light stimulus	2809	89	54.76	3.6e-06	19
GO:0051172	negative regulation of nitrogen compound...	904	39	17.62	4e-06	19
GO:0045132	meiotic chromosome segregation	212	16	4.13	4.7e-06	19
GO:0140013	meiotic nuclear division	289	19	5.63	4.8e-06	19
GO:1901700	response to oxygen-containing compound	5427	149	105.8	5.3e-06	19
GO:0006338	chromatin remodeling	347	21	6.76	5.6e-06	19
GO:0010629	negative regulation of gene expression	1320	50	25.73	7e-06	19
GO:0009892	negative regulation of metabolic process	1526	55	29.75	1e-05	19
GO:0031507	heterochromatin assembly	305	19	5.95	1e-05	19
GO:0070828	heterochromatin organization	305	19	5.95	1e-05	19
GO:0051276	chromosome organization	1304	49	25.42	1.1e-05	19
GO:0010605	negative regulation of macromolecule met...	1446	52	28.19	1.9e-05	19
GO:0048519	negative regulation of biological proces...	2863	87	55.81	2.3e-05	19
GO:0098813	nuclear chromosome segregation	297	18	5.79	2.5e-05	19
GO:0034401	chromatin organization involved in regul...	446	23	8.69	2.7e-05	19
GO:0097549	chromatin organization involved in negat...	446	23	8.69	2.7e-05	19
GO:0071103	DNA conformation change	389	21	7.58	3.1e-05	19
GO:0022402	cell cycle process	959	38	18.7	3.5e-05	19
GO:0048523	negative regulation of cellular process	1641	56	31.99	3.9e-05	19
GO:0048285	organelle fission	459	23	8.95	4.2e-05	19
GO:0007059	chromosome segregation	309	18	6.02	4.3e-05	19
GO:0000280	nuclear division	368	20	7.17	4.3e-05	19
GO:0031497	chromatin assembly	339	19	6.61	4.4e-05	19
GO:0006323	DNA packaging	342	19	6.67	5e-05	19
GO:0006333	chromatin assembly or disassembly	438	22	8.54	6e-05	19
GO:0010187	negative regulation of seed germination	36	6	0.7	6.3e-05	19
GO:1903046	meiotic cell cycle process	379	20	7.39	6.5e-05	19
GO:0051321	meiotic cell cycle	380	20	7.41	6.8e-05	19
GO:0007049	cell cycle	1300	46	25.34	8.4e-05	19
[truncated: 8,863 more rows]

## Sheet: apex_westar_bp
GO.ID	Term	Annotated	Significant	Expected	classicFisher	som_neuron
GO:0006412	translation	1472	51	14.79	1.2e-14	1
GO:0043043	peptide biosynthetic process	1486	51	14.93	1.8e-14	1
GO:0006518	peptide metabolic process	1519	51	15.27	4.2e-14	1
GO:0043604	amide biosynthetic process	1564	51	15.72	1.3e-13	1
GO:0043603	cellular amide metabolic process	1859	53	18.68	7.1e-12	1
GO:0001510	RNA methylation	624	24	6.27	2.7e-08	1
GO:0009451	RNA modification	860	28	8.64	6.3e-08	1
GO:0008356	asymmetric cell division	61	7	0.61	2.7e-06	1
GO:0019319	hexose biosynthetic process	622	20	6.25	6.1e-06	1
GO:0019318	hexose metabolic process	1028	27	10.33	6.5e-06	1
GO:0046364	monosaccharide biosynthetic process	649	20	6.52	1.1e-05	1
GO:0005996	monosaccharide metabolic process	1155	28	11.61	1.9e-05	1
GO:0006006	glucose metabolic process	969	25	9.74	1.9e-05	1
GO:0034641	cellular nitrogen compound metabolic pro...	10380	140	104.32	2.3e-05	1
GO:0046939	nucleotide phosphorylation	753	21	7.57	3e-05	1
GO:0010338	leaf formation	20	4	0.2	4.3e-05	1
GO:0006094	gluconeogenesis	612	18	6.15	5.6e-05	1
GO:0006096	glycolytic process	750	20	7.54	8.5e-05	1
GO:0006165	nucleoside diphosphate phosphorylation	750	20	7.54	8.5e-05	1
GO:0006757	ATP generation from ADP	750	20	7.54	8.5e-05	1
GO:0009135	purine nucleoside diphosphate metabolic ...	750	20	7.54	8.5e-05	1
GO:0009179	purine ribonucleoside diphosphate metabo...	750	20	7.54	8.5e-05	1
GO:0009185	ribonucleoside diphosphate metabolic pro...	750	20	7.54	8.5e-05	1
GO:0046031	ADP metabolic process	750	20	7.54	8.5e-05	1
GO:0009132	nucleoside diphosphate metabolic process	756	20	7.6	9.4e-05	1
GO:0010467	gene expression	7320	103	73.57	0.00011	1
GO:0006413	translational initiation	155	8	1.56	0.00018	1
GO:0046034	ATP metabolic process	814	20	8.18	0.00025	1
GO:0044271	cellular nitrogen compound biosynthetic ...	6812	95	68.46	0.00031	1
GO:0006753	nucleoside phosphate metabolic process	1903	35	19.13	0.00044	1
GO:0016052	carbohydrate catabolic process	1224	25	12.3	0.0007	1
GO:0009117	nucleotide metabolic process	1893	34	19.02	0.00081	1
GO:0009060	aerobic respiration	156	7	1.57	0.00106	1
GO:1901566	organonitrogen compound biosynthetic pro...	5033	72	50.58	0.00106	1
GO:0055086	nucleobase-containing small molecule met...	2088	36	20.98	0.00117	1
GO:0006414	translational elongation	83	5	0.83	0.00152	1
GO:0042254	ribosome biogenesis	1022	21	10.27	0.00172	1
GO:0009259	ribonucleotide metabolic process	1462	27	14.69	0.00188	1
GO:0019693	ribose phosphate metabolic process	1462	27	14.69	0.00188	1
GO:0022613	ribonucleoprotein complex biogenesis	1036	21	10.41	0.00202	1
GO:0009834	plant-type secondary cell wall biogenesi...	59	4	0.59	0.00295	1
GO:0009150	purine ribonucleotide metabolic process	1071	21	10.76	0.00298	1
GO:0015931	nucleobase-containing compound transport	352	10	3.54	0.00319	1
GO:0006163	purine nucleotide metabolic process	1163	22	11.69	0.00367	1
GO:0071417	cellular response to organonitrogen comp...	10	2	0.1	0.0043	1
GO:0010038	response to metal ion	1791	30	18	0.00451	1
GO:0006862	nucleotide transport	110	5	1.11	0.00516	1
GO:0007005	mitochondrion organization	319	9	3.21	0.00527	1
GO:0006839	mitochondrial transport	381	10	3.83	0.00553	1
GO:0006139	nucleobase-containing compound metabolic...	8833	110	88.77	0.00565	1
GO:0072521	purine-containing compound metabolic pro...	1214	22	12.2	0.00601	1
GO:0015866	ADP transport	12	2	0.12	0.00622	1
GO:0006809	nitric oxide biosynthetic process	14	2	0.14	0.00846	1
GO:0006833	water transport	474	11	4.76	0.00901	1
GO:0042044	fluid transport	474	11	4.76	0.00901	1
GO:0015980	energy derivation by oxidation of organi...	231	7	2.32	0.00916	1
GO:0045333	cellular respiration	231	7	2.32	0.00916	1
GO:0003002	regionalization	612	13	6.15	0.0096	1
GO:0000028	ribosomal small subunit assembly	15	2	0.15	0.0097	1
GO:0042255	ribosome assembly	15	2	0.15	0.0097	1
GO:0006913	nucleocytoplasmic transport	481	11	4.83	0.00998	1
GO:0051169	nuclear transport	481	11	4.83	0.00998	1
GO:0006970	response to osmotic stress	2318	49	20.58	1.3e-08	2
GO:0009651	response to salt stress	2208	47	19.6	2.3e-08	2
GO:0035966	response to topologically incorrect prot...	1009	28	8.96	1.2e-07	2
GO:0009853	photorespiration	548	20	4.86	1.3e-07	2
GO:0009117	nucleotide metabolic process	1893	41	16.8	1.3e-07	2
GO:0009749	response to glucose	226	13	2.01	1.4e-07	2
GO:0006753	nucleoside phosphate metabolic process	1903	41	16.89	1.5e-07	2
GO:0006418	tRNA aminoacylation for protein translat...	128	10	1.14	2.4e-07	2
GO:0043038	amino acid activation	128	10	1.14	2.4e-07	2
GO:0043039	tRNA aminoacylation	128	10	1.14	2.4e-07	2
GO:0009165	nucleotide biosynthetic process	819	24	7.27	3.9e-07	2
GO:0043094	cellular metabolic compound salvage	590	20	5.24	4e-07	2
GO:1901293	nucleoside phosphate biosynthetic proces...	821	24	7.29	4.1e-07	2
GO:0043248	proteasome assembly	598	20	5.31	5e-07	2
GO:0051788	response to misfolded protein	598	20	5.31	5e-07	2
GO:0055086	nucleobase-containing small molecule met...	2088	42	18.53	6.3e-07	2
GO:0080129	proteasome core complex assembly	463	17	4.11	1e-06	2
GO:0046034	ATP metabolic process	814	23	7.23	1.3e-06	2
GO:0010038	response to metal ion	1791	37	15.9	1.7e-06	2
GO:0046686	response to cadmium ion	1586	34	14.08	2.1e-06	2
GO:0006096	glycolytic process	750	21	6.66	4.3e-06	2
GO:0006165	nucleoside diphosphate phosphorylation	750	21	6.66	4.3e-06	2
GO:0006757	ATP generation from ADP	750	21	6.66	4.3e-06	2
GO:0009135	purine nucleoside diphosphate metabolic ...	750	21	6.66	4.3e-06	2
GO:0009179	purine ribonucleoside diphosphate metabo...	750	21	6.66	4.3e-06	2
GO:0009185	ribonucleoside diphosphate metabolic pro...	750	21	6.66	4.3e-06	2
GO:0046031	ADP metabolic process	750	21	6.66	4.3e-06	2
GO:0046939	nucleotide phosphorylation	753	21	6.68	4.6e-06	2
GO:0010035	response to inorganic substance	3243	54	28.79	4.6e-06	2
GO:0009132	nucleoside diphosphate metabolic process	756	21	6.71	4.9e-06	2
GO:0016052	carbohydrate catabolic process	1224	28	10.86	5.4e-06	2
GO:0034976	response to endoplasmic reticulum stress	835	22	7.41	6.6e-06	2
GO:0006006	glucose metabolic process	969	24	8.6	7.1e-06	2
GO:0009259	ribonucleotide metabolic process	1462	31	12.98	7.6e-06	2
GO:0019693	ribose phosphate metabolic process	1462	31	12.98	7.6e-06	2
GO:0005996	monosaccharide metabolic process	1155	26	10.25	1.6e-05	2
GO:0019318	hexose metabolic process	1028	24	9.12	1.9e-05	2
GO:0009150	purine ribonucleotide metabolic process	1071	24	9.51	3.6e-05	2
GO:0006091	generation of precursor metabolites and ...	1819	34	16.15	3.7e-05	2
GO:0006094	gluconeogenesis	612	17	5.43	3.9e-05	2
GO:0006399	tRNA metabolic process	275	11	2.44	3.9e-05	2
GO:0006511	ubiquitin-dependent protein catabolic pr...	941	22	8.35	4.1e-05	2
GO:0044281	small molecule metabolic process	6691	88	59.39	4.5e-05	2
GO:0015980	energy derivation by oxidation of organi...	231	10	2.05	4.6e-05	2
GO:0045333	cellular respiration	231	10	2.05	4.6e-05	2
GO:0019941	modification-dependent protein catabolic...	948	22	8.41	4.6e-05	2
GO:0043632	modification-dependent macromolecule cat...	948	22	8.41	4.6e-05	2
GO:0019319	hexose biosynthetic process	622	17	5.52	4.8e-05	2
GO:0006163	purine nucleotide metabolic process	1163	25	10.32	4.8e-05	2
GO:0009814	defense response, incompatible interacti...	1105	24	9.81	5.8e-05	2
GO:0009627	systemic acquired resistance	907	21	8.05	7e-05	2
GO:0046364	monosaccharide biosynthetic process	649	17	5.76	8.1e-05	2
GO:0009060	aerobic respiration	156	8	1.38	8.2e-05	2
GO:0042221	response to chemical	8018	100	71.17	9.3e-05	2
GO:0072521	purine-containing compound metabolic pro...	1214	25	10.78	9.5e-05	2
GO:1901566	organonitrogen compound biosynthetic pro...	5033	69	44.68	0.00012	2
GO:0009750	response to fructose	366	12	3.25	0.00012	2
GO:0009746	response to hexose	426	13	3.78	0.00013	2
GO:0034284	response to monosaccharide	429	13	3.81	0.00014	2
GO:0019752	carboxylic acid metabolic process	4474	62	39.71	0.00022	2
GO:0051603	proteolysis involved in cellular protein...	1224	24	10.86	0.00027	2
GO:0006793	phosphorus metabolic process	4896	66	43.46	0.00028	2
GO:0019637	organophosphate metabolic process	3162	47	28.07	0.00032	2
GO:0006796	phosphate-containing compound metabolic ...	4831	65	42.88	0.00034	2
GO:0009743	response to carbohydrate	1038	21	9.21	0.00043	2
GO:0006413	translational initiation	155	7	1.38	0.00049	2
GO:1901564	organonitrogen compound metabolic proces...	10458	120	92.83	0.00049	2
GO:0016310	phosphorylation	2349	37	20.85	0.00051	2
GO:0044257	cellular protein catabolic process	1298	24	11.52	0.00062	2
GO:0030163	protein catabolic process	1321	24	11.73	0.00079	2
GO:0043436	oxoacid metabolic process	4708	62	41.79	0.00083	2
GO:0044283	small molecule biosynthetic process	3126	45	27.75	0.00085	2
GO:0006082	organic acid metabolic process	4712	62	41.83	0.00085	2
GO:0010033	response to organic substance	5888	74	52.26	0.0009	2
GO:0009126	purine nucleoside monophosphate metaboli...	22	3	0.2	0.00094	2
GO:0009127	purine nucleoside monophosphate biosynth...	22	3	0.2	0.00094	2
GO:0009167	purine ribonucleoside monophosphate meta...	22	3	0.2	0.00094	2
GO:0009168	purine ribonucleoside monophosphate bios...	22	3	0.2	0.00094	2
GO:0010252	auxin homeostasis	49	4	0.43	0.00094	2
GO:0042435	indole-containing compound biosynthetic ...	280	9	2.49	0.00096	2
GO:0006950	response to stress	8242	97	73.16	0.00105	2
GO:0009218	pyrimidine ribonucleotide metabolic proc...	406	11	3.6	0.0011	2
GO:0009220	pyrimidine ribonucleotide biosynthetic p...	406	11	3.6	0.0011	2
GO:0006220	pyrimidine nucleotide metabolic process	410	11	3.64	0.00119	2
GO:0006221	pyrimidine nucleotide biosynthetic proce...	410	11	3.64	0.00119	2
GO:1901135	carbohydrate derivative metabolic proces...	3553	49	31.54	0.00123	2
GO:0009744	response to sucrose	556	13	4.94	0.00154	2
GO:0006102	isocitrate metabolic process	26	3	0.23	0.00155	2
GO:1902652	secondary alcohol metabolic process	26	3	0.23	0.00155	2
GO:0044267	cellular protein metabolic process	6826	82	60.59	0.0017	2
GO:0043604	amide biosynthetic process	1564	26	13.88	0.00171	2
GO:0034285	response to disaccharide	564	13	5.01	0.00174	2
GO:0072528	pyrimidine-containing compound biosynthe...	431	11	3.83	0.00177	2
GO:0009124	nucleoside monophosphate biosynthetic pr...	28	3	0.25	0.00192	2
GO:0009156	ribonucleoside monophosphate biosyntheti...	28	3	0.25	0.00192	2
GO:0009861	jasmonic acid and ethylene-dependent sys...	28	3	0.25	0.00192	2
GO:0072350	tricarboxylic acid metabolic process	28	3	0.25	0.00192	2
GO:0009260	ribonucleotide biosynthetic process	507	12	4.5	0.00209	2
GO:0046390	ribose phosphate biosynthetic process	507	12	4.5	0.00209	2
GO:0072527	pyrimidine-containing compound metabolic...	444	11	3.94	0.00223	2
GO:0010359	regulation of anion channel activity	62	4	0.55	0.00226	2
GO:0042430	indole-containing compound metabolic pro...	318	9	2.82	0.00229	2
GO:0022898	regulation of transmembrane transporter ...	63	4	0.56	0.0024	2
GO:0032409	regulation of transporter activity	63	4	0.56	0.0024	2
GO:0032412	regulation of ion transmembrane transpor...	63	4	0.56	0.0024	2
GO:0006508	proteolysis	2039	31	18.1	0.00254	2
GO:0044265	cellular macromolecule catabolic process	1706	27	15.14	0.00279	2
GO:0019538	protein metabolic process	7370	86	65.42	0.00298	2
GO:0006412	translation	1472	24	13.07	0.00327	2
GO:0006122	mitochondrial electron transport, ubiqui...	10	2	0.09	0.00337	2
GO:0019919	peptidyl-arginine methylation, to asymme...	10	2	0.09	0.00337	2
GO:0034969	histone arginine methylation	10	2	0.09	0.00337	2
GO:0035246	peptidyl-arginine N-methylation	10	2	0.09	0.00337	2
GO:0035247	peptidyl-arginine omega-N-methylation	10	2	0.09	0.00337	2
GO:0042304	regulation of fatty acid biosynthetic pr...	10	2	0.09	0.00337	2
GO:0009123	nucleoside monophosphate metabolic proce...	34	3	0.3	0.00338	2
GO:0009161	ribonucleoside monophosphate metabolic p...	34	3	0.3	0.00338	2
GO:0006520	cellular amino acid metabolic process	1736	27	15.41	0.00353	2
GO:0043043	peptide biosynthetic process	1486	24	13.19	0.00368	2
GO:0044271	cellular nitrogen compound biosynthetic ...	6812	80	60.47	0.00371	2
GO:0071248	cellular response to metal ion	73	4	0.65	0.0041	2
GO:0043157	response to cation stress	11	2	0.1	0.0041	2
GO:0005975	carbohydrate metabolic process	3299	44	29.28	0.00416	2
GO:0044070	regulation of anion transport	76	4	0.67	0.00473	2
GO:1903959	regulation of anion transmembrane transp...	76	4	0.67	0.00473	2
GO:0006518	peptide metabolic process	1519	24	13.48	0.00482	2
GO:0009088	threonine biosynthetic process	12	2	0.11	0.00489	2
GO:0045087	innate immune response	1868	28	16.58	0.00493	2
GO:0006099	tricarboxylic acid cycle	39	3	0.35	0.005	2
GO:0032787	monocarboxylic acid metabolic process	3244	43	28.8	0.00514	2
GO:0006119	oxidative phosphorylation	40	3	0.36	0.00537	2
GO:0042773	ATP synthesis coupled electron transport	40	3	0.36	0.00537	2
GO:0042775	mitochondrial ATP synthesis coupled elec...	40	3	0.36	0.00537	2
GO:0006556	S-adenosylmethionine biosynthetic proces...	13	2	0.12	0.00574	2
GO:0006900	vesicle budding from membrane	13	2	0.12	0.00574	2
GO:0018195	peptidyl-arginine modification	13	2	0.12	0.00574	2
GO:0018216	peptidyl-arginine methylation	13	2	0.12	0.00574	2
GO:0002376	immune system process	2070	30	18.37	0.00584	2
GO:0006955	immune response	1893	28	16.8	0.00588	2
GO:0006807	nitrogen compound metabolic process	14879	154	132.07	0.00598	2
GO:0019932	second-messenger-mediated signaling	183	6	1.62	0.00604	2
GO:0071241	cellular response to inorganic substance	82	4	0.73	0.00619	2
GO:0009628	response to abiotic stimulus	6745	78	59.87	0.0063	2
GO:1901575	organic substance catabolic process	3981	50	35.34	0.00721	2
GO:0046500	S-adenosylmethionine metabolic process	15	2	0.13	0.00764	2
GO:0009057	macromolecule catabolic process	1846	27	16.39	0.00782	2
GO:0006090	pyruvate metabolic process	1331	21	11.81	0.00827	2
GO:0022904	respiratory electron transport chain	47	3	0.42	0.00842	2
GO:0071215	cellular response to abscisic acid stimu...	532	11	4.72	0.00845	2
GO:0097306	cellular response to alcohol	532	11	4.72	0.00845	2
GO:0035556	intracellular signal transduction	1002	17	8.89	0.00865	2
GO:0010587	miRNA catabolic process	16	2	0.14	0.00868	2
GO:0071281	cellular response to iron ion	48	3	0.43	0.00892	2
GO:0009640	photomorphogenesis	616	12	5.47	0.00952	2
GO:0019217	regulation of fatty acid metabolic proce...	17	2	0.15	0.00978	2
GO:0034661	ncRNA catabolic process	17	2	0.15	0.00978	2
GO:0010243	response to organonitrogen compound	761	25	7.79	3.9e-07	3
GO:0010200	response to chitin	710	24	7.26	4e-07	3
GO:1901698	response to nitrogen compound	997	28	10.2	1.7e-06	3
GO:0010033	response to organic substance	5888	95	60.24	1.9e-06	3
GO:0032870	cellular response to hormone stimulus	1822	40	18.64	5e-06	3
GO:0071495	cellular response to endogenous stimulus	1829	40	18.71	5.5e-06	3
GO:0071310	cellular response to organic substance	2243	46	22.95	5.6e-06	3
GO:0009755	hormone-mediated signaling pathway	1632	37	16.7	5.7e-06	3
GO:0046482	para-aminobenzoic acid metabolic process	69	7	0.71	6.9e-06	3
GO:0070887	cellular response to chemical stimulus	2505	49	25.63	9.5e-06	3
GO:0042493	response to drug	1900	40	19.44	1.3e-05	3
GO:0042221	response to chemical	8018	116	82.03	2e-05	3
GO:0031537	regulation of anthocyanin metabolic proc...	82	7	0.84	2.2e-05	3
GO:0042753	positive regulation of circadian rhythm	17	4	0.17	2.3e-05	3
GO:0009740	gibberellic acid mediated signaling path...	133	8	1.36	7.1e-05	3
GO:0007165	signal transduction	3091	54	31.62	7.2e-05	3
GO:0051234	establishment of localization	6375	94	65.22	8.8e-05	3
GO:0051716	cellular response to stimulus	5128	79	52.46	9.6e-05	3
GO:0071705	nitrogen compound transport	3363	57	34.41	0.0001	3
GO:0010476	gibberellin mediated signaling pathway	140	8	1.43	0.0001	3
GO:0071370	cellular response to gibberellin stimulu...	144	8	1.47	0.00012	3
GO:0006810	transport	6181	91	63.23	0.00013	3
GO:0043094	cellular metabolic compound salvage	590	17	6.04	0.00014	3
GO:0007154	cell communication	3810	62	38.98	0.00015	3
GO:0023052	signaling	3261	55	33.36	0.00015	3
GO:0009853	photorespiration	548	16	5.61	0.00019	3
GO:0051179	localization	6770	97	69.26	0.00019	3
GO:0002679	respiratory burst involved in defense re...	158	8	1.62	0.00024	3
GO:0045730	respiratory burst	158	8	1.62	0.00024	3
GO:0042446	hormone biosynthetic process	1322	28	13.52	0.00025	3
GO:1901700	response to oxygen-containing compound	4869	74	49.81	0.00026	3
GO:0035556	intracellular signal transduction	1002	23	10.25	0.0003	3
GO:0071702	organic substance transport	3448	56	35.27	0.00035	3
GO:0042445	hormone metabolic process	1509	30	15.44	0.00044	3
GO:0080112	seed growth	15	3	0.15	0.00044	3
GO:0080113	regulation of seed growth	15	3	0.15	0.00044	3
GO:0071229	cellular response to acid chemical	1389	28	14.21	0.00055	3
GO:0009744	response to sucrose	556	15	5.69	0.00068	3
GO:0034285	response to disaccharide	564	15	5.77	0.00079	3
GO:0042886	amide transport	2698	45	27.6	0.00082	3
GO:0010017	red or far-red light signaling pathway	109	6	1.12	0.00092	3
GO:0080134	regulation of response to stress	1239	25	12.68	0.00107	3
GO:0043687	post-translational protein modification	247	9	2.53	0.00107	3
GO:0080167	response to karrikin	299	10	3.06	0.00111	3
GO:0071489	cellular response to red or far red ligh...	113	6	1.16	0.00111	3
GO:0009627	systemic acquired resistance	907	20	9.28	0.00119	3
GO:0010260	animal organ senescence	46	4	0.47	0.00125	3
GO:0071396	cellular response to lipid	781	18	7.99	0.00128	3
GO:0051193	regulation of cofactor metabolic process	420	12	4.3	0.00143	3
GO:0000398	mRNA splicing, via spliceosome	264	9	2.7	0.0017	3
GO:0048583	regulation of response to stimulus	1571	29	16.07	0.0017	3
GO:0035966	response to topologically incorrect prot...	1009	21	10.32	0.00183	3
GO:1901701	cellular response to oxygen-containing c...	1805	32	18.47	0.00188	3
GO:0031347	regulation of defense response	1158	23	11.85	0.00205	3
GO:0015833	peptide transport	2680	43	27.42	0.00225	3
GO:0051649	establishment of localization in cell	2927	46	29.94	0.00237	3
GO:0009749	response to glucose	226	8	2.31	0.0024	3
GO:0033554	cellular response to stress	2850	45	29.16	0.00242	3
GO:0045088	regulation of innate immune response	899	19	9.2	0.00251	3
GO:0002376	immune system process	2070	35	21.18	0.00254	3
GO:0046907	intracellular transport	2699	43	27.61	0.00257	3
GO:0050776	regulation of immune response	902	19	9.23	0.00261	3
GO:0042537	benzene-containing compound metabolic pr...	513	13	5.25	0.00264	3
GO:0000375	RNA splicing, via transesterification re...	283	9	2.9	0.00271	3
GO:0000377	RNA splicing, via transesterification re...	283	9	2.9	0.00271	3
GO:0072657	protein localization to membrane	839	18	8.58	0.00276	3
GO:0090150	establishment of protein localization to...	839	18	8.58	0.00276	3
GO:0018126	protein hydroxylation	28	3	0.29	0.00288	3
GO:0018401	peptidyl-proline hydroxylation to 4-hydr...	28	3	0.29	0.00288	3
GO:0019511	peptidyl-proline hydroxylation	28	3	0.29	0.00288	3
GO:0010099	regulation of photomorphogenesis	58	4	0.59	0.00296	3
GO:0002682	regulation of immune system process	914	19	9.35	0.00301	3
GO:0030968	endoplasmic reticulum unfolded protein r...	405	11	4.14	0.00327	3
GO:0002831	regulation of response to biotic stimulu...	925	19	9.46	0.00342	3
GO:0010817	regulation of hormone levels	1879	32	19.22	0.00347	3
GO:0080135	regulation of cellular response to stres...	860	18	8.8	0.00357	3
GO:0032101	regulation of response to external stimu...	929	19	9.5	0.00359	3
GO:0006986	response to unfolded protein	411	11	4.2	0.00365	3
GO:0034620	cellular response to unfolded protein	411	11	4.2	0.00365	3
GO:0035967	cellular response to topologically incor...	411	11	4.2	0.00365	3
GO:0008104	protein localization	2672	42	27.34	0.00366	3
GO:0015031	protein transport	2514	40	25.72	0.00371	3
GO:0045184	establishment of protein localization	2514	40	25.72	0.00371	3
GO:0046283	anthocyanin-containing compound metaboli...	192	7	1.96	0.00377	3
GO:0006855	drug transmembrane transport	31	3	0.32	0.00386	3
GO:0009692	ethylene metabolic process	146	6	1.49	0.00402	3
GO:0009693	ethylene biosynthetic process	146	6	1.49	0.00402	3
GO:0043449	cellular alkene metabolic process	146	6	1.49	0.00402	3
GO:0043450	alkene biosynthetic process	146	6	1.49	0.00402	3
GO:1900673	olefin metabolic process	146	6	1.49	0.00402	3
GO:1900674	olefin biosynthetic process	146	6	1.49	0.00402	3
GO:0009812	flavonoid metabolic process	546	13	5.59	0.00445	3
GO:0009814	defense response, incompatible interacti...	1105	21	11.3	0.00521	3
GO:0009739	response to gibberellin	313	9	3.2	0.00523	3
GO:2000030	regulation of response to red or far red...	68	4	0.7	0.00524	3
GO:0010363	regulation of plant-type hypersensitive ...	824	17	8.43	0.00526	3
GO:0080170	hydrogen peroxide transmembrane transpor...	11	2	0.11	0.0054	3
GO:0080147	root hair cell development	560	13	5.73	0.00547	3
GO:0006612	protein targeting to membrane	830	17	8.49	0.00564	3
GO:0010038	response to metal ion	1791	30	18.32	0.0058	3
GO:0034976	response to endoplasmic reticulum stress	835	17	8.54	0.00597	3
GO:0010015	root morphogenesis	1047	20	10.71	0.00599	3
GO:0009611	response to wounding	699	15	7.15	0.00602	3
GO:0051262	protein tetramerization	12	2	0.12	0.00644	3
GO:0019748	secondary metabolic process	1428	25	14.61	0.00673	3
GO:0006955	immune response	1893	31	19.37	0.00695	3
GO:0006486	protein glycosylation	580	13	5.93	0.00725	3
GO:0009101	glycoprotein biosynthetic process	580	13	5.93	0.00725	3
GO:0043413	macromolecule glycosylation	580	13	5.93	0.00725	3
GO:0070085	glycosylation	580	13	5.93	0.00725	3
GO:0006900	vesicle budding from membrane	13	2	0.13	0.00756	3
GO:0050994	regulation of lipid catabolic process	13	2	0.13	0.00756	3
GO:0008380	RNA splicing	720	15	7.37	0.0078	3
GO:0006397	mRNA processing	335	9	3.43	0.00801	3
GO:0006605	protein targeting	1914	31	19.58	0.00808	3
GO:0071407	cellular response to organic cyclic comp...	794	16	8.12	0.00826	3
GO:0050896	response to stimulus	13477	160	137.88	0.00848	3
GO:0010082	regulation of root meristem growth	41	3	0.42	0.00849	3
GO:0009100	glycoprotein metabolic process	595	13	6.09	0.00886	3
GO:0010380	regulation of chlorophyll biosynthetic p...	42	3	0.43	0.00907	3
GO:0015893	drug transport	80	4	0.82	0.00925	3
GO:0043067	regulation of programmed cell death	878	17	8.98	0.00957	3
GO:0006886	intracellular protein transport	2420	37	24.76	0.0096	3
GO:0098754	detoxification	470	11	4.81	0.00962	3
GO:0048193	Golgi vesicle transport	951	18	9.73	0.0097	3
GO:0009626	plant-type hypersensitive response	880	17	9	0.00977	3
GO:0016192	vesicle-mediated transport	1398	24	14.3	0.00983	3
GO:0035690	cellular response to drug	741	15	7.58	0.00998	3
GO:0006952	defense response	3043	203	47.34	< 1e-30	4
GO:0009814	defense response, incompatible interacti...	1105	121	17.19	< 1e-30	4
GO:0050832	defense response to fungus	665	95	10.34	< 1e-30	4
GO:0098542	defense response to other organism	2700	173	42	< 1e-30	4
GO:0009627	systemic acquired resistance	907	106	14.11	< 1e-30	4
GO:0031347	regulation of defense response	1158	117	18.01	< 1e-30	4
GO:0080134	regulation of response to stress	1239	119	19.27	< 1e-30	4
GO:0009607	response to biotic stimulus	3396	190	52.83	< 1e-30	4
GO:0043207	response to external biotic stimulus	3396	190	52.83	< 1e-30	4
GO:0051707	response to other organism	3396	190	52.83	< 1e-30	4
GO:0044419	interspecies interaction between organis...	3445	191	53.59	< 1e-30	4
GO:0009697	salicylic acid biosynthetic process	411	76	6.39	< 1e-30	4
GO:0046189	phenol-containing compound biosynthetic ...	424	76	6.6	< 1e-30	4
GO:0009696	salicylic acid metabolic process	436	76	6.78	< 1e-30	4
GO:0002376	immune system process	2070	146	32.2	< 1e-30	4
GO:0000165	MAPK cascade	470	78	7.31	< 1e-30	4
GO:0023014	signal transduction by protein phosphory...	470	78	7.31	< 1e-30	4
GO:0042537	benzene-containing compound metabolic pr...	513	80	7.98	< 1e-30	4
GO:0045087	innate immune response	1868	138	29.06	< 1e-30	4
GO:0018958	phenol-containing compound metabolic pro...	455	76	7.08	< 1e-30	4
GO:0006955	immune response	1893	138	29.45	< 1e-30	4
GO:0031348	negative regulation of defense response	564	82	8.77	< 1e-30	4
GO:0009863	salicylic acid mediated signaling pathwa...	683	88	10.62	< 1e-30	4
GO:0071446	cellular response to salicylic acid stim...	689	88	10.72	< 1e-30	4
GO:0035690	cellular response to drug	741	90	11.53	< 1e-30	4
GO:0071236	cellular response to antibiotic	704	88	10.95	< 1e-30	4
GO:0010941	regulation of cell death	901	97	14.02	< 1e-30	4
GO:0009620	response to fungus	994	100	15.46	< 1e-30	4
GO:0035556	intracellular signal transduction	1002	100	15.59	< 1e-30	4
GO:1901698	response to nitrogen compound	997	99	15.51	< 1e-30	4
GO:0009605	response to external stimulus	4738	211	73.71	< 1e-30	4
GO:0008219	cell death	1084	102	16.86	< 1e-30	4
GO:0071407	cellular response to organic cyclic comp...	794	89	12.35	< 1e-30	4
GO:0048583	regulation of response to stimulus	1571	120	24.44	< 1e-30	4
GO:0043067	regulation of programmed cell death	878	91	13.66	< 1e-30	4
GO:0009751	response to salicylic acid	921	92	14.33	< 1e-30	4
GO:0080135	regulation of cellular response to stres...	860	89	13.38	< 1e-30	4
GO:0010363	regulation of plant-type hypersensitive ...	824	87	12.82	< 1e-30	4
GO:0009862	systemic acquired resistance, salicylic ...	487	70	7.58	< 1e-30	4
GO:0009626	plant-type hypersensitive response	880	89	13.69	< 1e-30	4
GO:0010200	response to chitin	710	81	11.05	< 1e-30	4
GO:0034050	host programmed cell death induced by sy...	886	89	13.78	< 1e-30	4
GO:0048585	negative regulation of response to stimu...	753	83	11.71	< 1e-30	4
GO:0012501	programmed cell death	983	93	15.29	< 1e-30	4
GO:0002682	regulation of immune system process	914	90	14.22	< 1e-30	4
GO:0017000	antibiotic biosynthetic process	614	76	9.55	< 1e-30	4
GO:0006612	protein targeting to membrane	830	86	12.91	< 1e-30	4
GO:0045088	regulation of innate immune response	899	89	13.99	< 1e-30	4
GO:0002831	regulation of response to biotic stimulu...	925	90	14.39	< 1e-30	4
GO:0050776	regulation of immune response	902	89	14.03	< 1e-30	4
GO:0032101	regulation of response to external stimu...	929	90	14.45	< 1e-30	4
GO:0072657	protein localization to membrane	839	86	13.05	< 1e-30	4
GO:0090150	establishment of protein localization to...	839	86	13.05	< 1e-30	4
GO:0009595	detection of biotic stimulus	223	51	3.47	< 1e-30	4
GO:0010243	response to organonitrogen compound	761	82	11.84	< 1e-30	4
GO:0042493	response to drug	1900	121	29.56	< 1e-30	4
GO:0009867	jasmonic acid mediated signaling pathway	622	72	9.68	< 1e-30	4
GO:0071395	cellular response to jasmonic acid stimu...	622	72	9.68	< 1e-30	4
GO:0010310	regulation of hydrogen peroxide metaboli...	366	57	5.69	< 1e-30	4
GO:0043900	regulation of multi-organism process	236	48	3.67	< 1e-30	4
GO:0006950	response to stress	8242	265	128.22	< 1e-30	4
GO:0042446	hormone biosynthetic process	1322	98	20.57	< 1e-30	4
GO:0014070	response to organic cyclic compound	1427	101	22.2	< 1e-30	4
GO:0071229	cellular response to acid chemical	1389	99	21.61	< 1e-30	4
GO:0016999	antibiotic metabolic process	1017	85	15.82	< 1e-30	4
GO:0072330	monocarboxylic acid biosynthetic process	1228	92	19.1	< 1e-30	4
GO:0051606	detection of stimulus	346	53	5.38	< 1e-30	4
GO:2000377	regulation of reactive oxygen species me...	416	57	6.47	< 1e-30	4
GO:0051193	regulation of cofactor metabolic process	420	57	6.53	< 1e-30	4
GO:0006468	protein phosphorylation	1530	101	23.8	< 1e-30	4
GO:0009617	response to bacterium	1326	94	20.63	< 1e-30	4
GO:0046677	response to antibiotic	1402	96	21.81	< 1e-30	4
GO:0042445	hormone metabolic process	1509	99	23.47	< 1e-30	4
GO:0033554	cellular response to stress	2850	138	44.34	< 1e-30	4
GO:0042742	defense response to bacterium	981	79	15.26	< 1e-30	4
GO:0071495	cellular response to endogenous stimulus	1829	107	28.45	< 1e-30	4
GO:0032870	cellular response to hormone stimulus	1822	106	28.34	< 1e-30	4
GO:0009753	response to jasmonic acid	1037	79	16.13	< 1e-30	4
GO:0051716	cellular response to stimulus	5128	187	79.77	< 1e-30	4
GO:1901617	organic hydroxy compound biosynthetic pr...	1153	82	17.94	< 1e-30	4
GO:0007165	signal transduction	3091	138	48.08	< 1e-30	4
GO:0043069	negative regulation of programmed cell d...	353	48	5.49	1.4e-30	4
GO:0007154	cell communication	3810	155	59.27	2.1e-30	4
GO:1901701	cellular response to oxygen-containing c...	1805	102	28.08	2.8e-30	4
GO:0050896	response to stimulus	13477	337	209.65	4.7e-30	4
GO:0001101	response to acid chemical	3105	137	48.3	5.2e-30	4
GO:0060548	negative regulation of cell death	366	48	5.69	7.4e-30	4
GO:0017144	drug metabolic process	1649	95	25.65	9e-29	4
GO:0023052	signaling	3261	138	50.73	2e-28	4
GO:0010817	regulation of hormone levels	1879	101	29.23	3.1e-28	4
GO:0071310	cellular response to organic substance	2243	110	34.89	1.8e-27	4
GO:0070887	cellular response to chemical stimulus	2505	117	38.97	1.9e-27	4
GO:0009755	hormone-mediated signaling pathway	1632	92	25.39	3.8e-27	4
GO:0016310	phosphorylation	2349	111	36.54	2.2e-26	4
GO:1901700	response to oxygen-containing compound	4869	169	75.74	1.9e-25	4
GO:1901615	organic hydroxy compound metabolic proce...	1597	88	24.84	2.9e-25	4
GO:0042743	hydrogen peroxide metabolic process	790	61	12.29	6.2e-25	4
GO:0009719	response to endogenous stimulus	3958	147	61.57	1.3e-24	4
GO:0071705	nitrogen compound transport	3363	133	52.32	1.6e-24	4
GO:0009725	response to hormone	3951	146	61.46	3.4e-24	4
GO:0042221	response to chemical	8018	229	124.73	3.9e-24	4
GO:0006605	protein targeting	1914	93	29.77	8e-23	4
GO:0010033	response to organic substance	5888	184	91.6	1.2e-22	4
GO:0072593	reactive oxygen species metabolic proces...	890	61	13.85	2.9e-22	4
GO:0034976	response to endoplasmic reticulum stress	835	59	12.99	3.3e-22	4
GO:0002679	respiratory burst involved in defense re...	158	27	2.46	2.4e-20	4
GO:0045730	respiratory burst	158	27	2.46	2.4e-20	4
GO:0071702	organic substance transport	3448	125	53.64	9.6e-20	4
GO:0016053	organic acid biosynthetic process	2303	97	35.83	1.9e-19	4
GO:0046394	carboxylic acid biosynthetic process	2303	97	35.83	1.9e-19	4
GO:0015833	peptide transport	2680	103	41.69	7.3e-18	4
GO:0042886	amide transport	2698	103	41.97	1.2e-17	4
GO:0032787	monocarboxylic acid metabolic process	3244	115	50.46	2.3e-17	4
GO:0048519	negative regulation of biological proces...	3043	109	47.34	9.7e-17	4
GO:0046907	intracellular transport	2699	101	41.99	9.8e-17	4
GO:0065008	regulation of biological quality	3229	112	50.23	3.3e-16	4
GO:0006886	intracellular protein transport	2420	93	37.65	4.1e-16	4
GO:0015031	protein transport	2514	95	39.11	5.4e-16	4
GO:0045184	establishment of protein localization	2514	95	39.11	5.4e-16	4
GO:0034613	cellular protein localization	2461	93	38.28	1.2e-15	4
GO:0008104	protein localization	2672	97	41.57	3.1e-15	4
GO:0070727	cellular macromolecule localization	2544	94	39.58	3.1e-15	4
GO:0051649	establishment of localization in cell	2927	102	45.53	7.2e-15	4
GO:0006995	cellular response to nitrogen starvation	73	16	1.14	2.2e-14	4
GO:0044283	small molecule biosynthetic process	3126	105	48.63	2.9e-14	4
GO:0051641	cellular localization	3175	103	49.39	4.7e-13	4
GO:0043562	cellular response to nitrogen levels	88	16	1.37	4.8e-13	4
GO:0033036	macromolecule localization	3091	101	48.08	5.5e-13	4
GO:0051704	multi-organism process	1276	57	19.85	1.2e-12	4
GO:0042436	indole-containing compound catabolic pro...	170	20	2.64	2.9e-12	4
GO:0006464	cellular protein modification process	4361	125	67.84	4.9e-12	4
GO:0036211	protein modification process	4361	125	67.84	4.9e-12	4
GO:0006810	transport	6181	160	96.15	6.7e-12	4
GO:0030968	endoplasmic reticulum unfolded protein r...	405	29	6.3	1.3e-11	4
GO:0006986	response to unfolded protein	411	29	6.39	1.8e-11	4
GO:0034620	cellular response to unfolded protein	411	29	6.39	1.8e-11	4
GO:0035967	cellular response to topologically incor...	411	29	6.39	1.8e-11	4
GO:0006820	anion transport	904	44	14.06	3.4e-11	4
GO:0051234	establishment of localization	6375	161	99.17	4.1e-11	4
GO:0042430	indole-containing compound metabolic pro...	318	25	4.95	4.7e-11	4
GO:0002237	response to molecule of bacterial origin	162	18	2.52	9.3e-11	4
GO:0019752	carboxylic acid metabolic process	4474	123	69.6	1.2e-10	4
GO:0015706	nitrate transport	201	19	3.13	4.6e-10	4
GO:0010167	response to nitrate	205	19	3.19	6.5e-10	4
GO:0051179	localization	6770	163	105.32	1.2e-09	4
GO:0051186	cofactor metabolic process	2052	69	31.92	1.4e-09	4
GO:0043436	oxoacid metabolic process	4708	124	73.24	1.5e-09	4
GO:0006082	organic acid metabolic process	4712	124	73.3	1.5e-09	4
GO:0042343	indole glucosinolate metabolic process	34	9	0.53	1.8e-09	4
GO:0015698	inorganic anion transport	273	21	4.25	2.5e-09	4
GO:0010942	positive regulation of cell death	36	9	0.56	3.2e-09	4
GO:0006865	amino acid transport	459	27	7.14	4.9e-09	4
GO:0031667	response to nutrient levels	561	30	8.73	6.1e-09	4
GO:0031349	positive regulation of defense response	86	12	1.34	9.5e-09	4
GO:0031669	cellular response to nutrient levels	520	28	8.09	1.7e-08	4
GO:0042435	indole-containing compound biosynthetic ...	280	20	4.36	2.1e-08	4
GO:0009816	defense response to bacterium, incompati...	75	11	1.17	2.3e-08	4
GO:0015711	organic anion transport	562	29	8.74	2.4e-08	4
GO:0009267	cellular response to starvation	473	26	7.36	3.7e-08	4
GO:0006569	tryptophan catabolic process	163	15	2.54	4.5e-08	4
GO:0046218	indolalkylamine catabolic process	163	15	2.54	4.5e-08	4
GO:0009812	flavonoid metabolic process	546	28	8.49	4.8e-08	4
GO:0015849	organic acid transport	513	27	7.98	4.9e-08	4
GO:0046942	carboxylic acid transport	513	27	7.98	4.9e-08	4
GO:0042594	response to starvation	486	26	7.56	6.3e-08	4
GO:0009991	response to extracellular stimulus	661	31	10.28	6.8e-08	4
GO:0002252	immune effector process	557	28	8.66	7.2e-08	4
GO:0052542	defense response by callose deposition	104	12	1.62	8.4e-08	4
GO:0009404	toxin metabolic process	462	25	7.19	9.1e-08	4
GO:0009074	aromatic amino acid family catabolic pro...	176	15	2.74	1.2e-07	4
GO:0006811	ion transport	2028	63	31.55	1.5e-07	4
GO:0031668	cellular response to extracellular stimu...	614	29	9.55	1.6e-07	4
GO:0048523	negative regulation of cellular process	1806	58	28.09	1.6e-07	4
GO:0009813	flavonoid biosynthetic process	478	25	7.44	1.7e-07	4
GO:0071496	cellular response to external stimulus	617	29	9.6	1.7e-07	4
GO:0001666	response to hypoxia	136	13	2.12	2.3e-07	4
GO:0043412	macromolecule modification	5314	127	82.67	2.7e-07	4
GO:0036293	response to decreased oxygen levels	142	13	2.21	3.8e-07	4
GO:1900055	regulation of leaf senescence	11	5	0.17	3.8e-07	4
GO:1900056	negative regulation of leaf senescence	11	5	0.17	3.8e-07	4
GO:1905622	negative regulation of leaf development	11	5	0.17	3.8e-07	4
GO:0009625	response to insect	79	10	1.23	4.2e-07	4
GO:0070482	response to oxygen levels	144	13	2.24	4.4e-07	4
GO:0050794	regulation of cellular process	8249	178	128.32	5.4e-07	4
GO:0033037	polysaccharide localization	201	15	3.13	6.9e-07	4
GO:0006796	phosphate-containing compound metabolic ...	4831	116	75.15	8.5e-07	4
GO:0048584	positive regulation of response to stimu...	206	15	3.2	9.5e-07	4
GO:0006568	tryptophan metabolic process	207	15	3.22	1e-06	4
GO:0006586	indolalkylamine metabolic process	207	15	3.22	1e-06	4
GO:0006491	N-glycan processing	14	5	0.22	1.6e-06	4
GO:0006793	phosphorus metabolic process	4896	116	76.16	1.7e-06	4
GO:0050789	regulation of biological process	9879	203	153.68	1.9e-06	4
GO:0052545	callose localization	194	14	3.02	2.4e-06	4
GO:0065007	biological regulation	11334	226	176.32	3.1e-06	4
GO:0009684	indoleacetic acid biosynthetic process	228	15	3.55	3.3e-06	4
GO:0009738	abscisic acid-activated signaling pathwa...	494	23	7.68	3.8e-06	4
GO:0009683	indoleacetic acid metabolic process	231	15	3.59	3.9e-06	4
GO:0035966	response to topologically incorrect prot...	1009	36	15.7	4.2e-06	4
GO:0009409	response to cold	1552	48	24.14	5.6e-06	4
GO:0010150	leaf senescence	159	12	2.47	8e-06	4
GO:0090693	plant organ senescence	159	12	2.47	8e-06	4
GO:0016045	detection of bacterium	19	5	0.3	8.7e-06	4
GO:0098543	detection of other organism	19	5	0.3	8.7e-06	4
GO:0009851	auxin biosynthetic process	247	15	3.84	8.8e-06	4
GO:0007568	aging	312	17	4.85	9.5e-06	4
GO:0071417	cellular response to organonitrogen comp...	10	4	0.16	1.1e-05	4
GO:0009737	response to abscisic acid	1411	44	21.95	1.1e-05	4
GO:0097305	response to alcohol	1413	44	21.98	1.2e-05	4
GO:0009723	response to ethylene	684	27	10.64	1.2e-05	4
GO:0071215	cellular response to abscisic acid stimu...	532	23	8.28	1.3e-05	4
GO:0097306	cellular response to alcohol	532	23	8.28	1.3e-05	4
GO:0098581	detection of external biotic stimulus	21	5	0.33	1.5e-05	4
GO:0019748	secondary metabolic process	1428	44	22.21	1.5e-05	4
GO:0009407	toxin catabolic process	433	20	6.74	1.8e-05	4
GO:0052482	defense response by cell wall thickening	38	6	0.59	2.5e-05	4
GO:0052544	defense response by callose deposition i...	38	6	0.59	2.5e-05	4
GO:0009963	positive regulation of flavonoid biosynt...	273	15	4.25	2.9e-05	4
GO:0010120	camalexin biosynthetic process	24	5	0.37	3e-05	4
GO:0052317	camalexin metabolic process	24	5	0.37	3e-05	4
GO:0044273	sulfur compound catabolic process	59	7	0.92	3.6e-05	4
GO:0019538	protein metabolic process	7370	153	114.65	4.6e-05	4
GO:0009838	abscission	83	8	1.29	4.6e-05	4
GO:0009310	amine catabolic process	287	15	4.46	5.1e-05	4
GO:0042402	cellular biogenic amine catabolic proces...	287	15	4.46	5.1e-05	4
GO:2000024	regulation of leaf development	27	5	0.42	5.4e-05	4
GO:0098754	detoxification	470	20	7.31	5.7e-05	4
GO:0035304	regulation of protein dephosphorylation	360	17	5.6	5.8e-05	4
GO:0019438	aromatic compound biosynthetic process	6141	131	95.53	6e-05	4
GO:0035303	regulation of dephosphorylation	362	17	5.63	6.2e-05	4
GO:0043090	amino acid import	198	12	3.08	7e-05	4
GO:0009403	toxin biosynthetic process	29	5	0.45	7.8e-05	4
GO:0009700	indole phytoalexin biosynthetic process	29	5	0.45	7.8e-05	4
GO:0046217	indole phytoalexin metabolic process	29	5	0.45	7.8e-05	4
GO:0052314	phytoalexin metabolic process	29	5	0.45	7.8e-05	4
GO:0052315	phytoalexin biosynthetic process	29	5	0.45	7.8e-05	4
GO:0009850	auxin metabolic process	300	15	4.67	8.3e-05	4
GO:0016145	S-glycoside catabolic process	47	6	0.73	8.6e-05	4
GO:0019759	glycosinolate catabolic process	47	6	0.73	8.6e-05	4
GO:0019762	glucosinolate catabolic process	47	6	0.73	8.6e-05	4
GO:0009962	regulation of flavonoid biosynthetic pro...	310	15	4.82	0.00012	4
GO:0051241	negative regulation of multicellular org...	244	13	3.8	0.00013	4
GO:0009636	response to toxic substance	924	30	14.37	0.00014	4
GO:0034754	cellular hormone metabolic process	317	15	4.93	0.00015	4
GO:1901658	glycosyl compound catabolic process	76	7	1.18	0.00018	4
GO:0052386	cell wall thickening	129	9	2.01	0.0002	4
GO:0080167	response to karrikin	299	14	4.65	0.00028	4
GO:1901362	organic cyclic compound biosynthetic pro...	6621	135	103	0.00035	4
GO:1901136	carbohydrate derivative catabolic proces...	86	7	1.34	0.00039	4
GO:0002218	activation of innate immune response	62	6	0.96	0.0004	4
GO:0002253	activation of immune response	62	6	0.96	0.0004	4
GO:0010581	regulation of starch biosynthetic proces...	10	3	0.16	0.00041	4
GO:0006979	response to oxidative stress	1030	31	16.02	0.00041	4
GO:0010193	response to ozone	87	7	1.35	0.00042	4
GO:0009612	response to mechanical stimulus	116	8	1.8	0.00048	4
GO:0051093	negative regulation of developmental pro...	279	13	4.34	0.00048	4
GO:0033993	response to lipid	1868	48	29.06	0.00049	4
GO:0009063	cellular amino acid catabolic process	393	16	6.11	0.0005	4
GO:1901606	alpha-amino acid catabolic process	393	16	6.11	0.0005	4
GO:0009817	defense response to fungus, incompatible...	90	7	1.4	0.00052	4
GO:0010035	response to inorganic substance	3243	74	50.45	0.00054	4
GO:0006470	protein dephosphorylation	480	18	7.47	0.0006	4
GO:0044267	cellular protein metabolic process	6826	137	106.19	0.00061	4
GO:0071396	cellular response to lipid	781	25	12.15	0.00062	4
GO:0009266	response to temperature stimulus	2405	58	37.41	0.00062	4
GO:0010227	floral organ abscission	69	6	1.07	0.00072	4
GO:0009682	induced systemic resistance	46	5	0.72	0.00072	4
GO:0007166	cell surface receptor signaling pathway	221	11	3.44	0.00074	4
GO:0010112	regulation of systemic acquired resistan...	27	4	0.42	0.00076	4
GO:0019439	aromatic compound catabolic process	707	23	11	0.00082	4
GO:0052543	callose deposition in cell wall	126	8	1.96	0.00082	4
GO:0046700	heterocycle catabolic process	711	23	11.06	0.00088	4
GO:0043903	regulation of interspecies interactions ...	28	4	0.44	0.00088	4
GO:0044270	cellular nitrogen compound catabolic pro...	714	23	11.11	0.00093	4
GO:0019220	regulation of phosphate metabolic proces...	500	18	7.78	0.00096	4
GO:0051174	regulation of phosphorus metabolic proce...	500	18	7.78	0.00096	4
GO:0009072	aromatic amino acid family metabolic pro...	585	20	9.1	0.00097	4
GO:0002684	positive regulation of immune system pro...	74	6	1.15	0.00104	4
GO:0002833	positive regulation of response to bioti...	74	6	1.15	0.00104	4
GO:0045089	positive regulation of innate immune res...	74	6	1.15	0.00104	4
GO:0050778	positive regulation of immune response	74	6	1.15	0.00104	4
GO:1901361	organic cyclic compound catabolic proces...	724	23	11.26	0.00112	4
GO:0044281	small molecule metabolic process	6691	133	104.09	0.00112	4
GO:0006576	cellular biogenic amine metabolic proces...	385	15	5.99	0.00115	4
GO:0006498	N-terminal protein lipidation	386	15	6	0.00118	4
GO:0006499	N-terminal protein myristoylation	386	15	6	0.00118	4
GO:0009873	ethylene-activated signaling pathway	235	11	3.66	0.00123	4
GO:0006855	drug transmembrane transport	31	4	0.48	0.00131	4
GO:0018377	protein myristoylation	390	15	6.07	0.00131	4
GO:0032103	positive regulation of response to exter...	78	6	1.21	0.00137	4
GO:0031399	regulation of protein modification proce...	518	18	8.06	0.00143	4
GO:0031365	N-terminal protein amino acid modificati...	397	15	6.18	0.00156	4
GO:0006749	glutathione metabolic process	33	4	0.51	0.00166	4
GO:0006497	protein lipidation	406	15	6.32	0.00193	4
GO:0042157	lipoprotein metabolic process	406	15	6.32	0.00193	4
GO:0042158	lipoprotein biosynthetic process	406	15	6.32	0.00193	4
GO:0016311	dephosphorylation	537	18	8.35	0.00211	4
GO:0007167	enzyme linked receptor protein signaling...	215	10	3.34	0.00211	4
GO:0007169	transmembrane receptor protein tyrosine ...	215	10	3.34	0.00211	4
GO:0009759	indole glucosinolate biosynthetic proces...	17	3	0.26	0.00216	4
GO:0015691	cadmium ion transport	17	3	0.26	0.00216	4
GO:0044106	cellular amine metabolic process	412	15	6.41	0.00222	4
GO:0000160	phosphorelay signal transduction system	256	11	3.98	0.0024	4
GO:0071369	cellular response to ethylene stimulus	257	11	4	0.00248	4
GO:0016143	S-glycoside metabolic process	503	17	7.82	0.00254	4
GO:0019757	glycosinolate metabolic process	503	17	7.82	0.00254	4
GO:0019760	glucosinolate metabolic process	503	17	7.82	0.00254	4
GO:0006888	endoplasmic reticulum to Golgi vesicle-m...	259	11	4.03	0.00263	4
GO:1901699	cellular response to nitrogen compound	39	4	0.61	0.00309	4
GO:0006071	glycerol metabolic process	40	4	0.62	0.0034	4
GO:0048518	positive regulation of biological proces...	2376	54	36.96	0.00342	4
GO:0010962	regulation of glucan biosynthetic proces...	21	3	0.33	0.00404	4
GO:0019400	alditol metabolic process	42	4	0.65	0.00406	4
GO:1901657	glycosyl compound metabolic process	573	18	8.91	0.00416	4
GO:0032885	regulation of polysaccharide biosyntheti...	22	3	0.34	0.00463	4
GO:0006857	oligopeptide transport	172	8	2.68	0.0057	4
GO:0006873	cellular ion homeostasis	502	16	7.81	0.00584	4
GO:2000904	regulation of starch metabolic process	25	3	0.39	0.00667	4
GO:0043543	protein acylation	469	15	7.3	0.00724	4
GO:1901564	organonitrogen compound metabolic proces...	10458	189	162.69	0.00739	4
GO:0007584	response to nutrient	50	4	0.78	0.00758	4
GO:0055082	cellular chemical homeostasis	521	16	8.1	0.00819	4
GO:0015893	drug transport	80	5	1.24	0.00826	4
GO:0009624	response to nematode	187	8	2.91	0.00924	4
GO:0050801	ion homeostasis	626	18	9.74	0.00995	4
GO:0007031	peroxisome organization	333	12	2.94	4.6e-05	5
GO:0009954	proximal/distal pattern formation	48	4	0.42	0.00085	5
GO:0019079	viral genome replication	23	3	0.2	0.00105	5
GO:0019058	viral life cycle	27	3	0.24	0.0017	5
GO:0006625	protein targeting to peroxisome	261	8	2.3	0.00234	5
GO:0043574	peroxisomal transport	261	8	2.3	0.00234	5
GO:0072662	protein localization to peroxisome	261	8	2.3	0.00234	5
GO:0072663	establishment of protein localization to...	261	8	2.3	0.00234	5
GO:0016042	lipid catabolic process	588	13	5.18	0.00236	5
GO:0010227	floral organ abscission	69	4	0.61	0.00326	5
GO:0072329	monocarboxylic acid catabolic process	550	12	4.85	0.0038	5
GO:0044375	regulation of peroxisome size	12	2	0.11	0.00482	5
GO:0009061	anaerobic respiration	13	2	0.11	0.00567	5
GO:0050994	regulation of lipid catabolic process	13	2	0.11	0.00567	5
GO:0009838	abscission	83	4	0.73	0.0063	5
GO:0015718	monocarboxylic acid transport	43	3	0.38	0.00645	5
GO:0015936	coenzyme A metabolic process	14	2	0.12	0.00657	5
GO:0015937	coenzyme A biosynthetic process	14	2	0.12	0.00657	5
GO:0009062	fatty acid catabolic process	537	11	4.73	0.0086	5
GO:0030968	endoplasmic reticulum unfolded protein r...	405	16	4.02	3.6e-06	6
GO:0006986	response to unfolded protein	411	16	4.08	4.3e-06	6
GO:0034620	cellular response to unfolded protein	411	16	4.08	4.3e-06	6
GO:0035967	cellular response to topologically incor...	411	16	4.08	4.3e-06	6
GO:0009816	defense response to bacterium, incompati...	75	6	0.74	0.0001	6
GO:0048585	negative regulation of response to stimu...	753	19	7.48	0.00022	6
GO:0048583	regulation of response to stimulus	1571	31	15.6	0.00024	6
GO:0043407	negative regulation of MAP kinase activi...	31	4	0.31	0.00024	6
GO:0043409	negative regulation of MAPK cascade	31	4	0.31	0.00024	6
GO:0045087	innate immune response	1868	35	18.55	0.00025	6
GO:0031347	regulation of defense response	1158	25	11.5	0.00026	6
GO:0009814	defense response, incompatible interacti...	1105	24	10.97	0.00032	6
GO:0006955	immune response	1893	35	18.8	0.00032	6
GO:0006809	nitric oxide biosynthetic process	14	3	0.14	0.00033	6
GO:0043405	regulation of MAP kinase activity	35	4	0.35	0.00039	6
GO:0043408	regulation of MAPK cascade	35	4	0.35	0.00039	6
GO:0032940	secretion by cell	102	6	1.01	0.00055	6
GO:0046903	secretion	102	6	1.01	0.00055	6
GO:0046209	nitric oxide metabolic process	17	3	0.17	0.00059	6
GO:0046460	neutral lipid biosynthetic process	40	4	0.4	0.00066	6
GO:0046463	acylglycerol biosynthetic process	40	4	0.4	0.00066	6
GO:0080134	regulation of response to stress	1239	25	12.3	0.0007	6
GO:0042136	neurotransmitter biosynthetic process	18	3	0.18	0.00071	6
GO:2001057	reactive nitrogen species metabolic proc...	41	4	0.41	0.00072	6
GO:0006486	protein glycosylation	580	15	5.76	0.00077	6
GO:0009101	glycoprotein biosynthetic process	580	15	5.76	0.00077	6
GO:0043413	macromolecule glycosylation	580	15	5.76	0.00077	6
GO:0070085	glycosylation	580	15	5.76	0.00077	6
GO:0009410	response to xenobiotic stimulus	198	8	1.97	0.00086	6
GO:0140352	export from cell	111	6	1.1	0.00087	6
GO:0071470	cellular response to osmotic stress	75	5	0.74	0.00092	6
GO:0006878	cellular copper ion homeostasis	20	3	0.2	0.00098	6
GO:0009100	glycoprotein metabolic process	595	15	5.91	0.001	6
GO:0006638	neutral lipid metabolic process	45	4	0.45	0.00103	6
GO:0006639	acylglycerol metabolic process	45	4	0.45	0.00103	6
GO:0010260	animal organ senescence	46	4	0.46	0.00112	6
GO:0002376	immune system process	2070	35	20.55	0.00154	6
GO:1903409	reactive oxygen species biosynthetic pro...	217	8	2.15	0.00155	6
GO:0031348	negative regulation of defense response	564	14	5.6	0.00168	6
GO:0006984	ER-nucleus signaling pathway	26	3	0.26	0.00213	6
GO:0033554	cellular response to stress	2850	44	28.3	0.00233	6
GO:0009751	response to salicylic acid	921	19	9.15	0.00235	6
GO:0046838	phosphorylated carbohydrate dephosphoryl...	57	4	0.57	0.00249	6
GO:0046855	inositol phosphate dephosphorylation	57	4	0.57	0.00249	6
GO:0071545	inositol phosphate catabolic process	57	4	0.57	0.00249	6
GO:0009873	ethylene-activated signaling pathway	235	8	2.33	0.00254	6
GO:1902532	negative regulation of intracellular sig...	59	4	0.59	0.00283	6
GO:0071472	cellular response to salt stress	61	4	0.61	0.00319	6
GO:0055070	copper ion homeostasis	30	3	0.3	0.00323	6
GO:0009626	plant-type hypersensitive response	880	18	8.74	0.00332	6
GO:0046434	organophosphate catabolic process	62	4	0.62	0.00339	6
GO:0071901	negative regulation of protein serine/th...	102	5	1.01	0.00356	6
GO:0048513	animal organ development	422	11	4.19	0.00356	6
GO:0034050	host programmed cell death induced by sy...	886	18	8.8	0.00356	6
GO:0006469	negative regulation of protein kinase ac...	104	5	1.03	0.00387	6
GO:0033673	negative regulation of kinase activity	104	5	1.03	0.00387	6
GO:0051348	negative regulation of transferase activ...	104	5	1.03	0.00387	6
GO:0000160	phosphorelay signal transduction system	256	8	2.54	0.00427	6
GO:0001933	negative regulation of protein phosphory...	107	5	1.06	0.00436	6
GO:0042326	negative regulation of phosphorylation	107	5	1.06	0.00436	6
GO:0071369	cellular response to ethylene stimulus	257	8	2.55	0.00437	6
GO:0009627	systemic acquired resistance	907	18	9.01	0.00453	6
GO:0071900	regulation of protein serine/threonine k...	108	5	1.07	0.00454	6
GO:0033500	carbohydrate homeostasis	34	3	0.34	0.00462	6
GO:0046164	alcohol catabolic process	69	4	0.69	0.00497	6
GO:0046174	polyol catabolic process	69	4	0.69	0.00497	6
GO:0019432	triglyceride biosynthetic process	35	3	0.35	0.00502	6
GO:2000037	regulation of stomatal complex patternin...	11	2	0.11	0.0051	6
GO:0043549	regulation of kinase activity	112	5	1.11	0.00529	6
GO:0045859	regulation of protein kinase activity	112	5	1.11	0.00529	6
GO:0006563	L-serine metabolic process	36	3	0.36	0.00544	6
GO:0010563	negative regulation of phosphorus metabo...	114	5	1.13	0.0057	6
GO:0045936	negative regulation of phosphate metabol...	114	5	1.13	0.0057	6
GO:0015837	amine transport	12	2	0.12	0.00607	6
GO:0032890	regulation of organic acid transport	12	2	0.12	0.00607	6
GO:0051952	regulation of amine transport	12	2	0.12	0.00607	6
GO:0051955	regulation of amino acid transport	12	2	0.12	0.00607	6
GO:0080143	regulation of amino acid export	12	2	0.12	0.00607	6
GO:1903789	regulation of amino acid transmembrane t...	12	2	0.12	0.00607	6
GO:0035966	response to topologically incorrect prot...	1009	19	10.02	0.00621	6
GO:1902531	regulation of intracellular signal trans...	75	4	0.74	0.00667	6
GO:0051338	regulation of transferase activity	119	5	1.18	0.00681	6
GO:0001932	regulation of protein phosphorylation	120	5	1.19	0.00705	6
GO:0046677	response to antibiotic	1402	24	13.92	0.00718	6
GO:0006641	triglyceride metabolic process	40	3	0.4	0.00731	6
GO:0031400	negative regulation of protein modificat...	123	5	1.22	0.0078	6
GO:1901616	organic hydroxy compound catabolic proce...	79	4	0.78	0.008	6
GO:0010375	stomatal complex patterning	14	2	0.14	0.00827	6
GO:0042493	response to drug	1900	30	18.87	0.00854	6
GO:0043086	negative regulation of catalytic activit...	126	5	1.25	0.00861	6
GO:0010363	regulation of plant-type hypersensitive ...	824	16	8.18	0.0088	6
GO:0009863	salicylic acid mediated signaling pathwa...	683	14	6.78	0.00892	6
GO:0045088	regulation of innate immune response	899	17	8.93	0.00902	6
GO:0050776	regulation of immune response	902	17	8.96	0.0093	6
GO:0032973	amino acid export across plasma membrane	15	2	0.15	0.00948	6
GO:0042325	regulation of phosphorylation	129	5	1.28	0.00948	6
GO:0071446	cellular response to salicylic acid stim...	689	14	6.84	0.00958	6
GO:0034976	response to endoplasmic reticulum stress	835	16	8.29	0.0099	6
GO:0012501	programmed cell death	983	18	9.76	0.00998	6
GO:0045132	meiotic chromosome segregation	296	12	2.29	3.8e-06	7
GO:0140013	meiotic nuclear division	389	13	3.01	1.2e-05	7
GO:0048285	organelle fission	617	16	4.77	2.9e-05	7
GO:0042138	meiotic DNA double-strand break formatio...	157	8	1.21	3.2e-05	7
GO:0097435	supramolecular fiber organization	630	16	4.87	3.7e-05	7
GO:0007155	cell adhesion	273	10	2.11	5.8e-05	7
GO:0022610	biological adhesion	273	10	2.11	5.8e-05	7
GO:0007131	reciprocal meiotic recombination	275	10	2.13	6.2e-05	7
GO:0035825	homologous recombination	275	10	2.13	6.2e-05	7
GO:0007127	meiosis I	276	10	2.13	6.4e-05	7
GO:0061982	meiosis I cell cycle process	277	10	2.14	6.6e-05	7
GO:0009303	rRNA transcription	11	3	0.09	7.2e-05	7
GO:0010507	negative regulation of autophagy	11	3	0.09	7.2e-05	7
GO:0022402	cell cycle process	1460	26	11.29	7.4e-05	7
GO:0098813	nuclear chromosome segregation	401	12	3.1	7.6e-05	7
GO:0000280	nuclear division	534	14	4.13	8.1e-05	7
GO:0000911	cytokinesis by cell plate formation	603	15	4.66	8.1e-05	7
GO:0051276	chromosome organization	1822	30	14.09	8.3e-05	7
GO:0007015	actin filament organization	409	12	3.16	9.2e-05	7
GO:0033043	regulation of organelle organization	612	15	4.73	9.6e-05	7
GO:0007059	chromosome segregation	413	12	3.19	0.0001	7
GO:0000910	cytokinesis	625	15	4.83	0.00012	7
GO:0030036	actin cytoskeleton organization	428	12	3.31	0.00014	7
GO:0098781	ncRNA transcription	14	3	0.11	0.00016	7
GO:1903046	meiotic cell cycle process	508	13	3.93	0.00018	7
GO:1902903	regulation of supramolecular fiber organ...	320	10	2.47	0.00021	7
GO:0051321	meiotic cell cycle	516	13	3.99	0.00021	7
GO:0010090	trichome morphogenesis	452	12	3.5	0.00023	7
GO:0045995	regulation of embryonic development	16	3	0.12	0.00024	7
GO:0051493	regulation of cytoskeleton organization	326	10	2.52	0.00025	7
GO:0010506	regulation of autophagy	17	3	0.13	0.00029	7
GO:0030029	actin filament-based process	536	13	4.14	0.00031	7
GO:0030307	positive regulation of cell growth	18	3	0.14	0.00034	7
GO:0007049	cell cycle	1902	29	14.71	0.0004	7
GO:0030838	positive regulation of actin filament po...	287	9	2.22	0.00043	7
GO:0045010	actin nucleation	287	9	2.22	0.00043	7
GO:0006259	DNA metabolic process	1281	22	9.91	0.00044	7
GO:0007140	male meiotic nuclear division	46	4	0.36	0.00044	7
GO:0010026	trichome differentiation	491	12	3.8	0.00049	7
GO:0031334	positive regulation of protein-containin...	293	9	2.27	0.0005	7
GO:0032273	positive regulation of protein polymeriz...	293	9	2.27	0.0005	7
GO:0051258	protein polymerization	494	12	3.82	0.00051	7
GO:0008064	regulation of actin polymerization or de...	301	9	2.33	0.0006	7
GO:0030832	regulation of actin filament length	301	9	2.33	0.0006	7
GO:0030833	regulation of actin filament polymerizat...	301	9	2.33	0.0006	7
GO:0032956	regulation of actin cytoskeleton organiz...	301	9	2.33	0.0006	7
GO:0032970	regulation of actin filament-based proce...	301	9	2.33	0.0006	7
GO:0044089	positive regulation of cellular componen...	301	9	2.33	0.0006	7
GO:0051495	positive regulation of cytoskeleton orga...	301	9	2.33	0.0006	7
GO:0110053	regulation of actin filament organizatio...	301	9	2.33	0.0006	7
GO:1902905	positive regulation of supramolecular fi...	301	9	2.33	0.0006	7
GO:0060968	regulation of gene silencing	22	3	0.17	0.00063	7
GO:0010050	vegetative phase change	186	7	1.44	0.00064	7
GO:0033044	regulation of chromosome organization	306	9	2.37	0.00068	7
GO:0006310	DNA recombination	510	12	3.94	0.00068	7
GO:0051128	regulation of cellular component organiz...	818	16	6.33	0.0007	7
GO:0030041	actin filament polymerization	309	9	2.39	0.00073	7
GO:0032271	regulation of protein polymerization	311	9	2.4	0.00076	7
GO:0043254	regulation of protein-containing complex...	311	9	2.4	0.00076	7
GO:0090305	nucleic acid phosphodiester bond hydroly...	250	8	1.93	0.00078	7
GO:0006338	chromatin remodeling	528	12	4.08	0.00092	7
GO:0008154	actin polymerization or depolymerization	322	9	2.49	0.00097	7
GO:0044087	regulation of cellular component biogene...	324	9	2.51	0.00101	7
GO:0007010	cytoskeleton organization	1370	22	10.59	0.00105	7
GO:0031330	negative regulation of cellular cataboli...	27	3	0.21	0.00117	7
GO:0048232	male gamete generation	102	5	0.79	0.0012	7
GO:0006996	organelle organization	5304	60	41.02	0.00127	7
GO:0031507	heterochromatin assembly	479	11	3.7	0.00137	7
GO:0070828	heterochromatin organization	479	11	3.7	0.00137	7
GO:0090626	plant epidermis morphogenesis	798	15	6.17	0.0015	7
GO:0051301	cell division	970	17	7.5	0.00157	7
GO:0009895	negative regulation of catabolic process	30	3	0.23	0.00159	7
GO:0006346	DNA methylation-dependent heterochromati...	347	9	2.68	0.00163	7
GO:0010638	positive regulation of organelle organiz...	420	10	3.25	0.00172	7
GO:0051130	positive regulation of cellular componen...	420	10	3.25	0.00172	7
GO:0045927	positive regulation of growth	31	3	0.24	0.00175	7
GO:0016458	gene silencing	910	16	7.04	0.00208	7
GO:0016556	mRNA modification	173	6	1.34	0.00235	7
GO:0031497	chromatin assembly	514	11	3.97	0.00237	7
GO:0006323	DNA packaging	521	11	4.03	0.00263	7
GO:0000226	microtubule cytoskeleton organization	682	13	5.27	0.00271	7
GO:0007062	sister chromatid cohesion	308	8	2.38	0.00289	7
GO:0009892	negative regulation of metabolic process	1875	26	14.5	0.00298	7
GO:0007143	female meiotic nuclear division	11	2	0.09	0.00313	7
GO:0032535	regulation of cellular component size	459	10	3.55	0.00325	7
GO:0090066	regulation of anatomical structure size	459	10	3.55	0.00325	7
GO:0034401	chromatin organization involved in regul...	700	13	5.41	0.00338	7
GO:0097549	chromatin organization involved in negat...	700	13	5.41	0.00338	7
GO:1902275	regulation of chromatin organization	39	3	0.3	0.0034	7
GO:0000819	sister chromatid segregation	320	8	2.47	0.00364	7
GO:0009894	regulation of catabolic process	82	4	0.63	0.00381	7
GO:0022607	cellular component assembly	2621	33	20.27	0.00388	7
GO:0000904	cell morphogenesis involved in different...	721	13	5.58	0.00432	7
GO:0009616	virus induced gene silencing	261	7	2.02	0.00438	7
GO:0052018	modulation by symbiont of RNA levels in ...	261	7	2.02	0.00438	7
GO:0052249	modulation of RNA levels in other organi...	261	7	2.02	0.00438	7
GO:0098586	cellular response to virus	261	7	2.02	0.00438	7
GO:0010629	negative regulation of gene expression	1638	23	12.67	0.00443	7
GO:0007017	microtubule-based process	726	13	5.61	0.00457	7
GO:0035821	modulation of process of other organism	274	7	2.12	0.00568	7
GO:0044003	modulation by symbiont of host process	274	7	2.12	0.00568	7
GO:0051817	modulation of process of other organism ...	274	7	2.12	0.00568	7
GO:0040029	regulation of gene expression, epigeneti...	834	14	6.45	0.00578	7
GO:0071103	DNA conformation change	580	11	4.49	0.00583	7
GO:0044403	symbiotic process	350	8	2.71	0.00617	7
GO:0006974	cellular response to DNA damage stimulus	668	12	5.17	0.00617	7
GO:0007129	synapsis	153	5	1.18	0.00689	7
GO:0045143	homologous chromosome segregation	153	5	1.18	0.00689	7
GO:0010267	production of ta-siRNAs involved in RNA ...	285	7	2.2	0.007	7
GO:0051701	interaction with host	295	7	2.28	0.00837	7
GO:0070192	chromosome organization involved in meio...	161	5	1.25	0.00849	7
GO:0051187	cofactor catabolic process	374	8	2.89	0.00902	7
GO:0006333	chromatin assembly or disassembly	624	11	4.83	0.00978	7
GO:0009646	response to absence of light	57	3	0.44	0.00984	7
GO:0007623	circadian rhythm	478	45	12.01	4.1e-14	8
GO:0048511	rhythmic process	478	45	12.01	4.1e-14	8
GO:0010036	response to boron-containing substance	13	9	0.33	2.5e-12	8
GO:0046713	borate transport	13	9	0.33	2.5e-12	8
GO:0015698	inorganic anion transport	273	27	6.86	1.8e-09	8
GO:0010600	regulation of auxin biosynthetic process	13	7	0.33	9.3e-09	8
GO:0009963	positive regulation of flavonoid biosynt...	273	25	6.86	3.3e-08	8
GO:0015706	nitrate transport	201	21	5.05	4.3e-08	8
GO:0001101	response to acid chemical	3105	124	78.01	1.6e-07	8
GO:0046885	regulation of hormone biosynthetic proce...	36	9	0.9	2e-07	8
GO:0090354	regulation of auxin metabolic process	19	7	0.48	2.4e-07	8
GO:0010167	response to nitrate	205	20	5.15	2.8e-07	8
GO:0009962	regulation of flavonoid biosynthetic pro...	310	25	7.79	3.8e-07	8
GO:1901700	response to oxygen-containing compound	4869	174	122.33	6.5e-07	8
GO:0010106	cellular response to iron ion starvation	96	13	2.41	8.6e-07	8
GO:0009739	response to gibberellin	313	24	7.86	1.6e-06	8
GO:0043647	inositol phosphate metabolic process	190	18	4.77	1.7e-06	8
GO:0006826	iron ion transport	105	13	2.64	2.4e-06	8
GO:0006812	cation transport	1429	65	35.9	3.4e-06	8
GO:0030003	cellular cation homeostasis	494	31	12.41	3.7e-06	8
GO:0009812	flavonoid metabolic process	546	33	13.72	4e-06	8
GO:0055082	cellular chemical homeostasis	521	32	13.09	4e-06	8
GO:0050801	ion homeostasis	626	36	15.73	4.6e-06	8
GO:0071731	response to nitric oxide	28	7	0.7	4.6e-06	8
GO:0097366	response to bronchodilator	28	7	0.7	4.6e-06	8
GO:0033993	response to lipid	1868	79	46.93	4.6e-06	8
GO:0006873	cellular ion homeostasis	502	31	12.61	5.1e-06	8
GO:0015893	drug transport	80	11	2.01	5.1e-06	8
GO:0048574	long-day photoperiodism, flowering	80	11	2.01	5.1e-06	8
GO:0009813	flavonoid biosynthetic process	478	30	12.01	5.2e-06	8
GO:0048571	long-day photoperiodism	82	11	2.06	6.5e-06	8
GO:0006879	cellular iron ion homeostasis	115	13	2.89	6.7e-06	8
GO:0006811	ion transport	2028	82	50.95	1.6e-05	8
GO:0055080	cation homeostasis	585	33	14.7	1.7e-05	8
GO:0019725	cellular homeostasis	567	32	14.25	2.2e-05	8
GO:0071732	cellular response to nitric oxide	24	6	0.6	2.3e-05	8
GO:0048878	chemical homeostasis	733	38	18.42	2.6e-05	8
GO:0032350	regulation of hormone metabolic process	63	9	1.58	2.7e-05	8
GO:0010264	myo-inositol hexakisphosphate biosynthet...	131	13	3.29	2.8e-05	8
GO:0033517	myo-inositol hexakisphosphate metabolic ...	131	13	3.29	2.8e-05	8
GO:0006820	anion transport	904	44	22.71	2.8e-05	8
GO:0032958	inositol phosphate biosynthetic process	133	13	3.34	3.2e-05	8
GO:1901698	response to nitrogen compound	997	47	25.05	3.3e-05	8
GO:0050896	response to stimulus	13477	395	338.61	3.7e-05	8
GO:0046173	polyol biosynthetic process	138	13	3.47	4.8e-05	8
GO:0080090	regulation of primary metabolic process	4739	160	119.07	4.8e-05	8
GO:0019751	polyol metabolic process	248	18	6.23	6.3e-05	8
GO:0009733	response to auxin	850	41	21.36	6.4e-05	8
GO:0009723	response to ethylene	684	35	17.19	6.9e-05	8
GO:1902170	cellular response to reactive nitrogen s...	29	6	0.73	7.2e-05	8
GO:0098771	inorganic ion homeostasis	371	23	9.32	7.7e-05	8
GO:0009725	response to hormone	3951	136	99.27	8.4e-05	8
GO:0009719	response to endogenous stimulus	3958	136	99.44	9.1e-05	8
GO:0006875	cellular metal ion homeostasis	256	18	6.43	9.5e-05	8
GO:0031668	cellular response to extracellular stimu...	614	32	15.43	9.9e-05	8
GO:0071496	cellular response to external stimulus	617	32	15.5	0.00011	8
GO:0009889	regulation of biosynthetic process	4433	149	111.38	0.00011	8
GO:0055072	iron ion homeostasis	152	13	3.82	0.00013	8
GO:0046916	cellular transition metal ion homeostasi...	195	15	4.9	0.00013	8
GO:0031669	cellular response to nutrient levels	520	28	13.06	0.00016	8
GO:0048573	photoperiodism, flowering	392	23	9.85	0.00017	8
GO:0015996	chlorophyll catabolic process	137	12	3.44	0.00018	8
GO:0009737	response to abscisic acid	1411	58	35.45	0.00019	8
GO:0097305	response to alcohol	1413	58	35.5	0.00019	8
GO:0046149	pigment catabolic process	138	12	3.47	0.0002	8
GO:0000041	transition metal ion transport	225	16	5.65	0.0002	8
GO:0010033	response to organic substance	5888	188	147.94	0.00021	8
GO:0006787	porphyrin-containing compound catabolic ...	142	12	3.57	0.00026	8
GO:0033015	tetrapyrrole catabolic process	142	12	3.57	0.00026	8
GO:0009648	photoperiodism	409	23	10.28	0.00032	8
GO:0006809	nitric oxide biosynthetic process	14	4	0.35	0.00032	8
GO:0009961	response to 1-aminocyclopropane-1-carbox...	14	4	0.35	0.00032	8
GO:0030001	metal ion transport	980	43	24.62	0.00033	8
GO:0009991	response to extracellular stimulus	661	32	16.61	0.00037	8
GO:1901699	cellular response to nitrogen compound	39	6	0.98	0.0004	8
GO:0009414	response to water deprivation	928	41	23.32	0.0004	8
GO:0009415	response to water	932	41	23.42	0.00043	8
GO:0055065	metal ion homeostasis	344	20	8.64	0.0005	8
GO:0031667	response to nutrient levels	561	28	14.1	0.00052	8
GO:2001057	reactive nitrogen species metabolic proc...	41	6	1.03	0.00052	8
GO:0031347	regulation of defense response	1158	48	29.09	0.00055	8
GO:0010363	regulation of plant-type hypersensitive ...	824	37	20.7	0.00056	8
GO:0071214	cellular response to abiotic stimulus	373	21	9.37	0.00056	8
GO:0104004	cellular response to environmental stimu...	373	21	9.37	0.00056	8
GO:0034614	cellular response to reactive oxygen spe...	75	8	1.88	0.00059	8
GO:0046165	alcohol biosynthetic process	226	15	5.68	0.00065	8
GO:0046209	nitric oxide metabolic process	17	4	0.43	0.00073	8
GO:0055076	transition metal ion homeostasis	253	16	6.36	0.00073	8
GO:0055085	transmembrane transport	837	37	21.03	0.00074	8
GO:0019222	regulation of metabolic process	5747	180	144.39	0.00076	8
GO:0042592	homeostatic process	900	39	22.61	0.00078	8
GO:0009785	blue light signaling pathway	30	5	0.75	0.00084	8
GO:0030522	intracellular receptor signaling pathway	30	5	0.75	0.00084	8
GO:0042136	neurotransmitter biosynthetic process	18	4	0.45	0.00091	8
GO:0042493	response to drug	1900	70	47.74	0.00093	8
GO:0042221	response to chemical	8018	240	201.45	0.00109	8
GO:0080135	regulation of cellular response to stres...	860	37	21.61	0.0012	8
GO:0006612	protein targeting to membrane	830	36	20.85	0.00121	8
GO:0071281	cellular response to iron ion	48	6	1.21	0.00123	8
GO:0080134	regulation of response to stress	1239	49	31.13	0.00131	8
GO:0045088	regulation of innate immune response	899	38	22.59	0.00142	8
GO:0072657	protein localization to membrane	839	36	21.08	0.00145	8
GO:0090150	establishment of protein localization to...	839	36	21.08	0.00145	8
GO:0048583	regulation of response to stimulus	1571	59	39.47	0.00149	8
GO:0050776	regulation of immune response	902	38	22.66	0.00151	8
GO:0010617	circadian regulation of calcium ion osci...	10	3	0.25	0.00166	8
GO:0051480	regulation of cytosolic calcium ion conc...	10	3	0.25	0.00166	8
GO:0016574	histone ubiquitination	21	4	0.53	0.00168	8
GO:0033523	histone H2B ubiquitination	21	4	0.53	0.00168	8
GO:0006810	transport	6181	189	155.3	0.00171	8
GO:0043067	regulation of programmed cell death	878	37	22.06	0.00172	8
GO:0009638	phototropism	35	5	0.88	0.00172	8
GO:0009626	plant-type hypersensitive response	880	37	22.11	0.00178	8
GO:0002682	regulation of immune system process	914	38	22.96	0.00189	8
GO:0034050	host programmed cell death induced by sy...	886	37	22.26	0.002	8
GO:0015919	peroxisomal membrane transport	255	15	6.41	0.00215	8
GO:0016558	protein import into peroxisome matrix	255	15	6.41	0.00215	8
GO:0002831	regulation of response to biotic stimulu...	925	38	23.24	0.00232	8
GO:0009734	auxin-activated signaling pathway	159	11	3.99	0.00236	8
GO:0071478	cellular response to radiation	183	12	4.6	0.00239	8
GO:0071482	cellular response to light stimulus	183	12	4.6	0.00239	8
GO:0071705	nitrogen compound transport	3363	110	84.49	0.00248	8
GO:0032101	regulation of response to external stimu...	929	38	23.34	0.0025	8
GO:0051171	regulation of nitrogen compound metaboli...	4368	138	109.75	0.00255	8
GO:0006066	alcohol metabolic process	394	20	9.9	0.00255	8
GO:0010941	regulation of cell death	901	37	22.64	0.00265	8
GO:0006625	protein targeting to peroxisome	261	15	6.56	0.00269	8
GO:0043574	peroxisomal transport	261	15	6.56	0.00269	8
GO:0072662	protein localization to peroxisome	261	15	6.56	0.00269	8
GO:0072663	establishment of protein localization to...	261	15	6.56	0.00269	8
GO:0051179	localization	6770	203	170.1	0.00282	8
GO:0050794	regulation of cellular process	8249	242	207.26	0.00308	8
GO:0034599	cellular response to oxidative stress	97	8	2.44	0.00311	8
GO:0051234	establishment of localization	6375	192	160.17	0.00312	8
GO:0009583	detection of light stimulus	41	5	1.03	0.00351	8
GO:0071483	cellular response to blue light	41	5	1.03	0.00351	8
GO:0012501	programmed cell death	983	39	24.7	0.0037	8
GO:0043200	response to amino acid	26	4	0.65	0.00381	8
GO:0044743	protein transmembrane import into intrac...	271	15	6.81	0.00382	8
GO:0010155	regulation of proton transport	219	13	5.5	0.00382	8
GO:1904062	regulation of cation transmembrane trans...	220	13	5.53	0.00397	8
GO:0006355	regulation of transcription, DNA-templat...	3743	119	94.04	0.00421	8
GO:1903506	regulation of nucleic acid-templated tra...	3743	119	94.04	0.00421	8
GO:2001141	regulation of RNA biosynthetic process	3743	119	94.04	0.00421	8
GO:0006857	oligopeptide transport	172	11	4.32	0.00431	8
GO:0051716	cellular response to stimulus	5128	157	128.84	0.00434	8
GO:0065007	biological regulation	11334	321	284.77	0.00437	8
GO:0098660	inorganic ion transmembrane transport	302	16	7.59	0.00438	8
GO:0009267	cellular response to starvation	473	22	11.88	0.00459	8
GO:0002238	response to molecule of fungal origin	62	6	1.56	0.0046	8
GO:0050789	regulation of biological process	9879	283	248.21	0.00462	8
GO:1902347	response to strigolactone	14	3	0.35	0.00468	8
GO:0006950	response to stress	8242	240	207.08	0.00472	8
GO:0009605	response to external stimulus	4738	146	119.04	0.00479	8
GO:0042126	nitrate metabolic process	28	4	0.7	0.00501	8
GO:0042128	nitrate assimilation	28	4	0.7	0.00501	8
GO:0071365	cellular response to auxin stimulus	176	11	4.42	0.00512	8
GO:0015994	chlorophyll metabolic process	510	23	12.81	0.00549	8
GO:0009750	response to fructose	366	18	9.2	0.00563	8
GO:0051252	regulation of RNA metabolic process	3778	119	94.92	0.00565	8
GO:0033554	cellular response to stress	2850	93	71.61	0.00569	8
GO:0006605	protein targeting	1914	66	48.09	0.00598	8
GO:0009746	response to hexose	426	20	10.7	0.00604	8
GO:0042594	response to starvation	486	22	12.21	0.00625	8
GO:0034284	response to monosaccharide	429	20	10.78	0.00651	8
GO:0015672	monovalent inorganic cation transport	491	22	12.34	0.007	8
GO:0009581	detection of external stimulus	89	7	2.24	0.00716	8
GO:0062197	cellular response to chemical stress	160	10	4.02	0.00742	8
GO:0071941	nitrogen cycle metabolic process	32	4	0.8	0.00813	8
GO:0016197	endosomal transport	114	8	2.86	0.00819	8
GO:0009582	detection of abiotic stimulus	70	6	1.76	0.0083	8
GO:0070887	cellular response to chemical stimulus	2505	82	62.94	0.00854	8
GO:0019219	regulation of nucleobase-containing comp...	3870	120	97.23	0.00879	8
GO:0010556	regulation of macromolecule biosynthetic...	4055	125	101.88	0.009	8
GO:2000112	regulation of cellular macromolecule bio...	4055	125	101.88	0.009	8
GO:0098662	inorganic cation transmembrane transport	299	15	7.51	0.00917	8
GO:0006778	porphyrin-containing compound metabolic ...	566	24	14.22	0.00956	8
GO:0032870	cellular response to hormone stimulus	1822	62	45.78	0.00991	8
GO:0033013	tetrapyrrole metabolic process	568	24	14.27	0.00995	8
GO:0009767	photosynthetic electron transport chain	189	13	2.6	2.5e-06	9
GO:0022900	electron transport chain	241	14	3.32	7.4e-06	9
GO:0035304	regulation of protein dephosphorylation	360	17	4.96	1.3e-05	9
GO:0035303	regulation of dephosphorylation	362	17	4.99	1.4e-05	9
GO:0009773	photosynthetic electron transport in pho...	142	10	1.96	2.9e-05	9
GO:0042549	photosystem II stabilization	15	4	0.21	4.3e-05	9
GO:0007623	circadian rhythm	478	19	6.59	4.3e-05	9
GO:0048511	rhythmic process	478	19	6.59	4.3e-05	9
GO:0006470	protein dephosphorylation	480	19	6.61	4.6e-05	9
GO:0010207	photosystem II assembly	411	17	5.66	6.7e-05	9
GO:0016311	dephosphorylation	537	20	7.4	6.8e-05	9
GO:0019684	photosynthesis, light reaction	720	24	9.92	7.5e-05	9
GO:0015979	photosynthesis	890	27	12.27	0.00013	9
GO:0042793	plastid transcription	177	10	2.44	0.00019	9
GO:0042254	ribosome biogenesis	1022	29	14.08	0.00023	9
GO:0019220	regulation of phosphate metabolic proces...	500	18	6.89	0.00023	9
GO:0051174	regulation of phosphorus metabolic proce...	500	18	6.89	0.00023	9
GO:0022613	ribonucleoprotein complex biogenesis	1036	29	14.28	0.00029	9
GO:0010205	photoinhibition	24	4	0.33	0.0003	9
GO:0043155	negative regulation of photosynthesis, l...	24	4	0.33	0.0003	9
GO:0031399	regulation of protein modification proce...	518	18	7.14	0.00036	9
GO:0009902	chloroplast relocation	270	12	3.72	0.00041	9
GO:0051667	establishment of plastid localization	270	12	3.72	0.00041	9
GO:0051656	establishment of organelle localization	272	12	3.75	0.00044	9
GO:0019750	chloroplast localization	273	12	3.76	0.00045	9
GO:0051644	plastid localization	273	12	3.76	0.00045	9
GO:0006364	rRNA processing	725	22	9.99	0.00053	9
GO:0016072	rRNA metabolic process	726	22	10.01	0.00054	9
GO:0006000	fructose metabolic process	13	3	0.18	0.00067	9
GO:0032268	regulation of cellular protein metabolic...	692	21	9.54	0.00071	9
GO:0051246	regulation of protein metabolic process	703	21	9.69	0.00086	9
GO:0048443	stamen development	342	13	4.71	0.00103	9
GO:0048466	androecium development	342	13	4.71	0.00103	9
GO:1905156	negative regulation of photosynthesis	36	4	0.5	0.00148	9
GO:0009668	plastid membrane organization	500	16	6.89	0.00174	9
GO:0010027	thylakoid membrane organization	500	16	6.89	0.00174	9
GO:0034470	ncRNA processing	808	22	11.14	0.00212	9
GO:0009110	vitamin biosynthetic process	133	7	1.83	0.00253	9
GO:0042548	regulation of photosynthesis, light reac...	43	4	0.59	0.00287	9
GO:0042372	phylloquinone biosynthetic process	21	3	0.29	0.00288	9
GO:0042374	phylloquinone metabolic process	21	3	0.29	0.00288	9
GO:2000070	regulation of response to water deprivat...	23	3	0.32	0.00375	9
GO:0061024	membrane organization	545	16	7.51	0.00405	9
GO:0080090	regulation of primary metabolic process	4739	86	65.31	0.00427	9
GO:0051171	regulation of nitrogen compound metaboli...	4368	80	60.2	0.00469	9
GO:0006779	porphyrin-containing compound biosynthet...	412	13	5.68	0.0051	9
GO:0043467	regulation of generation of precursor me...	51	4	0.7	0.00534	9
GO:0051640	organelle localization	415	13	5.72	0.00541	9
GO:0033014	tetrapyrrole biosynthetic process	419	13	5.77	0.00585	9
GO:0006351	transcription, DNA-templated	4086	75	56.31	0.0059	9
GO:0097659	nucleic acid-templated transcription	4086	75	56.31	0.0059	9
GO:0032774	RNA biosynthetic process	4088	75	56.34	0.00597	9
GO:0008654	phospholipid biosynthetic process	937	23	12.91	0.00597	9
GO:0017148	negative regulation of translation	28	3	0.39	0.0066	9
GO:0034249	negative regulation of cellular amide me...	28	3	0.39	0.0066	9
GO:0009690	cytokinin metabolic process	86	5	1.19	0.0068	9
GO:0050790	regulation of catalytic activity	479	14	6.6	0.00719	9
GO:0002237	response to molecule of bacterial origin	162	7	2.23	0.00741	9
GO:0034660	ncRNA metabolic process	1011	24	13.93	0.00748	9
GO:0006644	phospholipid metabolic process	969	23	13.35	0.00874	9
GO:0006935	chemotaxis	31	3	0.43	0.00878	9
GO:0010183	pollen tube guidance	31	3	0.43	0.00878	9
GO:0040011	locomotion	31	3	0.43	0.00878	9
GO:0042330	taxis	31	3	0.43	0.00878	9
GO:0050918	positive chemotaxis	31	3	0.43	0.00878	9
GO:0009303	rRNA transcription	11	2	0.15	0.0096	9
GO:0010507	negative regulation of autophagy	11	2	0.15	0.0096	9
GO:1905156	negative regulation of photosynthesis	36	6	0.27	2.7e-07	10
GO:0010109	regulation of photosynthesis	69	7	0.52	8.8e-07	10
GO:0010110	regulation of photosynthesis, dark react...	12	4	0.09	1.5e-06	10
GO:0080152	regulation of reductive pentose-phosphat...	12	4	0.09	1.5e-06	10
GO:0080153	negative regulation of reductive pentose...	12	4	0.09	1.5e-06	10
GO:0015979	photosynthesis	890	21	6.67	4.2e-06	10
GO:0045912	negative regulation of carbohydrate meta...	16	4	0.12	5.2e-06	10
GO:0010380	regulation of chlorophyll biosynthetic p...	42	5	0.31	1.5e-05	10
GO:1901463	regulation of tetrapyrrole biosynthetic ...	46	5	0.34	2.4e-05	10
GO:0090056	regulation of chlorophyll metabolic proc...	50	5	0.37	3.6e-05	10
GO:0019253	reductive pentose-phosphate cycle	30	4	0.22	7.2e-05	10
GO:1901401	regulation of tetrapyrrole metabolic pro...	59	5	0.44	8.2e-05	10
GO:0019685	photosynthesis, dark reaction	32	4	0.24	9.4e-05	10
GO:0019684	photosynthesis, light reaction	720	16	5.39	0.00012	10
GO:0080112	seed growth	15	3	0.11	0.00018	10
GO:0080113	regulation of seed growth	15	3	0.11	0.00018	10
GO:0015977	carbon fixation	38	4	0.28	0.00019	10
GO:0010207	photosystem II assembly	411	11	3.08	0.0003	10
GO:0010190	cytochrome b6f complex assembly	21	3	0.16	0.0005	10
GO:0010196	nonphotochemical quenching	22	3	0.16	0.00058	10
GO:1990066	energy quenching	22	3	0.16	0.00058	10
GO:0080022	primary root development	54	4	0.4	0.00072	10
GO:0006661	phosphatidylinositol biosynthetic proces...	200	7	1.5	0.00082	10
GO:0007031	peroxisome organization	333	9	2.49	0.00098	10
GO:0006091	generation of precursor metabolites and ...	1819	26	13.63	0.00127	10
GO:0046488	phosphatidylinositol metabolic process	216	7	1.62	0.00128	10
GO:0043255	regulation of carbohydrate biosynthetic ...	71	4	0.53	0.00202	10
GO:0005987	sucrose catabolic process	10	2	0.07	0.00242	10
GO:0017004	cytochrome complex assembly	37	3	0.28	0.00268	10
GO:0046474	glycerophospholipid biosynthetic process	389	9	2.91	0.00283	10
GO:0010082	regulation of root meristem growth	41	3	0.31	0.00359	10
GO:0034622	cellular protein-containing complex asse...	1677	23	12.56	0.004	10
GO:0006650	glycerophospholipid metabolic process	411	9	3.08	0.00405	10
GO:0042548	regulation of photosynthesis, light reac...	43	3	0.32	0.00411	10
GO:0046352	disaccharide catabolic process	14	2	0.1	0.00479	10
GO:0045017	glycerolipid biosynthetic process	427	9	3.2	0.00518	10
GO:0043094	cellular metabolic compound salvage	590	11	4.42	0.00523	10
GO:0065003	protein-containing complex assembly	1722	23	12.9	0.00547	10
GO:0042549	photosystem II stabilization	15	2	0.11	0.0055	10
GO:0035304	regulation of protein dephosphorylation	360	8	2.7	0.00605	10
GO:0035303	regulation of dephosphorylation	362	8	2.71	0.00625	10
GO:0009313	oligosaccharide catabolic process	16	2	0.12	0.00626	10
GO:0080050	regulation of seed development	50	3	0.37	0.00628	10
GO:0043467	regulation of generation of precursor me...	51	3	0.38	0.00664	10
GO:0010449	root meristem growth	52	3	0.39	0.00701	10
GO:0043933	protein-containing complex subunit organ...	1762	23	13.2	0.00714	10
GO:0046486	glycerolipid metabolic process	454	9	3.4	0.00761	10
GO:0006120	mitochondrial electron transport, NADH t...	18	2	0.13	0.0079	10
GO:0006109	regulation of carbohydrate metabolic pro...	105	4	0.79	0.00815	10
GO:0009853	photorespiration	548	10	4.11	0.00876	10
GO:0000373	Group II intron splicing	19	2	0.14	0.00879	10
GO:0006007	glucose catabolic process	392	8	2.94	0.00984	10
GO:0043248	proteasome assembly	598	24	5.15	5.6e-10	11
GO:0051788	response to misfolded protein	598	24	5.15	5.6e-10	11
GO:0051603	proteolysis involved in cellular protein...	1224	34	10.53	2.2e-09	11
GO:0006511	ubiquitin-dependent protein catabolic pr...	941	29	8.1	3.7e-09	11
GO:0030163	protein catabolic process	1321	35	11.37	4.2e-09	11
GO:0019941	modification-dependent protein catabolic...	948	29	8.16	4.4e-09	11
GO:0043632	modification-dependent macromolecule cat...	948	29	8.16	4.4e-09	11
GO:0044257	cellular protein catabolic process	1298	34	11.17	9.4e-09	11
GO:0006508	proteolysis	2039	44	17.55	1.8e-08	11
GO:0080129	proteasome core complex assembly	463	19	3.98	2.6e-08	11
GO:0010498	proteasomal protein catabolic process	629	22	5.41	3.5e-08	11
GO:0043161	proteasome-mediated ubiquitin-dependent ...	355	16	3.06	9.5e-08	11
GO:0046034	ATP metabolic process	814	24	7	2e-07	11
GO:0046686	response to cadmium ion	1586	35	13.65	3.6e-07	11
GO:0006006	glucose metabolic process	969	26	8.34	3.7e-07	11
GO:0010038	response to metal ion	1791	37	15.41	8e-07	11
GO:0019318	hexose metabolic process	1028	26	8.85	1.1e-06	11
GO:0055114	oxidation-reduction process	1393	31	11.99	1.5e-06	11
GO:0006121	mitochondrial electron transport, succin...	11	4	0.09	1.7e-06	11
GO:0035966	response to topologically incorrect prot...	1009	25	8.68	2.6e-06	11
GO:0009117	nucleotide metabolic process	1893	37	16.29	2.9e-06	11
GO:0006753	nucleoside phosphate metabolic process	1903	37	16.38	3.3e-06	11
GO:0044265	cellular macromolecule catabolic process	1706	34	14.68	5.1e-06	11
GO:0005996	monosaccharide metabolic process	1155	26	9.94	9e-06	11
GO:0006096	glycolytic process	750	20	6.45	9.4e-06	11
GO:0006165	nucleoside diphosphate phosphorylation	750	20	6.45	9.4e-06	11
GO:0006757	ATP generation from ADP	750	20	6.45	9.4e-06	11
GO:0009135	purine nucleoside diphosphate metabolic ...	750	20	6.45	9.4e-06	11
GO:0009179	purine ribonucleoside diphosphate metabo...	750	20	6.45	9.4e-06	11
GO:0009185	ribonucleoside diphosphate metabolic pro...	750	20	6.45	9.4e-06	11
GO:0046031	ADP metabolic process	750	20	6.45	9.4e-06	11
GO:0046939	nucleotide phosphorylation	753	20	6.48	1e-05	11
GO:0009132	nucleoside diphosphate metabolic process	756	20	6.51	1.1e-05	11
GO:0009057	macromolecule catabolic process	1846	35	15.89	1.1e-05	11
GO:1901564	organonitrogen compound metabolic proces...	10458	124	90	1.5e-05	11
GO:1901565	organonitrogen compound catabolic proces...	2037	37	17.53	1.5e-05	11
GO:0006635	fatty acid beta-oxidation	470	15	4.04	1.6e-05	11
GO:0006091	generation of precursor metabolites and ...	1819	34	15.65	1.9e-05	11
GO:0019395	fatty acid oxidation	481	15	4.14	2.1e-05	11
GO:0055086	nucleobase-containing small molecule met...	2088	37	17.97	2.6e-05	11
GO:0006094	gluconeogenesis	612	17	5.27	2.7e-05	11
GO:0019319	hexose biosynthetic process	622	17	5.35	3.3e-05	11
GO:0015980	energy derivation by oxidation of organi...	231	10	1.99	3.5e-05	11
GO:0045333	cellular respiration	231	10	1.99	3.5e-05	11
GO:0065003	protein-containing complex assembly	1722	32	14.82	3.9e-05	11
GO:0034440	lipid oxidation	516	15	4.44	4.8e-05	11
GO:0022904	respiratory electron transport chain	47	5	0.4	5.2e-05	11
GO:0046364	monosaccharide biosynthetic process	649	17	5.59	5.5e-05	11
GO:0043933	protein-containing complex subunit organ...	1762	32	15.16	5.9e-05	11
GO:0030258	lipid modification	528	15	4.54	6.2e-05	11
GO:0016052	carbohydrate catabolic process	1224	25	10.53	6.6e-05	11
GO:0009259	ribonucleotide metabolic process	1462	28	12.58	7.2e-05	11
GO:0019693	ribose phosphate metabolic process	1462	28	12.58	7.2e-05	11
GO:0009062	fatty acid catabolic process	537	15	4.62	7.4e-05	11
GO:0019637	organophosphate metabolic process	3162	48	27.21	7.8e-05	11
GO:0006163	purine nucleotide metabolic process	1163	24	10.01	7.9e-05	11
GO:0072329	monocarboxylic acid catabolic process	550	15	4.73	9.7e-05	11
GO:0006418	tRNA aminoacylation for protein translat...	128	7	1.1	0.00013	11
GO:0043038	amino acid activation	128	7	1.1	0.00013	11
GO:0043039	tRNA aminoacylation	128	7	1.1	0.00013	11
GO:0034622	cellular protein-containing complex asse...	1677	30	14.43	0.00013	11
GO:0072521	purine-containing compound metabolic pro...	1214	24	10.45	0.00015	11
GO:0009150	purine ribonucleotide metabolic process	1071	22	9.22	0.00017	11
GO:0044242	cellular lipid catabolic process	579	15	4.98	0.00017	11
GO:0016042	lipid catabolic process	588	15	5.06	0.0002	11
GO:0006354	DNA-templated transcription, elongation	141	7	1.21	0.00023	11
GO:1901575	organic substance catabolic process	3981	55	34.26	0.00026	11
GO:0044281	small molecule metabolic process	6691	82	57.58	0.00033	11
GO:0009056	catabolic process	4525	60	38.94	0.00038	11
GO:0006119	oxidative phosphorylation	40	4	0.34	0.00038	11
GO:0042773	ATP synthesis coupled electron transport	40	4	0.34	0.00038	11
GO:0042775	mitochondrial ATP synthesis coupled elec...	40	4	0.34	0.00038	11
GO:0009407	toxin catabolic process	433	12	3.73	0.00041	11
GO:0019538	protein metabolic process	7370	88	63.42	0.00044	11
GO:0043094	cellular metabolic compound salvage	590	14	5.08	0.00066	11
GO:0009404	toxin metabolic process	462	12	3.98	0.00073	11
GO:0098754	detoxification	470	12	4.04	0.00085	11
GO:0010035	response to inorganic substance	3243	45	27.91	0.00093	11
GO:0044267	cellular protein metabolic process	6826	81	58.74	0.00101	11
GO:0009853	photorespiration	548	13	4.72	0.00102	11
GO:0044248	cellular catabolic process	3527	47	30.35	0.00165	11
GO:0044282	small molecule catabolic process	1632	26	14.04	0.00199	11
GO:0009165	nucleotide biosynthetic process	819	16	7.05	0.00213	11
GO:1901293	nucleoside phosphate biosynthetic proces...	821	16	7.07	0.00219	11
GO:0006399	tRNA metabolic process	275	8	2.37	0.00278	11
GO:0009636	response to toxic substance	924	17	7.95	0.00291	11
GO:1901566	organonitrogen compound biosynthetic pro...	5033	61	43.31	0.00313	11
GO:1901135	carbohydrate derivative metabolic proces...	3553	46	30.58	0.00325	11
GO:0006807	nitrogen compound metabolic process	14879	151	128.04	0.00375	11
GO:0001887	selenium compound metabolic process	11	2	0.09	0.00386	11
GO:0006432	phenylalanyl-tRNA aminoacylation	11	2	0.09	0.00386	11
GO:0006108	malate metabolic process	13	2	0.11	0.00541	11
GO:0044237	cellular metabolic process	18170	178	156.36	0.00562	11
GO:0009561	megagametogenesis	450	10	3.87	0.00596	11
GO:0022607	cellular component assembly	2621	35	22.56	0.00645	11
GO:0016054	organic acid catabolic process	931	16	8.01	0.00721	11
GO:0046395	carboxylic acid catabolic process	931	16	8.01	0.00721	11
GO:0006888	endoplasmic reticulum to Golgi vesicle-m...	259	7	2.23	0.00742	11
GO:0009640	photomorphogenesis	616	12	5.3	0.00755	11
GO:0006397	mRNA processing	335	8	2.88	0.00887	11
GO:0051604	protein maturation	205	6	1.76	0.0089	11
GO:0009853	photorespiration	548	66	7.9	< 1e-30	12
GO:0043094	cellular metabolic compound salvage	590	66	8.5	< 1e-30	12
GO:0043248	proteasome assembly	598	62	8.62	< 1e-30	12
GO:0051788	response to misfolded protein	598	62	8.62	< 1e-30	12
GO:0080129	proteasome core complex assembly	463	55	6.67	< 1e-30	12
GO:0006511	ubiquitin-dependent protein catabolic pr...	941	68	13.56	4.7e-28	12
GO:0019941	modification-dependent protein catabolic...	948	68	13.66	7.3e-28	12
GO:0043632	modification-dependent macromolecule cat...	948	68	13.66	7.3e-28	12
GO:0035966	response to topologically incorrect prot...	1009	65	14.54	4.5e-24	12
GO:0051603	proteolysis involved in cellular protein...	1224	69	17.64	3e-22	12
GO:0006119	oxidative phosphorylation	40	17	0.58	2.5e-21	12
GO:0042773	ATP synthesis coupled electron transport	40	17	0.58	2.5e-21	12
GO:0042775	mitochondrial ATP synthesis coupled elec...	40	17	0.58	2.5e-21	12
GO:0044257	cellular protein catabolic process	1298	69	18.71	7.5e-21	12
GO:0030163	protein catabolic process	1321	69	19.04	2e-20	12
GO:0022904	respiratory electron transport chain	47	17	0.68	6.9e-20	12
GO:0015980	energy derivation by oxidation of organi...	231	28	3.33	7.8e-18	12
GO:0045333	cellular respiration	231	28	3.33	7.8e-18	12
GO:0034622	cellular protein-containing complex asse...	1677	73	24.17	3.2e-17	12
GO:0044265	cellular macromolecule catabolic process	1706	73	24.59	8e-17	12
GO:0065003	protein-containing complex assembly	1722	73	24.82	1.3e-16	12
GO:0043933	protein-containing complex subunit organ...	1762	73	25.4	4.3e-16	12
GO:1901565	organonitrogen compound catabolic proces...	2037	78	29.36	2.7e-15	12
GO:0009057	macromolecule catabolic process	1846	73	26.61	4.8e-15	12
GO:0006508	proteolysis	2039	77	29.39	8.8e-15	12
GO:0046034	ATP metabolic process	814	44	11.73	7.8e-14	12
GO:0043604	amide biosynthetic process	1564	62	22.54	6.4e-13	12
GO:0044267	cellular protein metabolic process	6826	160	98.38	2.6e-11	12
GO:0006412	translation	1472	56	21.22	4.5e-11	12
GO:0043043	peptide biosynthetic process	1486	56	21.42	6.5e-11	12
GO:0006120	mitochondrial electron transport, NADH t...	18	8	0.26	6.8e-11	12
GO:0006518	peptide metabolic process	1519	56	21.89	1.5e-10	12
GO:0019538	protein metabolic process	7370	166	106.22	2.2e-10	12
GO:0043603	cellular amide metabolic process	1859	63	26.79	2.9e-10	12
GO:0055114	oxidation-reduction process	1393	52	20.08	4.6e-10	12
GO:1901575	organic substance catabolic process	3981	105	57.38	4.9e-10	12
GO:0044248	cellular catabolic process	3527	96	50.83	6.6e-10	12
GO:0022607	cellular component assembly	2621	78	37.78	7.5e-10	12
GO:0022900	electron transport chain	241	19	3.47	2.8e-09	12
GO:0009056	catabolic process	4525	112	65.22	4.3e-09	12
GO:0006091	generation of precursor metabolites and ...	1819	59	26.22	5.7e-09	12
GO:0044085	cellular component biogenesis	3841	97	55.36	2.4e-08	12
GO:0016052	carbohydrate catabolic process	1224	44	17.64	3.3e-08	12
GO:0006122	mitochondrial electron transport, ubiqui...	10	5	0.14	1.4e-07	12
GO:0006007	glucose catabolic process	392	20	5.65	1.4e-06	12
GO:0019320	hexose catabolic process	400	20	5.77	1.8e-06	12
GO:0046365	monosaccharide catabolic process	400	20	5.77	1.8e-06	12
GO:0009060	aerobic respiration	156	12	2.25	3e-06	12
GO:0043161	proteasome-mediated ubiquitin-dependent ...	355	18	5.12	4.9e-06	12
GO:0046686	response to cadmium ion	1586	46	22.86	6.2e-06	12
GO:1901564	organonitrogen compound metabolic proces...	10458	196	150.73	7e-06	12
GO:0006121	mitochondrial electron transport, succin...	11	4	0.16	1.3e-05	12
GO:0006096	glycolytic process	750	27	10.81	1.6e-05	12
GO:0006165	nucleoside diphosphate phosphorylation	750	27	10.81	1.6e-05	12
GO:0006757	ATP generation from ADP	750	27	10.81	1.6e-05	12
GO:0009135	purine nucleoside diphosphate metabolic ...	750	27	10.81	1.6e-05	12
GO:0009179	purine ribonucleoside diphosphate metabo...	750	27	10.81	1.6e-05	12
GO:0009185	ribonucleoside diphosphate metabolic pro...	750	27	10.81	1.6e-05	12
GO:0046031	ADP metabolic process	750	27	10.81	1.6e-05	12
GO:0046939	nucleotide phosphorylation	753	27	10.85	1.7e-05	12
GO:0009132	nucleoside diphosphate metabolic process	756	27	10.9	1.8e-05	12
GO:0010104	regulation of ethylene-activated signali...	39	6	0.56	1.9e-05	12
GO:0070297	regulation of phosphorelay signal transd...	39	6	0.56	1.9e-05	12
GO:0006414	translational elongation	83	8	1.2	2.7e-05	12
GO:0010105	negative regulation of ethylene-activate...	27	5	0.39	3.8e-05	12
GO:0070298	negative regulation of phosphorelay sign...	27	5	0.39	3.8e-05	12
GO:0010038	response to metal ion	1791	47	25.81	6e-05	12
GO:0006289	nucleotide-excision repair	18	4	0.26	0.00011	12
GO:0010033	response to organic substance	5888	117	84.86	0.00012	12
GO:0006085	acetyl-CoA biosynthetic process	35	5	0.5	0.00014	12
GO:0035384	thioester biosynthetic process	36	5	0.52	0.00016	12
GO:0071616	acyl-CoA biosynthetic process	36	5	0.52	0.00016	12
GO:0006090	pyruvate metabolic process	1331	36	19.18	0.00026	12
GO:0009742	brassinosteroid mediated signaling pathw...	119	8	1.72	0.00034	12
GO:0043401	steroid hormone mediated signaling pathw...	119	8	1.72	0.00034	12
GO:0048545	response to steroid hormone	119	8	1.72	0.00034	12
GO:0071367	cellular response to brassinosteroid sti...	119	8	1.72	0.00034	12
GO:0071383	cellular response to steroid hormone sti...	119	8	1.72	0.00034	12
GO:0009150	purine ribonucleotide metabolic process	1071	30	15.44	0.00047	12
GO:0044260	cellular macromolecule metabolic process	11643	203	167.81	0.00047	12
GO:0002697	regulation of immune effector process	12	3	0.17	0.00059	12
GO:0050688	regulation of defense response to virus	12	3	0.17	0.00059	12
GO:0071840	cellular component organization or bioge...	7704	142	111.04	0.0006	12
GO:0033866	nucleoside bisphosphate biosynthetic pro...	48	5	0.69	0.00063	12
GO:0034030	ribonucleoside bisphosphate biosynthetic...	48	5	0.69	0.00063	12
GO:0034033	purine nucleoside bisphosphate biosynthe...	48	5	0.69	0.00063	12
GO:0016043	cellular component organization	6903	129	99.49	0.00069	12
GO:1902531	regulation of intracellular signal trans...	75	6	1.08	0.00076	12
GO:0044282	small molecule catabolic process	1632	40	23.52	0.00082	12
GO:0016310	phosphorylation	2349	53	33.86	0.00084	12
GO:0009152	purine ribonucleotide biosynthetic proce...	107	7	1.54	0.00093	12
GO:0055086	nucleobase-containing small molecule met...	2088	48	30.09	0.00101	12
GO:0009631	cold acclimation	82	6	1.18	0.00121	12
GO:0043170	macromolecule metabolic process	13460	227	194	0.00123	12
GO:0006807	nitrogen compound metabolic process	14879	247	214.45	0.00155	12
GO:0006833	water transport	474	16	6.83	0.0016	12
GO:0042044	fluid transport	474	16	6.83	0.0016	12
GO:1902532	negative regulation of intracellular sig...	59	5	0.85	0.00161	12
GO:0006163	purine nucleotide metabolic process	1163	30	16.76	0.00171	12
GO:0006570	tyrosine metabolic process	17	3	0.25	0.00174	12
GO:1901566	organonitrogen compound biosynthetic pro...	5033	96	72.54	0.00218	12
GO:0010498	proteasomal protein catabolic process	629	19	9.07	0.00219	12
GO:0009117	nucleotide metabolic process	1893	43	27.28	0.00229	12
GO:0006753	nucleoside phosphate metabolic process	1903	43	27.43	0.00252	12
GO:0006098	pentose-phosphate shunt	500	16	7.21	0.00272	12
GO:0051156	glucose 6-phosphate metabolic process	500	16	7.21	0.00272	12
GO:0010338	leaf formation	20	3	0.29	0.00283	12
GO:0005996	monosaccharide metabolic process	1155	29	16.65	0.00298	12
GO:0006740	NADPH regeneration	506	16	7.29	0.00306	12
GO:0072521	purine-containing compound metabolic pro...	1214	30	17.5	0.0032	12
GO:0006739	NADP metabolic process	517	16	7.45	0.00376	12
GO:0006006	glucose metabolic process	969	25	13.97	0.00401	12
GO:0019318	hexose metabolic process	1028	26	14.82	0.00437	12
GO:0009966	regulation of signal transduction	299	11	4.31	0.00437	12
GO:0023051	regulation of signaling	299	11	4.31	0.00437	12
GO:0001510	RNA methylation	624	18	8.99	0.00455	12
GO:0009968	negative regulation of signal transducti...	142	7	2.05	0.00465	12
GO:0010648	negative regulation of cell communicatio...	142	7	2.05	0.00465	12
GO:0023057	negative regulation of signaling	142	7	2.05	0.00465	12
GO:0010646	regulation of cell communication	305	11	4.4	0.00506	12
GO:0009095	aromatic amino acid family biosynthetic ...	26	3	0.37	0.00605	12
GO:0051568	histone H3-K4 methylation	26	3	0.37	0.00605	12
GO:0006950	response to stress	8242	143	118.79	0.00648	12
GO:0042221	response to chemical	8018	139	115.56	0.00763	12
GO:0006972	hyperosmotic response	659	18	9.5	0.00782	12
GO:0009259	ribonucleotide metabolic process	1462	33	21.07	0.00784	12
GO:0019693	ribose phosphate metabolic process	1462	33	21.07	0.00784	12
GO:0042964	thioredoxin reduction	10	2	0.14	0.00864	12
GO:0009266	response to temperature stimulus	2405	49	34.66	0.00931	12
GO:0006839	mitochondrial transport	381	12	5.49	0.00988	12
GO:0009853	photorespiration	548	51	7.3	9.9e-28	13
GO:0043094	cellular metabolic compound salvage	590	52	7.86	3.9e-27	13
GO:0043248	proteasome assembly	598	44	7.97	5.3e-20	13
GO:0051788	response to misfolded protein	598	44	7.97	5.3e-20	13
GO:0080129	proteasome core complex assembly	463	38	6.17	5.3e-19	13
GO:0006511	ubiquitin-dependent protein catabolic pr...	941	51	12.54	2.5e-17	13
GO:0019941	modification-dependent protein catabolic...	948	51	12.64	3.3e-17	13
GO:0043632	modification-dependent macromolecule cat...	948	51	12.64	3.3e-17	13
GO:0035966	response to topologically incorrect prot...	1009	49	13.45	7.8e-15	13
GO:0051603	proteolysis involved in cellular protein...	1224	52	16.32	2.1e-13	13
GO:0044257	cellular protein catabolic process	1298	52	17.3	2e-12	13
GO:0030163	protein catabolic process	1321	52	17.61	3.8e-12	13
GO:0065003	protein-containing complex assembly	1722	58	22.95	9.8e-11	13
GO:0034622	cellular protein-containing complex asse...	1677	57	22.35	1e-10	13
GO:0043933	protein-containing complex subunit organ...	1762	58	23.49	2.4e-10	13
GO:0044265	cellular macromolecule catabolic process	1706	55	22.74	1.5e-09	13
GO:0009057	macromolecule catabolic process	1846	56	24.61	9.1e-09	13
GO:1901565	organonitrogen compound catabolic proces...	2037	59	27.15	1.8e-08	13
GO:0006508	proteolysis	2039	58	27.18	4.6e-08	13
GO:0044248	cellular catabolic process	3527	81	47.01	7.9e-07	13
GO:0010105	negative regulation of ethylene-activate...	27	6	0.36	1.3e-06	13
GO:0070298	negative regulation of phosphorelay sign...	27	6	0.36	1.3e-06	13
GO:0042221	response to chemical	8018	148	106.88	5.7e-06	13
GO:0010033	response to organic substance	5888	115	78.49	8.5e-06	13
GO:0010104	regulation of ethylene-activated signali...	39	6	0.52	1.2e-05	13
GO:0070297	regulation of phosphorelay signal transd...	39	6	0.52	1.2e-05	13
GO:0022607	cellular component assembly	2621	61	34.94	1.5e-05	13
GO:1901575	organic substance catabolic process	3981	82	53.07	4e-05	13
GO:0000018	regulation of DNA recombination	18	4	0.24	8.2e-05	13
GO:0045910	negative regulation of DNA recombination	18	4	0.24	8.2e-05	13
GO:0009056	catabolic process	4525	89	60.32	9.4e-05	13
GO:0051053	negative regulation of DNA metabolic pro...	20	4	0.27	0.00013	13
GO:1902532	negative regulation of intracellular sig...	59	6	0.79	0.00013	13
GO:0000160	phosphorelay signal transduction system	256	12	3.41	0.00019	13
GO:0009873	ethylene-activated signaling pathway	235	11	3.13	0.00035	13
GO:1902531	regulation of intracellular signal trans...	75	6	1	0.0005	13
GO:0009968	negative regulation of signal transducti...	142	8	1.89	0.00066	13
GO:0010648	negative regulation of cell communicatio...	142	8	1.89	0.00066	13
GO:0023057	negative regulation of signaling	142	8	1.89	0.00066	13
GO:0071369	cellular response to ethylene stimulus	257	11	3.43	0.00073	13
GO:0071396	cellular response to lipid	781	22	10.41	0.00091	13
GO:0009742	brassinosteroid mediated signaling pathw...	119	7	1.59	0.00111	13
GO:0043401	steroid hormone mediated signaling pathw...	119	7	1.59	0.00111	13
GO:0048545	response to steroid hormone	119	7	1.59	0.00111	13
GO:0071367	cellular response to brassinosteroid sti...	119	7	1.59	0.00111	13
GO:0071383	cellular response to steroid hormone sti...	119	7	1.59	0.00111	13
GO:0051211	anisotropic cell growth	16	3	0.21	0.00116	13
GO:0046034	ATP metabolic process	814	22	10.85	0.00154	13
GO:0009966	regulation of signal transduction	299	11	3.99	0.00243	13
GO:0023051	regulation of signaling	299	11	3.99	0.00243	13
GO:0046686	response to cadmium ion	1586	35	21.14	0.00263	13
GO:0009150	purine ribonucleotide metabolic process	1071	26	14.28	0.00267	13
GO:0010646	regulation of cell communication	305	11	4.07	0.00283	13
GO:0006096	glycolytic process	750	20	10	0.00288	13
GO:0006165	nucleoside diphosphate phosphorylation	750	20	10	0.00288	13
GO:0006757	ATP generation from ADP	750	20	10	0.00288	13
GO:0009135	purine nucleoside diphosphate metabolic ...	750	20	10	0.00288	13
GO:0009179	purine ribonucleoside diphosphate metabo...	750	20	10	0.00288	13
GO:0009185	ribonucleoside diphosphate metabolic pro...	750	20	10	0.00288	13
GO:0046031	ADP metabolic process	750	20	10	0.00288	13
GO:0046939	nucleotide phosphorylation	753	20	10.04	0.00301	13
GO:0009132	nucleoside diphosphate metabolic process	756	20	10.08	0.00314	13
GO:0007140	male meiotic nuclear division	46	4	0.61	0.00327	13
GO:0006950	response to stress	8242	135	109.86	0.00372	13
GO:0015980	energy derivation by oxidation of organi...	231	9	3.08	0.00404	13
GO:0045333	cellular respiration	231	9	3.08	0.00404	13
GO:0009755	hormone-mediated signaling pathway	1632	35	21.75	0.00412	13
GO:0032870	cellular response to hormone stimulus	1822	38	24.29	0.0045	13
GO:0071495	cellular response to endogenous stimulus	1829	38	24.38	0.00479	13
GO:0009060	aerobic respiration	156	7	2.08	0.00508	13
GO:0009723	response to ethylene	684	18	9.12	0.00521	13
GO:0050896	response to stimulus	13477	206	179.64	0.00611	13
GO:0006163	purine nucleotide metabolic process	1163	26	15.5	0.00764	13
GO:0009651	response to salt stress	2208	43	29.43	0.00841	13
GO:2000037	regulation of stomatal complex patternin...	11	2	0.15	0.009	13
GO:0010038	response to metal ion	1791	36	23.87	0.00975	13
GO:0006661	phosphatidylinositol biosynthetic proces...	200	8	1.51	0.00015	14
GO:0010047	fruit dehiscence	15	3	0.11	0.00018	14
GO:0046488	phosphatidylinositol metabolic process	216	8	1.63	0.00025	14
GO:0007568	aging	312	9	2.36	0.00066	14
GO:0008285	negative regulation of cell population p...	23	3	0.17	0.00067	14
GO:0010150	leaf senescence	159	6	1.2	0.00136	14
GO:0090693	plant organ senescence	159	6	1.2	0.00136	14
GO:0000303	response to superoxide	109	5	0.82	0.00146	14
GO:0000305	response to oxygen radical	109	5	0.82	0.00146	14
GO:0008219	cell death	1084	18	8.19	0.00161	14
GO:0009900	dehiscence	34	3	0.26	0.00214	14
GO:0016192	vesicle-mediated transport	1398	21	10.56	0.00228	14
GO:0012501	programmed cell death	983	16	7.42	0.0035	14
GO:0045017	glycerolipid biosynthetic process	427	9	3.22	0.00545	14
GO:0051187	cofactor catabolic process	374	8	2.82	0.00789	14
GO:0046486	glycerolipid metabolic process	454	9	3.43	0.008	14
GO:0010044	response to aluminum ion	18	2	0.14	0.00803	14
GO:0006301	postreplication repair	104	4	0.79	0.0081	14
GO:0009911	positive regulation of flower developmen...	109	4	0.82	0.00952	14
GO:0006914	autophagy	171	5	1.29	0.00985	14
GO:0061919	process utilizing autophagic mechanism	171	5	1.29	0.00985	14
GO:0046474	glycerophospholipid biosynthetic process	389	8	2.94	0.00985	14
GO:0046822	regulation of nucleocytoplasmic transpor...	11	3	0.08	5.8e-05	15
GO:0032386	regulation of intracellular transport	12	3	0.09	7.7e-05	15
GO:0033157	regulation of intracellular protein tran...	12	3	0.09	7.7e-05	15
GO:0051223	regulation of protein transport	12	3	0.09	7.7e-05	15
GO:0070201	regulation of establishment of protein l...	12	3	0.09	7.7e-05	15
GO:0090087	regulation of peptide transport	12	3	0.09	7.7e-05	15
GO:0010077	maintenance of inflorescence meristem id...	32	4	0.23	8e-05	15
GO:0006817	phosphate ion transport	36	4	0.26	0.00013	15
GO:1903827	regulation of cellular protein localizat...	15	3	0.11	0.00016	15
GO:0060341	regulation of cellular localization	17	3	0.12	0.00023	15
GO:0034293	sexual sporulation	122	6	0.88	0.00026	15
GO:0043934	sporulation	122	6	0.88	0.00026	15
GO:0048236	plant-type sporogenesis	122	6	0.88	0.00026	15
GO:0010199	organ boundary specification between lat...	19	3	0.14	0.00033	15
GO:0010073	meristem maintenance	822	16	5.91	0.00033	15
GO:0090691	formation of plant organ boundary	23	3	0.17	0.00058	15
GO:0009065	glutamine family amino acid catabolic pr...	26	3	0.19	0.00084	15
GO:0042126	nitrate metabolic process	28	3	0.2	0.00105	15
GO:0042128	nitrate assimilation	28	3	0.2	0.00105	15
GO:0009911	positive regulation of flower developmen...	109	5	0.78	0.00117	15
GO:0009556	microsporogenesis	112	5	0.81	0.00132	15
GO:0071941	nitrogen cycle metabolic process	32	3	0.23	0.00156	15
GO:0048859	formation of anatomical boundary	33	3	0.24	0.00171	15
GO:0000079	regulation of cyclin-dependent protein s...	71	4	0.51	0.00174	15
GO:0045736	negative regulation of cyclin-dependent ...	71	4	0.51	0.00174	15
GO:1904029	regulation of cyclin-dependent protein k...	71	4	0.51	0.00174	15
GO:1904030	negative regulation of cyclin-dependent ...	71	4	0.51	0.00174	15
GO:0009855	determination of bilateral symmetry	326	8	2.34	0.00262	15
GO:0051240	positive regulation of multicellular org...	191	6	1.37	0.00268	15
GO:0010220	positive regulation of vernalization res...	11	2	0.08	0.00271	15
GO:0010345	suberin biosynthetic process	11	2	0.08	0.00271	15
GO:0009799	specification of symmetry	328	8	2.36	0.00272	15
GO:2001057	reactive nitrogen species metabolic proc...	41	3	0.29	0.0032	15
GO:0019632	shikimate metabolic process	12	2	0.09	0.00324	15
GO:0051094	positive regulation of developmental pro...	202	6	1.45	0.00353	15
GO:0051703	intraspecies interaction between organis...	13	2	0.09	0.00381	15
GO:0010582	floral meristem determinacy	44	3	0.32	0.00391	15
GO:0010022	meristem determinacy	45	3	0.32	0.00417	15
GO:2000243	positive regulation of reproductive proc...	146	5	1.05	0.00419	15
GO:0010219	regulation of vernalization response	14	2	0.1	0.00443	15
GO:0043649	dicarboxylic acid catabolic process	15	2	0.11	0.00508	15
GO:0009875	pollen-pistil interaction	16	2	0.12	0.00578	15
GO:0072529	pyrimidine-containing compound catabolic...	16	2	0.12	0.00578	15
GO:0071901	negative regulation of protein serine/th...	102	4	0.73	0.0064	15
GO:0006469	negative regulation of protein kinase ac...	104	4	0.75	0.00684	15
GO:0033673	negative regulation of kinase activity	104	4	0.75	0.00684	15
GO:0051348	negative regulation of transferase activ...	104	4	0.75	0.00684	15
GO:0009955	adaxial/abaxial pattern specification	235	6	1.69	0.00729	15
GO:0010044	response to aluminum ion	18	2	0.13	0.0073	15
GO:0001933	negative regulation of protein phosphory...	107	4	0.77	0.00755	15
GO:0042326	negative regulation of phosphorylation	107	4	0.77	0.00755	15
GO:0048582	positive regulation of post-embryonic de...	169	5	1.22	0.0077	15
GO:0071900	regulation of protein serine/threonine k...	108	4	0.78	0.0078	15
GO:0043549	regulation of kinase activity	112	4	0.81	0.00884	15
GO:0045859	regulation of protein kinase activity	112	4	0.81	0.00884	15
GO:0010262	somatic embryogenesis	20	2	0.14	0.00898	15
GO:0010338	leaf formation	20	2	0.14	0.00898	15
GO:0031099	regeneration	20	2	0.14	0.00898	15
GO:0010563	negative regulation of phosphorus metabo...	114	4	0.82	0.0094	15
GO:0045936	negative regulation of phosphate metabol...	114	4	0.82	0.0094	15
GO:0048507	meristem development	1354	18	9.74	0.00944	15
GO:0010074	maintenance of meristem identity	178	5	1.28	0.00951	15
GO:0006020	inositol metabolic process	21	2	0.15	0.00988	15
GO:0009612	response to mechanical stimulus	116	4	0.83	0.00997	15
GO:0006099	tricarboxylic acid cycle	39	5	0.24	4.2e-06	16
GO:0043173	nucleotide salvage	15	3	0.09	0.0001	16
GO:0006888	endoplasmic reticulum to Golgi vesicle-m...	259	7	1.61	0.0012	16
GO:0035966	response to topologically incorrect prot...	1009	15	6.25	0.0017	16
GO:0002697	regulation of immune effector process	12	2	0.07	0.0024	16
GO:0050688	regulation of defense response to virus	12	2	0.07	0.0024	16
GO:0051262	protein tetramerization	12	2	0.07	0.0024	16
GO:0006457	protein folding	657	11	4.07	0.0028	16
GO:0009060	aerobic respiration	156	5	0.97	0.003	16
GO:0006491	N-glycan processing	14	2	0.09	0.0033	16
GO:0030968	endoplasmic reticulum unfolded protein r...	405	8	2.51	0.0039	16
GO:0006986	response to unfolded protein	411	8	2.55	0.0043	16
GO:0034620	cellular response to unfolded protein	411	8	2.55	0.0043	16
GO:0035967	cellular response to topologically incor...	411	8	2.55	0.0043	16
GO:0006828	manganese ion transport	16	2	0.1	0.0043	16
GO:0019362	pyridine nucleotide metabolic process	22	2	0.14	0.0081	16
GO:0019363	pyridine nucleotide biosynthetic process	22	2	0.14	0.0081	16
GO:0010647	positive regulation of cell communicatio...	69	3	0.43	0.0091	16
GO:0005984	disaccharide metabolic process	432	13	3.52	6.3e-05	17
GO:0019252	starch biosynthetic process	460	13	3.75	0.00012	17
GO:0009311	oligosaccharide metabolic process	462	13	3.77	0.00012	17
GO:0034637	cellular carbohydrate biosynthetic proce...	1116	22	9.1	0.00014	17
GO:0009250	glucan biosynthetic process	754	17	6.15	0.00017	17
GO:0000103	sulfate assimilation	35	4	0.29	0.00019	17
GO:0000023	maltose metabolic process	361	11	2.94	0.00021	17
GO:0033692	cellular polysaccharide biosynthetic pro...	1058	20	8.63	0.00047	17
GO:0005986	sucrose biosynthetic process	23	3	0.19	0.00084	17
GO:0005982	starch metabolic process	568	13	4.63	0.00087	17
GO:0046351	disaccharide biosynthetic process	61	4	0.5	0.00157	17
GO:0006552	leucine catabolic process	10	2	0.08	0.00286	17
GO:0043570	maintenance of DNA repeat elements	10	2	0.08	0.00286	17
GO:0044262	cellular carbohydrate metabolic process	1502	23	12.25	0.00298	17
GO:0060771	phyllotactic patterning	11	2	0.09	0.00347	17
GO:0060772	leaf phyllotactic patterning	11	2	0.09	0.00347	17
GO:0006073	cellular glucan metabolic process	998	17	8.14	0.00365	17
GO:0044042	glucan metabolic process	998	17	8.14	0.00365	17
GO:0009312	oligosaccharide biosynthetic process	82	4	0.67	0.0046	17
GO:0032535	regulation of cellular component size	459	10	3.74	0.00471	17
GO:0090066	regulation of anatomical structure size	459	10	3.74	0.00471	17
GO:0000710	meiotic mismatch repair	13	2	0.11	0.00487	17
GO:0007041	lysosomal transport	13	2	0.11	0.00487	17
GO:0008333	endosome to lysosome transport	13	2	0.11	0.00487	17
GO:0006464	cellular protein modification process	4361	51	35.56	0.00488	17
GO:0036211	protein modification process	4361	51	35.56	0.00488	17
GO:0051239	regulation of multicellular organismal p...	1475	22	12.03	0.00496	17
GO:0009855	determination of bilateral symmetry	326	8	2.66	0.00556	17
GO:0044264	cellular polysaccharide metabolic proces...	1308	20	10.67	0.00557	17
GO:0000271	polysaccharide biosynthetic process	1310	20	10.68	0.00567	17
GO:0009799	specification of symmetry	328	8	2.67	0.00576	17
GO:0048580	regulation of post-embryonic development	1315	20	10.72	0.0059	17
GO:0050793	regulation of developmental process	2259	30	18.42	0.00592	17
GO:0010075	regulation of meristem growth	480	10	3.91	0.00639	17
GO:0009083	branched-chain amino acid catabolic proc...	15	2	0.12	0.00649	17
GO:0010450	inflorescence meristem growth	15	2	0.12	0.00649	17
GO:2000241	regulation of reproductive process	1160	18	9.46	0.00724	17
GO:2000026	regulation of multicellular organismal d...	1433	21	11.69	0.00726	17
GO:0005985	sucrose metabolic process	50	3	0.41	0.00792	17
GO:0048831	regulation of shoot system development	1099	17	8.96	0.0092	17
GO:0000018	regulation of DNA recombination	18	2	0.15	0.0093	17
GO:0016120	carotene biosynthetic process	18	2	0.15	0.0093	17
GO:0045910	negative regulation of DNA recombination	18	2	0.15	0.0093	17
GO:0035266	meristem growth	511	10	4.17	0.00968	17
GO:0009083	branched-chain amino acid catabolic proc...	15	5	0.19	8.9e-07	18
GO:0010264	myo-inositol hexakisphosphate biosynthet...	131	11	1.67	1e-06	18
GO:0033517	myo-inositol hexakisphosphate metabolic ...	131	11	1.67	1e-06	18
GO:0032958	inositol phosphate biosynthetic process	133	11	1.7	1.2e-06	18
GO:0046173	polyol biosynthetic process	138	11	1.76	1.7e-06	18
GO:0006552	leucine catabolic process	10	4	0.13	5.2e-06	18
GO:0046165	alcohol biosynthetic process	226	13	2.88	7.7e-06	18
GO:0043647	inositol phosphate metabolic process	190	11	2.42	3.6e-05	18
GO:0009081	branched-chain amino acid metabolic proc...	52	6	0.66	5.2e-05	18
GO:0019751	polyol metabolic process	248	12	3.16	9.2e-05	18
GO:0010117	photoprotection	10	3	0.13	0.00023	18
GO:0006551	leucine metabolic process	25	4	0.32	0.00027	18
GO:0009630	gravitropism	457	16	5.83	0.0003	18
GO:0009629	response to gravity	479	16	6.11	0.0005	18
GO:0009606	tropism	481	16	6.14	0.00052	18
GO:0080144	amino acid homeostasis	13	3	0.17	0.00054	18
GO:0006066	alcohol metabolic process	394	14	5.03	0.00061	18
GO:0000956	nuclear-transcribed mRNA catabolic proce...	307	12	3.92	0.00064	18
GO:0006402	mRNA catabolic process	314	12	4.01	0.00078	18
GO:0006801	superoxide metabolic process	37	4	0.47	0.00124	18
GO:0055076	transition metal ion homeostasis	253	10	3.23	0.00164	18
GO:0006401	RNA catabolic process	351	12	4.48	0.00201	18
GO:0071478	cellular response to radiation	183	8	2.33	0.00253	18
GO:0071482	cellular response to light stimulus	183	8	2.33	0.00253	18
GO:0010039	response to iron ion	107	6	1.37	0.00255	18
GO:0055081	anion homeostasis	47	4	0.6	0.00302	18
GO:0071214	cellular response to abiotic stimulus	373	12	4.76	0.0033	18
GO:0104004	cellular response to environmental stimu...	373	12	4.76	0.0033	18
GO:0034655	nucleobase-containing compound catabolic...	374	12	4.77	0.00337	18
GO:0007623	circadian rhythm	478	14	6.1	0.00365	18
GO:0048511	rhythmic process	478	14	6.1	0.00365	18
GO:0016122	xanthophyll metabolic process	28	3	0.36	0.00533	18
GO:0006635	fatty acid beta-oxidation	470	13	6	0.0079	18
GO:0007187	G protein-coupled receptor signaling pat...	11	2	0.14	0.00828	18
GO:0007188	adenylate cyclase-modulating G protein-c...	11	2	0.14	0.00828	18
GO:0048830	adventitious root development	11	2	0.14	0.00828	18
GO:0098771	inorganic ion homeostasis	371	11	4.73	0.00863	18
GO:0009756	carbohydrate mediated signaling	274	9	3.5	0.00902	18
GO:0010182	sugar mediated signaling pathway	274	9	3.5	0.00902	18
GO:0019395	fatty acid oxidation	481	13	6.14	0.00947	18
GO:0015748	organophosphate ester transport	141	6	1.8	0.00965	18
GO:0009062	fatty acid catabolic process	537	14	6.85	0.00975	18
GO:0044375	regulation of peroxisome size	12	2	0.15	0.00985	18
GO:0090322	regulation of superoxide metabolic proce...	12	2	0.15	0.00985	18
GO:0016071	mRNA metabolic process	821	19	10.47	0.00986	18
GO:0048574	long-day photoperiodism, flowering	80	22	2.52	3.4e-15	19
GO:0048571	long-day photoperiodism	82	22	2.58	6e-15	19
GO:0007623	circadian rhythm	478	50	15.03	1.4e-13	19
GO:0048511	rhythmic process	478	50	15.03	1.4e-13	19
GO:0005982	starch metabolic process	568	49	17.86	2.5e-10	19
GO:0005984	disaccharide metabolic process	432	41	13.58	4.4e-10	19
GO:0009311	oligosaccharide metabolic process	462	41	14.53	3.2e-09	19
GO:0000023	maltose metabolic process	361	34	11.35	1.6e-08	19
GO:0009648	photoperiodism	409	36	12.86	3.6e-08	19
GO:0042752	regulation of circadian rhythm	148	20	4.65	4.5e-08	19
GO:0005983	starch catabolic process	46	11	1.45	1.4e-07	19
GO:0009251	glucan catabolic process	46	11	1.45	1.4e-07	19
GO:0044247	cellular polysaccharide catabolic proces...	46	11	1.45	1.4e-07	19
GO:0010218	response to far red light	289	28	9.09	1.6e-07	19
GO:0048573	photoperiodism, flowering	392	33	12.33	3.7e-07	19
GO:0010114	response to red light	287	27	9.02	4.9e-07	19
GO:0019252	starch biosynthetic process	460	34	14.46	4.5e-06	19
GO:0031323	regulation of cellular metabolic process	4863	204	152.91	7.3e-06	19
GO:0009657	plastid organization	1029	59	32.36	8.1e-06	19
GO:0044275	cellular carbohydrate catabolic process	68	11	2.14	8.4e-06	19
GO:0051171	regulation of nitrogen compound metaboli...	4368	185	137.35	1.2e-05	19
GO:0015979	photosynthesis	890	52	27.98	1.7e-05	19
GO:0045935	positive regulation of nucleobase-contai...	1055	59	33.17	1.7e-05	19
GO:0051252	regulation of RNA metabolic process	3778	163	118.79	1.7e-05	19
GO:0009658	chloroplast organization	620	40	19.5	1.8e-05	19
GO:0031325	positive regulation of cellular metaboli...	1179	64	37.07	1.9e-05	19
GO:0046351	disaccharide biosynthetic process	61	10	1.92	1.9e-05	19
GO:0019219	regulation of nucleobase-containing comp...	3870	166	121.69	1.9e-05	19
GO:0009409	response to cold	1552	79	48.8	2e-05	19
GO:0045893	positive regulation of transcription, DN...	1041	58	32.73	2.2e-05	19
GO:0051254	positive regulation of RNA metabolic pro...	1041	58	32.73	2.2e-05	19
GO:1902680	positive regulation of RNA biosynthetic ...	1041	58	32.73	2.2e-05	19
GO:1903508	positive regulation of nucleic acid-temp...	1041	58	32.73	2.2e-05	19
GO:0051173	positive regulation of nitrogen compound...	1146	62	36.03	2.8e-05	19
GO:0010604	positive regulation of macromolecule met...	1171	63	36.82	2.8e-05	19
GO:0060255	regulation of macromolecule metabolic pr...	4973	204	156.37	3e-05	19
GO:0006355	regulation of transcription, DNA-templat...	3743	160	117.69	3.3e-05	19
GO:1903506	regulation of nucleic acid-templated tra...	3743	160	117.69	3.3e-05	19
GO:2001141	regulation of RNA biosynthetic process	3743	160	117.69	3.3e-05	19
GO:0010557	positive regulation of macromolecule bio...	1108	60	34.84	3.6e-05	19
GO:0010468	regulation of gene expression	4513	187	141.91	3.9e-05	19
GO:0031328	positive regulation of cellular biosynth...	1114	60	35.03	4.2e-05	19
GO:0016311	dephosphorylation	537	35	16.89	4.7e-05	19
GO:0006073	cellular glucan metabolic process	998	55	31.38	4.8e-05	19
GO:0044042	glucan metabolic process	998	55	31.38	4.8e-05	19
GO:0006351	transcription, DNA-templated	4086	171	128.48	5.4e-05	19
GO:0097659	nucleic acid-templated transcription	4086	171	128.48	5.4e-05	19
GO:0032774	RNA biosynthetic process	4088	171	128.54	5.5e-05	19
GO:0044262	cellular carbohydrate metabolic process	1502	75	47.23	5.9e-05	19
GO:0051640	organelle localization	415	29	13.05	6.1e-05	19
GO:0000272	polysaccharide catabolic process	134	14	4.21	8.8e-05	19
GO:0009639	response to red or far red light	1076	57	33.83	0.0001	19
GO:0019222	regulation of metabolic process	5747	227	180.71	0.00011	19
GO:0031326	regulation of cellular biosynthetic proc...	4145	171	130.33	0.00011	19
GO:0043647	inositol phosphate metabolic process	190	17	5.97	0.00011	19
GO:0010628	positive regulation of gene expression	1109	58	34.87	0.00012	19
GO:2000028	regulation of photoperiodism, flowering	37	7	1.16	0.00013	19
GO:0009902	chloroplast relocation	270	21	8.49	0.00014	19
GO:0051667	establishment of plastid localization	270	21	8.49	0.00014	19
GO:0010228	vegetative to reproductive phase transit...	1116	58	35.09	0.00015	19
GO:0010556	regulation of macromolecule biosynthetic...	4055	167	127.5	0.00015	19
GO:2000112	regulation of cellular macromolecule bio...	4055	167	127.5	0.00015	19
GO:0051656	establishment of organelle localization	272	21	8.55	0.00016	19
GO:0019750	chloroplast localization	273	21	8.58	0.00017	19
GO:0051644	plastid localization	273	21	8.58	0.00017	19
GO:0090304	nucleic acid metabolic process	7208	275	226.65	0.00018	19
GO:0080090	regulation of primary metabolic process	4739	190	149.01	0.00021	19
GO:0019684	photosynthesis, light reaction	720	41	22.64	0.00022	19
GO:0009312	oligosaccharide biosynthetic process	82	10	2.58	0.00025	19
GO:0009668	plastid membrane organization	500	31	15.72	0.0003	19
GO:0010027	thylakoid membrane organization	500	31	15.72	0.0003	19
GO:0009893	positive regulation of metabolic process	1484	71	46.66	0.00032	19
GO:0009637	response to blue light	328	23	10.31	0.00032	19
GO:0015994	chlorophyll metabolic process	510	31	16.04	0.00042	19
GO:0009628	response to abiotic stimulus	6745	256	212.09	0.00044	19
GO:0034637	cellular carbohydrate biosynthetic proce...	1116	56	35.09	0.00045	19
GO:0016070	RNA metabolic process	6509	248	204.67	0.00045	19
GO:0009891	positive regulation of biosynthetic proc...	1384	66	43.52	0.00057	19
GO:0061024	membrane organization	545	32	17.14	0.00062	19
GO:0006470	protein dephosphorylation	480	29	15.09	0.0007	19
GO:0006814	sodium ion transport	63	8	1.98	0.00078	19
GO:0009889	regulation of biosynthetic process	4433	175	139.39	0.0008	19
GO:0044264	cellular polysaccharide metabolic proces...	1308	62	41.13	0.00095	19
GO:0006778	porphyrin-containing compound metabolic ...	566	32	17.8	0.00115	19
GO:0045132	meiotic chromosome segregation	296	20	9.31	0.00121	19
GO:0033013	tetrapyrrole metabolic process	568	32	17.86	0.00121	19
GO:0048518	positive regulation of biological proces...	2376	101	74.71	0.00126	19
GO:0009314	response to radiation	2991	123	94.05	0.00128	19
GO:0015996	chlorophyll catabolic process	137	12	4.31	0.00134	19
GO:0000723	telomere maintenance	119	11	3.74	0.00135	19
GO:0032200	telomere organization	119	11	3.74	0.00135	19
GO:0048522	positive regulation of cellular process	1864	82	58.61	0.00142	19
GO:0046149	pigment catabolic process	138	12	4.34	0.00142	19
GO:0010207	photosystem II assembly	411	25	12.92	0.00143	19
GO:0042793	plastid transcription	177	14	5.57	0.00149	19
GO:0043085	positive regulation of catalytic activit...	302	20	9.5	0.00154	19
GO:0060249	anatomical structure homeostasis	121	11	3.8	0.00155	19
GO:0006364	rRNA processing	725	38	22.8	0.00166	19
GO:0016072	rRNA metabolic process	726	38	22.83	0.0017	19
GO:0006787	porphyrin-containing compound catabolic ...	142	12	4.47	0.00181	19
GO:0033015	tetrapyrrole catabolic process	142	12	4.47	0.00181	19
GO:0009250	glucan biosynthetic process	754	39	23.71	0.00184	19
GO:0009266	response to temperature stimulus	2405	101	75.62	0.00185	19
GO:0051187	cofactor catabolic process	374	23	11.76	0.00189	19
GO:0044093	positive regulation of molecular functio...	309	20	9.72	0.00201	19
GO:0034470	ncRNA processing	808	41	25.41	0.00202	19
GO:0034654	nucleobase-containing compound biosynthe...	4923	188	154.8	0.00234	19
GO:0019751	polyol metabolic process	248	17	7.8	0.00234	19
GO:0065009	regulation of molecular function	571	31	17.95	0.00252	19
GO:0000373	Group II intron splicing	19	4	0.6	0.00258	19
GO:0009649	entrainment of circadian clock	19	4	0.6	0.00258	19
GO:0010264	myo-inositol hexakisphosphate biosynthet...	131	11	4.12	0.00291	19
GO:0033517	myo-inositol hexakisphosphate metabolic ...	131	11	4.12	0.00291	19
GO:0070734	histone H3-K27 methylation	10	3	0.31	0.00315	19
GO:0007059	chromosome segregation	413	24	12.99	0.00318	19
GO:0032958	inositol phosphate biosynthetic process	133	11	4.18	0.00327	19
GO:0034660	ncRNA metabolic process	1011	48	31.79	0.00331	19
GO:0031425	chloroplast RNA processing	21	4	0.66	0.00379	19
GO:0009416	response to light stimulus	2835	114	89.14	0.00395	19
GO:0030007	cellular potassium ion homeostasis	11	3	0.35	0.00423	19
GO:0009631	cold acclimation	82	8	2.58	0.00426	19
GO:0046173	polyol biosynthetic process	138	11	4.34	0.00433	19
GO:0006974	cellular response to DNA damage stimulus	668	34	21	0.00444	19
GO:0098813	nuclear chromosome segregation	401	23	12.61	0.00447	19
GO:0032957	inositol trisphosphate metabolic process	50	6	1.57	0.00465	19
GO:0048586	regulation of long-day photoperiodism, f...	23	4	0.72	0.00534	19
GO:0022406	membrane docking	37	5	1.16	0.00576	19
GO:0140056	organelle localization by membrane tethe...	37	5	1.16	0.00576	19
GO:0055085	transmembrane transport	837	40	26.32	0.00624	19
GO:0006281	DNA repair	560	29	17.61	0.0065	19
GO:0010039	response to iron ion	107	9	3.36	0.00668	19
GO:0098662	inorganic cation transmembrane transport	299	18	9.4	0.00689	19
GO:0050794	regulation of cellular process	8249	294	259.38	0.00704	19
GO:0005976	polysaccharide metabolic process	1544	66	48.55	0.00749	19
GO:0098660	inorganic ion transmembrane transport	302	18	9.5	0.00761	19
GO:0031399	regulation of protein modification proce...	518	27	16.29	0.00777	19
GO:0071214	cellular response to abiotic stimulus	373	21	11.73	0.00783	19
GO:0104004	cellular response to environmental stimu...	373	21	11.73	0.00783	19
GO:0098655	cation transmembrane transport	303	18	9.53	0.00786	19
GO:0055067	monovalent inorganic cation homeostasis	40	5	1.26	0.00805	19
GO:0042440	pigment metabolic process	851	40	26.76	0.00812	19
GO:0034220	ion transmembrane transport	423	23	13.3	0.00832	19
GO:0031060	regulation of histone methylation	26	4	0.82	0.00837	19
GO:0046838	phosphorylated carbohydrate dephosphoryl...	57	6	1.79	0.00884	19
GO:0046855	inositol phosphate dephosphorylation	57	6	1.79	0.00884	19
GO:0071545	inositol phosphate catabolic process	57	6	1.79	0.00884	19
GO:0055075	potassium ion homeostasis	27	4	0.85	0.00958	19
GO:0080167	response to karrikin	299	16	3.47	5.3e-07	20
GO:0015711	organic anion transport	562	17	6.53	0.00036	20
GO:0015849	organic acid transport	513	16	5.96	0.00038	20
GO:0046942	carboxylic acid transport	513	16	5.96	0.00038	20
GO:1901264	carbohydrate derivative transport	84	6	0.98	0.00045	20
GO:0015780	nucleotide-sugar transmembrane transport	32	4	0.37	0.0005	20
GO:0009736	cytokinin-activated signaling pathway	156	8	1.81	0.0005	20
GO:0071368	cellular response to cytokinin stimulus	158	8	1.84	0.00055	20
GO:0009944	polarity specification of adaxial/abaxia...	206	9	2.39	0.00073	20
GO:0048589	developmental growth	1626	34	18.89	0.00074	20
GO:0065001	specification of axis polarity	208	9	2.42	0.00078	20
GO:0009943	adaxial/abaxial axis specification	210	9	2.44	0.00083	20
GO:0015931	nucleobase-containing compound transport	352	12	4.09	0.00094	20
GO:0010029	regulation of seed germination	172	8	2	0.00095	20
GO:0006865	amino acid transport	459	14	5.33	0.00107	20
GO:0048588	developmental cell growth	742	19	8.62	0.00122	20
GO:1900140	regulation of seedling development	181	8	2.1	0.00132	20
GO:0009789	positive regulation of abscisic acid-act...	43	4	0.5	0.00155	20
GO:1901421	positive regulation of response to alcoh...	43	4	0.5	0.00155	20
GO:1905959	positive regulation of cellular response...	43	4	0.5	0.00155	20
GO:0009798	axis specification	230	9	2.67	0.00157	20
GO:0010224	response to UV-B	231	9	2.68	0.00162	20
GO:0009955	adaxial/abaxial pattern specification	235	9	2.73	0.00182	20
GO:0006820	anion transport	904	21	10.5	0.00227	20
GO:0071702	organic substance transport	3448	58	40.05	0.00261	20
GO:0040007	growth	2031	38	23.59	0.0027	20
GO:0060560	developmental growth involved in morphog...	1106	24	12.85	0.00275	20
GO:0006863	purine nucleobase transport	84	5	0.98	0.003	20
GO:0015851	nucleobase transport	84	5	0.98	0.003	20
GO:0010033	response to organic substance	5888	90	68.39	0.00302	20
GO:0032501	multicellular organismal process	7953	116	92.37	0.00331	20
GO:0009725	response to hormone	3951	64	45.89	0.00376	20
GO:0009719	response to endogenous stimulus	3958	64	45.97	0.00391	20
GO:0048856	anatomical structure development	8475	122	98.43	0.00394	20
GO:0009932	cell tip growth	532	14	6.18	0.00408	20
GO:0016049	cell growth	1476	29	17.14	0.00436	20
GO:0009812	flavonoid metabolic process	546	14	6.34	0.00511	20
GO:0009855	determination of bilateral symmetry	326	10	3.79	0.00512	20
GO:0009799	specification of symmetry	328	10	3.81	0.00534	20
GO:0009845	seed germination	550	14	6.39	0.00544	20
GO:0048583	regulation of response to stimulus	1571	30	18.25	0.0056	20
GO:0048439	flower morphogenesis	184	7	2.14	0.00592	20
GO:0032502	developmental process	8658	123	100.56	0.00596	20
GO:0071705	nitrogen compound transport	3363	55	39.06	0.00601	20
GO:0009967	positive regulation of signal transducti...	63	4	0.73	0.00623	20
GO:0023056	positive regulation of signaling	63	4	0.73	0.00623	20
GO:0034219	carbohydrate transmembrane transport	33	3	0.38	0.00655	20
GO:0033993	response to lipid	1868	34	21.7	0.00672	20
GO:0015712	hexose phosphate transport	11	2	0.13	0.0069	20
GO:0009860	pollen tube growth	239	8	2.78	0.00713	20
GO:0008643	carbohydrate transport	66	4	0.77	0.00733	20
GO:0006811	ion transport	2028	36	23.55	0.00782	20
GO:0032870	cellular response to hormone stimulus	1822	33	21.16	0.00808	20
GO:0050789	regulation of biological process	9879	137	114.74	0.00809	20
GO:0006810	transport	6181	91	71.79	0.00816	20
GO:0042278	purine nucleoside metabolic process	36	3	0.42	0.00836	20
GO:0071495	cellular response to endogenous stimulus	1829	33	21.24	0.00852	20
GO:0010647	positive regulation of cell communicatio...	69	4	0.8	0.00856	20
GO:0090351	seedling development	582	14	6.76	0.00873	20
GO:0048869	cellular developmental process	2481	42	28.82	0.00923	20
GO:0015714	phosphoenolpyruvate transport	13	2	0.15	0.00964	20
GO:0055085	transmembrane transport	837	18	9.72	0.0097	20
GO:0071324	cellular response to disaccharide stimul...	14	4	0.13	6.8e-06	21
GO:0071329	cellular response to sucrose stimulus	14	4	0.13	6.8e-06	21
GO:0019430	removal of superoxide radicals	31	5	0.29	9.4e-06	21
GO:0071450	cellular response to oxygen radical	31	5	0.29	9.4e-06	21
GO:0071451	cellular response to superoxide	31	5	0.29	9.4e-06	21
GO:0098869	cellular oxidant detoxification	31	5	0.29	9.4e-06	21
GO:1990748	cellular detoxification	31	5	0.29	9.4e-06	21
GO:0097237	cellular response to toxic substance	34	5	0.32	1.5e-05	21
GO:0006801	superoxide metabolic process	37	5	0.34	2.3e-05	21
GO:0010417	glucuronoxylan biosynthetic process	20	4	0.19	3.2e-05	21
GO:0006090	pyruvate metabolic process	1331	27	12.38	0.00014	21
GO:0071493	cellular response to UV-B	15	3	0.14	0.00033	21
GO:0006754	ATP biosynthetic process	36	4	0.33	0.00034	21
GO:0009144	purine nucleoside triphosphate metabolic...	36	4	0.33	0.00034	21
GO:0009145	purine nucleoside triphosphate biosynthe...	36	4	0.33	0.00034	21
GO:0009199	ribonucleoside triphosphate metabolic pr...	36	4	0.33	0.00034	21
GO:0009201	ribonucleoside triphosphate biosynthetic...	36	4	0.33	0.00034	21
GO:0009205	purine ribonucleoside triphosphate metab...	36	4	0.33	0.00034	21
GO:0009206	purine ribonucleoside triphosphate biosy...	36	4	0.33	0.00034	21
GO:0006091	generation of precursor metabolites and ...	1819	32	16.91	0.00043	21
GO:0072521	purine-containing compound metabolic pro...	1214	24	11.29	0.00047	21
GO:0016129	phytosteroid biosynthetic process	242	9	2.25	0.00047	21
GO:0016132	brassinosteroid biosynthetic process	242	9	2.25	0.00047	21
GO:0120178	steroid hormone biosynthetic process	242	9	2.25	0.00047	21
GO:0009150	purine ribonucleotide metabolic process	1071	22	9.96	0.00049	21
GO:0016128	phytosteroid metabolic process	245	9	2.28	0.00052	21
GO:0016131	brassinosteroid metabolic process	245	9	2.28	0.00052	21
GO:0009141	nucleoside triphosphate metabolic proces...	41	4	0.38	0.00057	21
GO:0009142	nucleoside triphosphate biosynthetic pro...	41	4	0.38	0.00057	21
GO:0006163	purine nucleotide metabolic process	1163	23	10.81	0.00061	21
GO:0034614	cellular response to reactive oxygen spe...	75	5	0.7	0.00068	21
GO:0005975	carbohydrate metabolic process	3299	49	30.67	0.0007	21
GO:0006694	steroid biosynthetic process	460	12	4.28	0.00137	21
GO:0008610	lipid biosynthetic process	2042	33	18.99	0.00148	21
GO:0046688	response to copper ion	25	3	0.23	0.00157	21
GO:0071484	cellular response to light intensity	25	3	0.23	0.00157	21
GO:0019637	organophosphate metabolic process	3162	46	29.4	0.00158	21
GO:0034644	cellular response to UV	26	3	0.24	0.00177	21
GO:0019288	isopentenyl diphosphate biosynthetic pro...	612	14	5.69	0.00194	21
GO:0019682	glyceraldehyde-3-phosphate metabolic pro...	612	14	5.69	0.00194	21
GO:0010106	cellular response to iron ion starvation	96	5	0.89	0.00206	21
GO:0042546	cell wall biogenesis	686	15	6.38	0.0021	21
GO:0034599	cellular response to oxidative stress	97	5	0.9	0.00216	21
GO:0009240	isopentenyl diphosphate biosynthetic pro...	621	14	5.77	0.00222	21
GO:0046490	isopentenyl diphosphate metabolic proces...	621	14	5.77	0.00222	21
GO:0071472	cellular response to salt stress	61	4	0.57	0.00252	21
GO:0016052	carbohydrate catabolic process	1224	22	11.38	0.00265	21
GO:0008202	steroid metabolic process	500	12	4.65	0.00272	21
GO:0016051	carbohydrate biosynthetic process	2132	33	19.82	0.00293	21
GO:0015985	energy coupled proton transport, down el...	31	3	0.29	0.00295	21
GO:0015986	ATP synthesis coupled proton transport	31	3	0.29	0.00295	21
GO:0006826	iron ion transport	105	5	0.98	0.00305	21
GO:0007033	vacuole organization	208	7	1.93	0.00347	21
GO:0000303	response to superoxide	109	5	1.01	0.00358	21
GO:0000305	response to oxygen radical	109	5	1.01	0.00358	21
GO:0018027	peptidyl-lysine dimethylation	10	2	0.09	0.00369	21
GO:0036123	histone H3-K9 dimethylation	10	2	0.09	0.00369	21
GO:1900109	regulation of histone H3-K9 dimethylatio...	10	2	0.09	0.00369	21
GO:0062197	cellular response to chemical stress	160	6	1.49	0.00395	21
GO:0046034	ATP metabolic process	814	16	7.57	0.00428	21
GO:0008299	isoprenoid biosynthetic process	968	18	9	0.00447	21
GO:1900409	positive regulation of cellular response...	11	2	0.1	0.00448	21
GO:1902884	positive regulation of response to oxida...	11	2	0.1	0.00448	21
GO:0006879	cellular iron ion homeostasis	115	5	1.07	0.00449	21
GO:0006629	lipid metabolic process	2894	41	26.91	0.00455	21
GO:0006096	glycolytic process	750	15	6.97	0.00479	21
GO:0006165	nucleoside diphosphate phosphorylation	750	15	6.97	0.00479	21
GO:0006757	ATP generation from ADP	750	15	6.97	0.00479	21
GO:0009135	purine nucleoside diphosphate metabolic ...	750	15	6.97	0.00479	21
GO:0009179	purine ribonucleoside diphosphate metabo...	750	15	6.97	0.00479	21
GO:0009185	ribonucleoside diphosphate metabolic pro...	750	15	6.97	0.00479	21
GO:0046031	ADP metabolic process	750	15	6.97	0.00479	21
GO:0046939	nucleotide phosphorylation	753	15	7	0.00496	21
GO:0009132	nucleoside diphosphate metabolic process	756	15	7.03	0.00514	21
GO:0071470	cellular response to osmotic stress	75	4	0.7	0.00531	21
GO:0051341	regulation of oxidoreductase activity	12	2	0.11	0.00535	21
GO:0051353	positive regulation of oxidoreductase ac...	12	2	0.11	0.00535	21
GO:0090322	regulation of superoxide metabolic proce...	12	2	0.11	0.00535	21
GO:0005976	polysaccharide metabolic process	1544	25	14.36	0.00536	21
GO:0006869	lipid transport	227	7	2.11	0.00556	21
GO:0044085	cellular component biogenesis	3841	51	35.71	0.0057	21
GO:1901617	organic hydroxy compound biosynthetic pr...	1153	20	10.72	0.00598	21
GO:0007021	tubulin complex assembly	13	2	0.12	0.00628	21
GO:1900407	regulation of cellular response to oxida...	13	2	0.12	0.00628	21
GO:1902882	regulation of response to oxidative stre...	13	2	0.12	0.00628	21
GO:0006793	phosphorus metabolic process	4896	62	45.52	0.00644	21
GO:0006720	isoprenoid metabolic process	1004	18	9.33	0.00645	21
GO:0010876	lipid localization	425	10	3.95	0.00683	21
GO:0006081	cellular aldehyde metabolic process	857	16	7.97	0.0069	21
GO:2000379	positive regulation of reactive oxygen s...	14	2	0.13	0.00728	21
[truncated: 7,910 more rows]

## Sheet: apex_tapidor_bp
GO.ID	Term	Annotated	Significant	Expected	classicFisher	som_neuron
GO:1901136	carbohydrate derivative catabolic proces...	91	22	0.79	8.9e-26	1
GO:0016145	S-glycoside catabolic process	51	18	0.44	1.1e-24	1
GO:0019759	glycosinolate catabolic process	51	18	0.44	1.1e-24	1
GO:0019762	glucosinolate catabolic process	51	18	0.44	1.1e-24	1
GO:0044273	sulfur compound catabolic process	63	18	0.55	9e-23	1
GO:1901658	glycosyl compound catabolic process	81	19	0.71	3.8e-22	1
GO:0006952	defense response	2995	78	26.11	5.3e-19	1
GO:0002213	defense response to insect	99	16	0.86	4.3e-16	1
GO:0098542	defense response to other organism	2657	67	23.16	1.6e-15	1
GO:0009605	response to external stimulus	4712	93	41.07	5.6e-15	1
GO:0009607	response to biotic stimulus	3355	74	29.24	3.8e-14	1
GO:0043207	response to external biotic stimulus	3355	74	29.24	3.8e-14	1
GO:0051707	response to other organism	3355	74	29.24	3.8e-14	1
GO:0044419	interspecies interaction between organis...	3400	74	29.64	7.5e-14	1
GO:0010119	regulation of stomatal movement	140	15	1.22	1.8e-12	1
GO:0016143	S-glycoside metabolic process	523	24	4.56	4.9e-11	1
GO:0019757	glycosinolate metabolic process	523	24	4.56	4.9e-11	1
GO:0019760	glucosinolate metabolic process	523	24	4.56	4.9e-11	1
GO:1901657	glycosyl compound metabolic process	595	25	5.19	1.2e-10	1
GO:0009625	response to insect	83	11	0.72	1.7e-10	1
GO:0001101	response to acid chemical	3063	62	26.7	2.7e-10	1
GO:0006950	response to stress	8234	118	71.77	1.5e-09	1
GO:0019748	secondary metabolic process	1446	37	12.6	5.2e-09	1
GO:0010118	stomatal movement	249	15	2.17	6.3e-09	1
GO:0009725	response to hormone	3902	69	34.01	6.4e-09	1
GO:0042742	defense response to bacterium	954	29	8.32	6.8e-09	1
GO:0009719	response to endogenous stimulus	3913	69	34.11	7.1e-09	1
GO:1901698	response to nitrogen compound	996	29	8.68	1.7e-08	1
GO:0018958	phenol-containing compound metabolic pro...	430	18	3.75	5.5e-08	1
GO:0000165	MAPK cascade	440	18	3.84	7.8e-08	1
GO:0023014	signal transduction by protein phosphory...	440	18	3.84	7.8e-08	1
GO:0010941	regulation of cell death	889	26	7.75	9.1e-08	1
GO:0042537	benzene-containing compound metabolic pr...	499	19	4.35	1e-07	1
GO:0009696	salicylic acid metabolic process	412	17	3.59	1.6e-07	1
GO:0009626	plant-type hypersensitive response	864	25	7.53	2e-07	1
GO:0043067	regulation of programmed cell death	866	25	7.55	2.1e-07	1
GO:0034050	host programmed cell death induced by sy...	870	25	7.58	2.3e-07	1
GO:0010363	regulation of plant-type hypersensitive ...	813	24	7.09	2.5e-07	1
GO:0050832	defense response to fungus	641	21	5.59	2.7e-07	1
GO:0006612	protein targeting to membrane	819	24	7.14	2.8e-07	1
GO:1901700	response to oxygen-containing compound	4845	75	42.23	3.1e-07	1
GO:0072657	protein localization to membrane	827	24	7.21	3.3e-07	1
GO:0090150	establishment of protein localization to...	827	24	7.21	3.3e-07	1
GO:0010200	response to chitin	708	22	6.17	3.4e-07	1
GO:0006790	sulfur compound metabolic process	1928	40	16.81	3.4e-07	1
GO:0045088	regulation of innate immune response	891	25	7.77	3.5e-07	1
GO:0050776	regulation of immune response	894	25	7.79	3.7e-07	1
[truncated: 11,142 more rows]
