# Supplementary material for: A transcriptomic time-series reveals differing trajectories during pre-floral development in the apex and leaf in winter and spring varieties of Brassica napus
Source: Sci Rep. 2024 Feb 12;14:3538. doi: 10.1038/s41598-024-53526-x (PMC10861513; doi:10.1038/s41598-024-53526-x)
Supplement: Supplementary file 13 — Supplementary Table S6. [file 41598_2024_53526_MOESM13_ESM.xlsx]

## Sheet: Sheet1
Cufflinks gene name	Chromosome	Start (bp)	End (bp)	OSR gene name		Arabidopsis common name	BLAST HSP Bit Score	BLAST HSP Length	BLAST Identity	Homologous gene	Origin		BLAST HSP Bit Score	BLAST HSP Length	BLAST Identity	Homologous gene	Origin
XLOC_006960	chrA02	134159	138121	BnaFLC.A2		FLC	580.168	447	89.038	AT5G10140.4	Arabidopsis		1025.6	568	100	Pan_Cab036125.1	Pantranscriptome
XLOC_012674	chrA03	1360824	1364314	BnaFLC.A3a		FLC	576.561	447	88.5906	AT5G10140.4	Arabidopsis		991.336	569	98.594	Pan_Bo3g005470.1	Pantranscriptome
XLOC_010191	chrA03	6240007	6240929	BnaFLC.A3b		FLC	260.971	184	91.3043	AT5G10140.4	Arabidopsis		331.303	186	99.4624	Pan_Cab002472.4	Pantranscriptome
XLOC_047868	chrA10	14998200	15003589	BnaFLC.A10		FLC	609.022	597	81.5745	AT5G10140.4	Arabidopsis		1056.26	590	99.661	Pan_Cab007661.1	Pantranscriptome
XLOC_067036	chrC02	208672	212025	BnaFLC.C2		FLC	549.51	597	79.5645	AT5G10140.4	Arabidopsis		1067.08	591	100	Pan_BnaC02g00490D	Pantranscriptome
XLOC_081240	chrC03	2001032	2004562	BnaFLC.C3a		FLC	572.954	447	88.3669	AT5G10140.4	Arabidopsis		1012.98	569	99.4728	Pan_Bo3g005470.1	Pantranscriptome
XLOC_076585	chrC03	8403180	8404180	BnaFLC.C3b		FLC	255.561	184	90.7609	AT5G10140.4	Arabidopsis		331.303	186	99.4624	Pan_Bo3g024250.1	Pantranscriptome
XLOC_076586	chrC03	8405610	8409795	BnaFLC.C3c		FLC	255.561	262	82.0611	AT5G10140.4	Arabidopsis		596.398	366	95.6284	Pan_Bo3g024250.1	Pantranscriptome
XLOC_133056	chrC09	46345411	46350259	BnaFLC.C9a		FLC	603.611	447	89.9329	AT5G10140.4	Arabidopsis		1748.75	972	99.8971	Pan_Bo9g173370.1	Pantranscriptome
XLOC_133060	chrC09	46366561	46371240	BnaFLC.C9b		FLC	590.988	447	89.2617	AT5G10140.4	Arabidopsis		1014.78	570	99.4737	Pan_Bo9g173400.1	Pantranscriptome
XLOC_016272	chrA03_random	901796	905303	BnaSOC1.A3_random		AGL20, SOC1, ATSOC1	964.285	645	93.1783	AT2G45660.1	Arabidopsis		1144.62	642	99.5327	Pan_Cab003267.1	Pantranscriptome
XLOC_020115	chrA04	18732455	18735695	BnaSOC1.A4		AGL20, SOC1, ATSOC1	955.268	645	92.8682	AT2G45660.1	Arabidopsis		1159.05	642	100	Pan_Cab045754.1	Pantranscriptome
XLOC_022921	chrA05	2626960	2630411	BnaSOC1.A5		AGL20, SOC1, ATSOC1	973.302	645	93.4884	AT2G45660.1	Arabidopsis		1159.05	642	100	Pan_Cab025356.1	Pantranscriptome
XLOC_095990	chrC04	48073219	48078359	BnaSOC1.C4		AGL20, SOC1, ATSOC1	946.252	645	92.5581	AT2G45660.1	Arabidopsis		1132	642	99.0654	Pan_Bo4g195720.1	Pantranscriptome
XLOC_096160	chrC04_random	867476	870810	BnaSOC1.C4_random		AGL20, SOC1, ATSOC1	982.319	645	93.7984	AT2G45660.1	Arabidopsis		1144.62	642	99.5327	Pan_Bo4g024850.1	Pantranscriptome
XLOC_149131	chrCnn_random	35197818	35200746	BnaSOC1.Cnn_random		AGL20, SOC1, ATSOC1	946.252	645	92.5581	AT2G45660.1	Arabidopsis		1132	642	99.0654	Pan_Bo3g038880.1	Pantranscriptome
XLOC_005324	chrA02	6375938	6378901	BnaFT.A2		FT	659.516	528	87.6894	AT1G65480.1	Arabidopsis		948.055	528	99.8106	Pan_Cab031370.1	Pantranscriptome
XLOC_032007	chrA07	18855193	18857669	BnaFT.A7		FT	632.465	528	86.553	AT1G65480.1	Arabidopsis		953.465	528	100	Pan_Cab018471.1	Pantranscriptome
XLOC_074855	chrC02_random	996691	998635	BnaFT.C2_random		FT	655.909	528	87.5	AT1G65480.1	Arabidopsis		953.465	528	100	Pan_Bo2g051350.1	Pantranscriptome
XLOC_107912	chrC06	28552929	28555331	BnaFT.C6		FT	320.483	284	85.2113	AT1G65480.1	Arabidopsis		542.297	351	93.1624	Pan_BnaC06g27090D	Pantranscriptome
XLOC_048074	chrA10	16768591	16767319	BnaTFL1.A10		TFL1, TFL-1	654.106	536	87.1269	AT5G03840.1	Arabidopsis		964.285	537	99.8138	Pan_Cab007236.1	Pantranscriptome
XLOC_054912	chrAnn_random	611013	609679	BnaTFL1.Ann_random		TFL1, TFL-1	675.746	539	87.7551	AT5G03840.1	Arabidopsis		969.695	540	99.8148	Pan_Cab039489.1	Pantranscriptome
XLOC_067144	chrC02	1321961	1320668	BnaTFL1.C2		TFL1, TFL-1	675.746	539	87.7551	AT5G03840.1	Arabidopsis		960.679	540	99.4444	Pan_Cab039489.1	Pantranscriptome
XLOC_081097	chrC03	674630	673358	BnaTFL1.C3		TFL1, TFL-1	728.044	531	90.3955	AT5G03840.1	Arabidopsis		948.055	525	100	Pan_BnaC03g01440D	Pantranscriptome
XLOC_139168	chrCnn_random	9573192	9571911	BnaTFL1.Cnn_random		TFL1, TFL-1	670.336	537	87.7095	AT5G03840.1	Arabidopsis		964.285	537	99.8138	Pan_Bo9g181670.1	Pantranscriptome
XLOC_009412	chrA02_random	549820	545367	BnaAP1.A2_random		AP1, AGL7	1142.82	771	92.8664	AT1G69120.1	Arabidopsis		1391.68	771	100	Pan_Cab012081.1	Pantranscriptome
XLOC_031958	chrA07	18234399	18229848	BnaAP1.A7a		AP1, AGL7	1148.23	771	92.9961	AT1G69120.1	Arabidopsis		1359.22	771	99.0921	Pan_Bo6rg095760.1	Pantranscriptome
XLOC_034345	chrA07	20120346	20115742	BnaAP1.A7b		AP1, AGL7	1157.25	771	93.2555	AT1G69120.1	Arabidopsis		1269.05	771	96.4981	Pan_Bo6rg108600.1	Pantranscriptome
XLOC_075261	chrC02_random	304782	299210	BnaAP1.C2_random_a		AP1, AGL7	818.212	561	92.3351	AT1G69120.1	Arabidopsis		987.729	565	98.7611	Pan_Cab012081.1	Pantranscriptome
XLOC_075262	chrC02_random	323702	314548	BnaAP1.C2_random_b		AP1, AGL7	315.072	207	93.7198	AT1G69120.1	Arabidopsis		1168.07	826	89.8305	Pan_Bo2g046240.1	Pantranscriptome
XLOC_107803	chrC06	27154360	27149838	BnaAP1.C6a		AP1, AGL7	1157.25	771	93.2555	AT1G69120.1	Arabidopsis		1391.68	771	100	Pan_Bo6rg095760.1	Pantranscriptome
XLOC_111357	chrC06	30796375	30791832	BnaAP1.C6b		AP1, AGL7	1148.23	771	92.9961	AT1G69120.1	Arabidopsis		1391.68	771	100	Pan_Bo6rg108600.1	Pantranscriptome
XLOC_153567	chrCnn_random	79431790	79428626	BnaAP1.Cnn_random		AP1, AGL7	522.46	329	95.1368	AT1G69120.1	Arabidopsis		580.168	329	99.0881	Pan_Cab012081.1	Pantranscriptome
XLOC_000495	chrA01	4803709	4798764	BnaAG.A1		AG	1132	757	93.1308	AT4G18960.1	Arabidopsis		1528.74	874	98.8558	Pan_Bo1g020110.1	Pantranscriptome
XLOC_011848	chrA03	22082150	22077073	BnaAG.A3		AG	1034.62	769	89.7269	AT4G18960.1	Arabidopsis		1413.32	818	98.2885	Pan_Cab001897.1	Pantranscriptome
XLOC_060101	chrC01	7103237	7097688	BnaAG.C1		AG	1108.55	762	92.126	AT4G18960.1	Arabidopsis		1539.56	881	98.6379	Pan_Bo1g020110.1	Pantranscriptome
XLOC_080360	chrC03	52285889	52280635	BnaAG.C3		AG	1094.13	762	91.8635	AT4G18960.1	Arabidopsis		1296.11	878	92.9385	Pan_Bo1g020110.1	Pantranscriptome
XLOC_115889	chrC07	37983975	37982902	BnaAG.C7		AG	585.578	449	88.8641	AT4G18960.1	Arabidopsis		751.488	439	97.9499	Pan_Cab001897.1	Pantranscriptome
XLOC_130920	chrC09	22030740	22027594	BnaAG.C9		AG	668.533	445	93.2584	AT4G18960.1	Arabidopsis		803.785	445	100	Pan_BnaC09g24200D	Pantranscriptome
XLOC_004922	chrA02	2118359	2115553	BnaPI.A2		PI	946.252	627	93.4609	AT5G20240.1	Arabidopsis		1113.96	627	99.362	Pan_Bo2g020730.1	Pantranscriptome
XLOC_009917	chrA03	3561701	3559457	BnaPI.A3		PI	780.342	627	86.2839	AT5G20240.1	Arabidopsis		991.336	612	95.098	Pan_BnaA03g08030D	Pantranscriptome
XLOC_049217	chrA10	11869617	11866587	BnaPI.A10		PI	910.184	627	92.185	AT5G20240.1	Arabidopsis		1104.95	627	99.0431	Pan_Cab016981.1	Pantranscriptome
XLOC_136742	chrC09	40787937	40785513	BnaPI.C9		PI	933.628	627	92.9825	AT5G20240.1	Arabidopsis		1099.54	627	98.8836	Pan_Cab016981.1	Pantranscriptome
XLOC_149077	chrCnn_random	34659404	34656911	BnaPI.Cnn_random		PI	774.932	627	86.1244	AT5G20240.1	Arabidopsis		978.712	612	94.6078	Pan_BnaA03g08030D	Pantranscriptome
